# Supplementary material for: Topic modeling identifies novel genetic loci associated with multimorbidities in UK Biobank
Source: Cell Genom. 2023 Aug 1;3(8):100371. doi: 10.1016/j.xgen.2023.100371 (PMC10435382; doi:10.1016/j.xgen.2023.100371)
Supplement: Table S1. Parameter setting and performance of three topic models on simulated datasets, related to Figure 2 — S1A. Parameter setting for simulated datasets. Eight groups of datasets are simulated using different combinations of three parameters: the concentration parameter of the Dirichlet prior for the topic weight variable (α), the number of individuals in the training dataset (D), and the tree structure of diseases. Correct tree structure means that the topics used for simulation are likely to be constructed by running a Markov process with small ρ01 and large ρ11 (see STAR Methods) on the tree structure. S1B. Comparison of three topic models on eight groups of simulated datasets. Each group contains 20 datasets simulated using the same topics and hyperparameters (Table S1A). Phi_diff_ave, the averaged absolute per disease difference in probability (Phi) between aligned true and inferred topics; I_diff_ave, the averaged absolute per disease difference in the values of indicator variables (I) between aligned true and inferred topics; predictive likelihood, predictive likelihood on the corresponding test data, which is calculated using topics inferred from the training data. [file mmc2.xlsx]

## Sheet: S1A
Parameter setting for all simulated datasets.
Group	α	D	Tree structure	Figure
1	small	small	correct	2D
2	small	large	correct	2E
3	large	small	correct	2F
4	large	large	correct	2G
5	small	small	incorrect	s1C
6	small	large	incorrect	s1D
7	large	small	incorrect	s1E
8	large	large	incorrect	s1F

## Sheet: S1B
Comparison of 3 topic models on 8 groups of simulated datasets
Datasets simulated using correct tree structure of diseases.							Datasets simulated using incorrect tree structure of diseases.
Group	Model	Dataset	Phi_diff_ave	I_diff_ave	Predictive likelihood		Group	Model	Dataset	Phi_diff_ave	I_diff_ave	Predictive likelihood
1(large alpha, small D)	treeLFA	1	0.02605	0.0775	-3369.94		5(large alpha, small D)	treeLFA	1	0.03435	0.1525	-3370.47
1	treeLFA	2	0.0098375	0.00375	-3312.13		5	treeLFA	2	0.02205	0.09875	-3291.02
1	treeLFA	3	0.012175	0.01625	-3341.32		5	treeLFA	3	0.01605	0.05375	-3345.22
1	treeLFA	4	0.0106875	0.00875	-3430.75		5	treeLFA	4	0.0205875	0.08875	-3434.35
1	treeLFA	5	0.0092125	0.00375	-3277.53		5	treeLFA	5	0.0151125	0.05125	-3323.63
1	treeLFA	6	0.009825	0.0075	-3317.42		5	treeLFA	6	0.0213125	0.1	-3316.65
1	treeLFA	7	0.0099375	0.00375	-3310.48		5	treeLFA	7	0.044725	0.19125	-3260.28
1	treeLFA	8	0.0093	0.00375	-3369.31		5	treeLFA	8	0.0292375	0.1475	-3424.52
1	treeLFA	9	0.0107875	0.0075	-3324.99		5	treeLFA	9	0.041575	0.215	-3332.72
1	treeLFA	10	0.008575	0.0025	-3370.93		5	treeLFA	10	0.0370625	0.19625	-3376.94
1	treeLFA	11	0.0099625	0.005	-3480.57		5	treeLFA	11	0.02465	0.10375	-3394.7
1	treeLFA	12	0.0102125	0.00375	-3385.39		5	treeLFA	12	0.0391875	0.225	-3442.74
1	treeLFA	13	0.0139875	0.03125	-3367.84		5	treeLFA	13	0.01795	0.07625	-3313.19
1	treeLFA	14	0.011125	0.01	-3506.93		5	treeLFA	14	0.0274125	0.1375	-3534.58
1	treeLFA	15	0.00875	0.00125	-3427.93		5	treeLFA	15	0.0139625	0.045	-3479.78
1	treeLFA	16	0.01055	0.00875	-3413.2		5	treeLFA	16	0.021925	0.1025	-3454.12
1	treeLFA	17	0.0181	0.04375	-3237.2		5	treeLFA	17	0.016375	0.06375	-3257.74
1	treeLFA	18	0.0089375	0.00375	-3352.83		5	treeLFA	18	0.0292875	0.15	-3277.62
1	treeLFA	19	0.0166125	0.03125	-3323.03		5	treeLFA	19	0.031025	0.17625	-3281.93
1	treeLFA	20	0.0105375	0.0075	-3262.52		5	treeLFA	20	0.0241625	0.10125	-3226.35
1	flatLFA	1	0.041475	0.195	-3373.48		5	flatLFA	1	0.03375	0.1425	-3370.44
1	flatLFA	2	0.019775	0.0725	-3314.77		5	flatLFA	2	0.0195375	0.08125	-3290.27
1	flatLFA	3	0.029075	0.12875	-3343.59		5	flatLFA	3	0.017075	0.055	-3345.43
1	flatLFA	4	0.02	0.0625	-3431.08		5	flatLFA	4	0.019125	0.07375	-3433.4
1	flatLFA	5	0.016925	0.05875	-3277.29		5	flatLFA	5	0.01325	0.0375	-3322.98
1	flatLFA	6	0.019975	0.0775	-3320.84		5	flatLFA	6	0.019275	0.0825	-3315.45
1	flatLFA	7	0.02425	0.11	-3312.48		5	flatLFA	7	0.037825	0.16	-3259.68
1	flatLFA	8	0.0139875	0.0375	-3370.73		5	flatLFA	8	0.0193875	0.07625	-3421.54
1	flatLFA	9	0.0317375	0.15375	-3329.04		5	flatLFA	9	0.0374125	0.19375	-3329.6
1	flatLFA	10	0.0158375	0.05625	-3373.46		5	flatLFA	10	0.0284625	0.13	-3372.2
1	flatLFA	11	0.020025	0.08125	-3484.13		5	flatLFA	11	0.0138625	0.0375	-3393.71
1	flatLFA	12	0.018425	0.07	-3386.38		5	flatLFA	12	0.0305375	0.1575	-3440.77
1	flatLFA	13	0.0315	0.16875	-3372.33		5	flatLFA	13	0.0154	0.0475	-3312.03
1	flatLFA	14	0.028325	0.11625	-3511.68		5	flatLFA	14	0.0205625	0.08375	-3532.58
1	flatLFA	15	0.011125	0.01875	-3427.81		5	flatLFA	15	0.012075	0.03	-3479
1	flatLFA	16	0.0236625	0.10625	-3417.19		5	flatLFA	16	0.01965	0.085	-3452.47
1	flatLFA	17	0.0397375	0.1725	-3243.94		5	flatLFA	17	0.017125	0.06625	-3257.32
1	flatLFA	18	0.0144	0.04375	-3354.9		5	flatLFA	18	0.0183625	0.07	-3274.16
1	flatLFA	19	0.037	0.13	-3327.28		5	flatLFA	19	0.0288375	0.15	-3280.56
1	flatLFA	20	0.033425	0.1225	-3264.75		5	flatLFA	20	0.022125	0.085	-3225.99
1	LDA	1	0.0448				5	LDA	1	0.0285625
1	LDA	2	0.042525				5	LDA	2	0.0197125
1	LDA	3	0.0446625				5	LDA	3	0.0275125
1	LDA	4	0.0278875				5	LDA	4	0.0259
1	LDA	5	0.030175				5	LDA	5	0.019275
1	LDA	6	0.0309625				5	LDA	6	0.021625
1	LDA	7	0.0327375				5	LDA	7	0.0338625
1	LDA	8	0.0323875				5	LDA	8	0.0251125
1	LDA	9	0.0534625				5	LDA	9	0.03395
1	LDA	10	0.0259625				5	LDA	10	0.0318875
1	LDA	11	0.0254125				5	LDA	11	0.0176
1	LDA	12	0.0295				5	LDA	12	0.0336375
1	LDA	13	0.0384375				5	LDA	13	0.0211
1	LDA	14	0.0421625				5	LDA	14	0.0251125
1	LDA	15	0.0241375				5	LDA	15	0.0132875
1	LDA	16	0.0309625				5	LDA	16	0.02685
1	LDA	17	0.0316125				5	LDA	17	0.0173625
1	LDA	18	0.0209875				5	LDA	18	0.0252875
1	LDA	19	0.0485				5	LDA	19	0.0285375
1	LDA	20	0.035875				5	LDA	20	0.033875
2(large alpha,large D)	treeLFA	1	0.0079875	0.0025	-6594.98		6(large alpha, large D)	treeLFA	1	0.013	0.04125	-6642.24
2	treeLFA	2	0.0089125	0.0025	-6741.15		6	treeLFA	2	0.0121375	0.03	-6831.95
2	treeLFA	3	0.0075875	0.0025	-6610.84		6	treeLFA	3	0.0095375	0.01875	-6676.51
2	treeLFA	4	0.007675	0.00125	-6696.81		6	treeLFA	4	0.0093375	0.01875	-6692.13
2	treeLFA	5	0.00815	0.00375	-6675.51		6	treeLFA	5	0.0104125	0.025	-6509.25
2	treeLFA	6	0.01015	0.01375	-6685.98		6	treeLFA	6	0.0104125	0.02125	-6622.43
2	treeLFA	7	0.008675	0.00375	-6562.32		6	treeLFA	7	0.012175	0.03625	-6544.91
2	treeLFA	8	0.00805	0.00125	-6650.52		6	treeLFA	8	0.0131375	0.04	-6586.4
2	treeLFA	9	0.0069125	0.00125	-6720.41		6	treeLFA	9	0.0087375	0.01125	-6746.96
2	treeLFA	10	0.0085875	0.0025	-6566.24		6	treeLFA	10	0.0078	0.01125	-6532.44
2	treeLFA	11	0.0064125	0	-6590.8		6	treeLFA	11	0.0117125	0.02875	-6674.98
2	treeLFA	12	0.0082875	0.0025	-6566.96		6	treeLFA	12	0.013075	0.03625	-6722.02
2	treeLFA	13	0.0327625	0.09875	-6595.69		6	treeLFA	13	0.0114125	0.03125	-6716.89
2	treeLFA	14	0.0093625	0.00875	-6659.28		6	treeLFA	14	0.010225	0.02625	-6645.06
2	treeLFA	15	0.0080125	0.0025	-6633.83		6	treeLFA	15	0.0096625	0.01875	-6564.44
2	treeLFA	16	0.0081625	0.00125	-6833.59		6	treeLFA	16	0.0147625	0.055	-6754.15
2	treeLFA	17	0.0082875	0.0025	-6716.3		6	treeLFA	17	0.0078875	0.01125	-6544.54
2	treeLFA	18	0.0082625	0.0025	-6718.82		6	treeLFA	18	0.012875	0.04875	-6451.63
2	treeLFA	19	0.0074375	0.00125	-6670.33		6	treeLFA	19	0.009675	0.0175	-6676.31
2	treeLFA	20	0.0093125	0.00375	-6646.68		6	treeLFA	20	0.013875	0.045	-6673.8
2	flatLFA	1	0.0098125	0.02125	-6596.66		6	flatLFA	1	0.011575	0.03	-6641.91
2	flatLFA	2	0.0106625	0.0175	-6741.9		6	flatLFA	2	0.010175	0.01875	-6831.69
2	flatLFA	3	0.0096875	0.01875	-6612.02		6	flatLFA	3	0.0083125	0.01	-6675.8
2	flatLFA	4	0.0087	0.01125	-6696.99		6	flatLFA	4	0.0084875	0.0125	-6692.4
2	flatLFA	5	0.010725	0.01875	-6676.74		6	flatLFA	5	0.0110625	0.03	-6511.42
2	flatLFA	6	0.01365	0.04125	-6689.16		6	flatLFA	6	0.009525	0.01625	-6621.37
2	flatLFA	7	0.01385	0.04	-6565.74		6	flatLFA	7	0.010775	0.02625	-6545.27
2	flatLFA	8	0.009525	0.01625	-6652.03		6	flatLFA	8	0.0118125	0.03	-6584.88
2	flatLFA	9	0.0071	0.00375	-6720.84		6	flatLFA	9	0.0084875	0.01	-6747.18
2	flatLFA	10	0.0121125	0.0325	-6568.5		6	flatLFA	10	0.0074	0.0075	-6532.62
2	flatLFA	11	0.0064875	0.00375	-6590.59		6	flatLFA	11	0.0113125	0.02375	-6675.12
2	flatLFA	12	0.0098125	0.01875	-6567.43		6	flatLFA	12	0.0127125	0.03	-6720.31
2	flatLFA	13	0.0308625	0.10625	-6596.17		6	flatLFA	13	0.0109625	0.0275	-6716.26
2	flatLFA	14	0.0119875	0.03	-6662.59		6	flatLFA	14	0.009925	0.02125	-6644.63
2	flatLFA	15	0.009125	0.01375	-6634.17		6	flatLFA	15	0.0087375	0.01375	-6564.18
2	flatLFA	16	0.0093125	0.0125	-6833.93		6	flatLFA	16	0.01315	0.0425	-6753.06
2	flatLFA	17	0.0106875	0.02	-6717.11		6	flatLFA	17	0.007875	0.01125	-6545.02
2	flatLFA	18	0.0110375	0.02375	-6720.17		6	flatLFA	18	0.0115375	0.03625	-6450.73
2	flatLFA	19	0.0082125	0.01	-6670.71		6	flatLFA	19	0.0093875	0.01625	-6676.64
2	flatLFA	20	0.0151625	0.05	-6648.69		6	flatLFA	20	0.01335	0.03875	-6673.33
2	LDA	1	0.0339125				6	LDA	1	0.01935
2	LDA	2	0.029				6	LDA	2	0.022325
2	LDA	3	0.02995				6	LDA	3	0.018125
2	LDA	4	0.0305875				6	LDA	4	0.0158625
2	LDA	5	0.0449375				6	LDA	5	0.016475
2	LDA	6	0.046975				6	LDA	6	0.0166875
2	LDA	7	0.0305875				6	LDA	7	0.02025
2	LDA	8	0.0429375				6	LDA	8	0.0241875
2	LDA	9	0.0201625				6	LDA	9	0.017075
2	LDA	10	0.051175				6	LDA	10	0.016075
2	LDA	11	0.0218125				6	LDA	11	0.0170875
2	LDA	12	0.0249				6	LDA	12	0.0186125
2	LDA	13	0.047275				6	LDA	13	0.0221375
2	LDA	14	0.0436875				6	LDA	14	0.0198125
2	LDA	15	0.049675				6	LDA	15	0.0148625
2	LDA	16	0.0382625				6	LDA	16	0.0219625
2	LDA	17	0.0428375				6	LDA	17	0.01725
2	LDA	18	0.031325				6	LDA	18	0.020425
2	LDA	19	0.0237125				6	LDA	19	0.01785
2	LDA	20	0.0328				6	LDA	20	0.0215
3(small alpha, small D)	treeLFA	1	0.0164625	0.0075	-387.742		7(small alpha, small D)	treeLFA	1	0.0250375	0.08875	-368.244
3	treeLFA	2	0.0170375	0.02125	-380.088		7	treeLFA	2	0.0344875	0.135	-388.358
3	treeLFA	3	0.0191625	0.0075	-414.502		7	treeLFA	3	0.0279125	0.1175	-364.397
3	treeLFA	4	0.0140625	0.0075	-364.768		7	treeLFA	4	0.0254625	0.09625	-393.749
3	treeLFA	5	0.0169875	0.02375	-357.607		7	treeLFA	5	0.0206375	0.06375	-361.101
3	treeLFA	6	0.018725	0.025	-395.999		7	treeLFA	6	0.0259125	0.115	-394.375
3	treeLFA	7	0.0197125	0.0175	-407.152		7	treeLFA	7	0.04865	0.23625	-408.446
3	treeLFA	8	0.01485	0.0075	-384.243		7	treeLFA	8	0.02825	0.1125	-397.513
3	treeLFA	9	0.0219625	0.04	-385.877		7	treeLFA	9	0.036325	0.15625	-399.23
3	treeLFA	10	0.016825	0.02875	-405.891		7	treeLFA	10	0.0280625	0.12625	-393.938
3	treeLFA	11	0.0163625	0.0125	-354.035		7	treeLFA	11	0.026675	0.0975	-377.687
3	treeLFA	12	0.016725	0.0275	-380.975		7	treeLFA	12	0.0272625	0.1175	-385.16
3	treeLFA	13	0.0150125	0.01125	-397.535		7	treeLFA	13	0.0247625	0.075	-420.308
3	treeLFA	14	0.0185375	0.01375	-388.213		7	treeLFA	14	0.026325	0.12125	-403.218
3	treeLFA	15	0.0212	0.03375	-422.487		7	treeLFA	15	0.0342625	0.13125	-390.016
3	treeLFA	16	0.0204375	0.04125	-395.097		7	treeLFA	16	0.0249125	0.105	-358.372
3	treeLFA	17	0.016825	0.00625	-400.317		7	treeLFA	17	0.027575	0.125	-428.634
3	treeLFA	18	0.016875	0.015	-398.527		7	treeLFA	18	0.02295	0.0925	-396.86
3	treeLFA	19	0.0296125	0.085	-369.283		7	treeLFA	19	0.0234625	0.08875	-378.628
3	treeLFA	20	0.018275	0.02625	-357.015		7	treeLFA	20	0.0319125	0.15125	-411.53
3	flatLFA	1	0.0256625	0.0775	-391.595		7	flatLFA	1	0.0244625	0.08375	-368.021
3	flatLFA	2	0.0249875	0.09375	-385.528		7	flatLFA	2	0.0339125	0.13	-388.033
3	flatLFA	3	0.0242375	0.06	-415.528		7	flatLFA	3	0.0270625	0.1025	-363.137
3	flatLFA	4	0.0192875	0.0625	-366.071		7	flatLFA	4	0.0250875	0.0925	-394.379
3	flatLFA	5	0.025225	0.09875	-361.083		7	flatLFA	5	0.0187375	0.0475	-361.318
3	flatLFA	6	0.024725	0.09	-397.999		7	flatLFA	6	0.024125	0.09625	-392.825
3	flatLFA	7	0.02575	0.07625	-411.483		7	flatLFA	7	0.0482625	0.2275	-406.983
3	flatLFA	8	0.0251	0.08875	-386.444		7	flatLFA	8	0.02685	0.10375	-396.403
3	flatLFA	9	0.033025	0.13	-391.465		7	flatLFA	9	0.0270375	0.10125	-397.964
3	flatLFA	10	0.0232375	0.09375	-408.308		7	flatLFA	10	0.0261375	0.10625	-393.755
3	flatLFA	11	0.0209625	0.06625	-357.117		7	flatLFA	11	0.025425	0.085	-376.929
3	flatLFA	12	0.0224875	0.09	-383.601		7	flatLFA	12	0.0261625	0.105	-385.88
3	flatLFA	13	0.023125	0.08875	-402.092		7	flatLFA	13	0.023675	0.065	-420.509
3	flatLFA	14	0.027875	0.0875	-394.942		7	flatLFA	14	0.02035	0.07125	-403.28
3	flatLFA	15	0.0277	0.08125	-426.683		7	flatLFA	15	0.0293	0.1	-389.744
3	flatLFA	16	0.0356625	0.1675	-407.064		7	flatLFA	16	0.0238375	0.095	-358.092
3	flatLFA	17	0.0262125	0.0775	-403.703		7	flatLFA	17	0.0261625	0.10875	-427.249
3	flatLFA	18	0.02715	0.0975	-405.147		7	flatLFA	18	0.0226875	0.085	-397.084
3	flatLFA	19	0.0338375	0.12625	-373.291		7	flatLFA	19	0.0236375	0.0825	-378.621
3	flatLFA	20	0.0284875	0.1175	-359.518		7	flatLFA	20	0.0298625	0.125	-411.224
3	LDA	1	0.0197625				7	LDA	1	0.020375
3	LDA	2	0.0217875				7	LDA	2	0.0219
3	LDA	3	0.016525				7	LDA	3	0.0199625
3	LDA	4	0.011875				7	LDA	4	0.0175375
3	LDA	5	0.02395				7	LDA	5	0.0128125
3	LDA	6	0.0250125				7	LDA	6	0.0217125
3	LDA	7	0.020975				7	LDA	7	0.0439375
3	LDA	8	0.0144625				7	LDA	8	0.0227375
3	LDA	9	0.0286375				7	LDA	9	0.022175
3	LDA	10	0.0177				7	LDA	10	0.020025
3	LDA	11	0.0160375				7	LDA	11	0.0213375
3	LDA	12	0.0164				7	LDA	12	0.020875
3	LDA	13	0.018975				7	LDA	13	0.023275
3	LDA	14	0.026325				7	LDA	14	0.013725
3	LDA	15	0.0259125				7	LDA	15	0.0202625
3	LDA	16	0.02955				7	LDA	16	0.0176375
3	LDA	17	0.0172375				7	LDA	17	0.0172625
3	LDA	18	0.0132875				7	LDA	18	0.0158875
3	LDA	19	0.0436875				7	LDA	19	0.0149125
3	LDA	20	0.0238375				7	LDA	20	0.023975
4(small alpha, large D)	treeLFA	1	0.0113	0.0025	-1262.79		8(small alpha, large D)	treeLFA	1	0.0108375	0.01625	-1273.52
4	treeLFA	2	0.0106625	0.00125	-1175.35		8	treeLFA	2	0.0110375	0.0175	-1322.13
4	treeLFA	3	0.011225	0.0025	-1287.8		8	treeLFA	3	0.010325	0.00875	-1286.04
4	treeLFA	4	0.0110875	0.0025	-1271.86		8	treeLFA	4	0.0128	0.04	-1274.79
4	treeLFA	5	0.0097375	0.00125	-1254.63		8	treeLFA	5	0.0099375	0.0075	-1287.98
4	treeLFA	6	0.0101125	0.00125	-1253.26		8	treeLFA	6	0.011325	0.01	-1218.36
4	treeLFA	7	0.012125	0.00875	-1296.66		8	treeLFA	7	0.0104	0.01625	-1222.59
4	treeLFA	8	0.0089375	0.00125	-1254.98		8	treeLFA	8	0.0111875	0.0175	-1286.03
4	treeLFA	9	0.0108875	0.00125	-1312.07		8	treeLFA	9	0.0112	0.01	-1287.64
4	treeLFA	10	0.0085875	0.00125	-1254.58		8	treeLFA	10	0.009775	0.01125	-1321.65
4	treeLFA	11	0.0098625	0.00125	-1279.67		8	treeLFA	11	0.010825	0.00875	-1257.03
4	treeLFA	12	0.010025	0.00125	-1252.67		8	treeLFA	12	0.010975	0.015	-1301.15
4	treeLFA	13	0.0110375	0.00125	-1278.07		8	treeLFA	13	0.011725	0.01875	-1282.14
4	treeLFA	14	0.0094625	0.00125	-1272.53		8	treeLFA	14	0.0103625	0.01125	-1253.97
4	treeLFA	15	0.0091	0.00125	-1220.62		8	treeLFA	15	0.01025	0.01125	-1236.21
4	treeLFA	16	0.0093	0.00125	-1257.65		8	treeLFA	16	0.0104	0.00625	-1282.38
4	treeLFA	17	0.0090625	0.00125	-1279.89		8	treeLFA	17	0.0137625	0.03375	-1317.42
4	treeLFA	18	0.010525	0.00125	-1266.94		8	treeLFA	18	0.010625	0.01125	-1319.26
4	treeLFA	19	0.00995	0.0025	-1301.05		8	treeLFA	19	0.010075	0.01125	-1284.96
4	treeLFA	20	0.010325	0.0025	-1284.58		8	treeLFA	20	0.0098	0.01	-1264.94
4	flatLFA	1	0.01265	0.01875	-1264.35		8	flatLFA	1	0.01065	0.015	-1273.73
4	flatLFA	2	0.011	0.00875	-1175.22		8	flatLFA	2	0.0110125	0.0175	-1322.49
4	flatLFA	3	0.011975	0.01875	-1289.77		8	flatLFA	3	0.0103875	0.00875	-1286
4	flatLFA	4	0.011775	0.01625	-1272.81		8	flatLFA	4	0.0128375	0.03875	-1274.94
4	flatLFA	5	0.0102375	0.01	-1254.68		8	flatLFA	5	0.0098125	0.0075	-1287.63
4	flatLFA	6	0.0109375	0.015	-1253.6		8	flatLFA	6	0.0114	0.01	-1218.79
4	flatLFA	7	0.0135875	0.04	-1299.94		8	flatLFA	7	0.01055	0.015	-1222.47
4	flatLFA	8	0.009225	0.00875	-1255.07		8	flatLFA	8	0.0111625	0.02	-1286.38
4	flatLFA	9	0.0113125	0.0125	-1312.58		8	flatLFA	9	0.0109625	0.01	-1287.21
4	flatLFA	10	0.00875	0.00625	-1254.74		8	flatLFA	10	0.009575	0.01125	-1321.93
4	flatLFA	11	0.010425	0.01625	-1280.53		8	flatLFA	11	0.010575	0.0075	-1257.04
4	flatLFA	12	0.0102125	0.0075	-1252.52		8	flatLFA	12	0.01095	0.015	-1300.7
4	flatLFA	13	0.0115125	0.01375	-1278.65		8	flatLFA	13	0.011625	0.02	-1281.96
4	flatLFA	14	0.009975	0.015	-1273.83		8	flatLFA	14	0.0101625	0.00875	-1253.1
4	flatLFA	15	0.009525	0.01	-1220.81		8	flatLFA	15	0.010025	0.01	-1236.44
4	flatLFA	16	0.0098875	0.01125	-1258.34		8	flatLFA	16	0.0104	0.00375	-1282.55
4	flatLFA	17	0.0093125	0.01	-1279.92		8	flatLFA	17	0.013325	0.0275	-1316.85
4	flatLFA	18	0.010825	0.00875	-1266.82		8	flatLFA	18	0.01055	0.0125	-1319.51
4	flatLFA	19	0.0113625	0.02125	-1305.25		8	flatLFA	19	0.0100375	0.00875	-1284.82
4	flatLFA	20	0.0112875	0.0175	-1286.64		8	flatLFA	20	0.00975	0.01125	-1264.96
4	LDA	1	0.0121125				8	LDA	1	0.007875
4	LDA	2	0.0098625				8	LDA	2	0.0100625
4	LDA	3	0.0079125				8	LDA	3	0.0062125
4	LDA	4	0.011125				8	LDA	4	0.0116875
4	LDA	5	0.0091875				8	LDA	5	0.00605
4	LDA	6	0.007375				8	LDA	6	0.0090125
4	LDA	7	0.01165				8	LDA	7	0.0063875
4	LDA	8	0.00755				8	LDA	8	0.0064
4	LDA	9	0.008175				8	LDA	9	0.0088375
4	LDA	10	0.00495				8	LDA	10	0.0069125
4	LDA	11	0.0076625				8	LDA	11	0.007125
4	LDA	12	0.0087375				8	LDA	12	0.008375
4	LDA	13	0.011075				8	LDA	13	0.0084875
4	LDA	14	0.006075				8	LDA	14	0.0065125
4	LDA	15	0.0060125				8	LDA	15	0.0072
4	LDA	16	0.0082625				8	LDA	16	0.01015
4	LDA	17	0.00535				8	LDA	17	0.0086625
4	LDA	18	0.00805				8	LDA	18	0.0067875
4	LDA	19	0.0071875				8	LDA	19	0.0059375
4	LDA	20	0.0099125				8	LDA	20	0.0061
