# Supplementary material for: Topic modeling identifies novel genetic loci associated with multimorbidities in UK Biobank
Source: Cell Genom. 2023 Aug 1;3(8):100371. doi: 10.1016/j.xgen.2023.100371 (PMC10435382; doi:10.1016/j.xgen.2023.100371)
Supplement: Table S2. Inference of topic models on the top 100 UKB dataset, related to Figure 3 — S2A. Tree structure of the top 100 most frequent ICD-10 codes from chapters 1–13 of the ICD-10 coding system in UKB. The first column contains the top 100 ICD-10 codes and all the internal codes on the tree structure for the 100 ICD-10 codes (ordered according to the layers of codes on the tree and the names of codes). The second column contains the parent codes of the corresponding ICD-10 codes in the first column. S2B. The 11 topics inferred by treeLFA on the top 100 UKB dataset. The probability of the 100 ICD-10 codes in the 11 topics inferred by the treeLFA model set with 11 topics on the top 100 UKB dataset is shown. S2C. Topic weights for the 11 topics inferred by treeLFA for 2,000 randomly selected individuals in UKB. [file mmc3.xlsx]

## Sheet: S2A
Tree structure of the top-100 most frequent ICD-10 codes from chapters 1-13 of the ICD-10 coding system in UK Biobank.
Node	Parent node	Meaning
chapter1	0	Chapter I Certain infectious and parasitic diseases
chapter2	0	Chapter II Neoplasms
chapter3	0	Chapter III Diseases of the blood and blood-forming organs and certain disorders involving the immune mechanism
chapter4	0	Chapter IV Endocrine, nutritional and metabolic diseases
chapter5	0	Chapter IX Diseases of the circulatory system
chapter6	0	Chapter V Mental and behavioural disorders
chapter7	0	Chapter VI Diseases of the nervous system
chapter8	0	Chapter VII Diseases of the eye and adnexa
chapter9	0	Chapter VIII Diseases of the ear and mastoid process
chapter10	0	Chapter X Diseases of the respiratory system
chapter11	0	Chapter XI Diseases of the digestive system
chapter12	0	Chapter XII Diseases of the skin and subcutaneous tissue
chapter13	0	Chapter XIII Diseases of the musculoskeletal system and connective tissue
Block A00-A09	chapter1	A00-A09 Intestinal infectious diseases
Block A30-A49	chapter1	A30-A49 Other bacterial diseases
Block B95-B98	chapter1	B95-B98 Bacterial, viral and other infectious agents
Block C43-C44	chapter2	C43-C44 Melanoma and other malignant neoplasms of skin
Block C50-C50	chapter2	C50-C50 Malignant neoplasm of breast
Block C60-C63	chapter2	C60-C63 Malignant neoplasms of male genital organs
Block C76-C80	chapter2	C76-C80 Malignant neoplasms of ill-defined, secondary and unspecified sites
Block D10-D36	chapter2	D10-D36 Benign neoplasms
Block D50-D53	chapter3	D50-D53 Nutritional anaemias
Block D60-D64	chapter3	D60-D64 Aplastic and other anaemias
Block E00-E07	chapter4	E00-E07 Disorders of thyroid gland
Block E10-E14	chapter4	E10-E14 Diabetes mellitus
Block E65-E68	chapter4	E65-E68 Obesity and other hyperalimentation
Block E70-E90	chapter4	E70-E90 Metabolic disorders
Block F10-F19	chapter5	F10-F19 Mental and behavioural disorders due to psychoactive substance use
Block F30-F39	chapter5	F30-F39 Mood [affective] disorders
Block F40-F48	chapter5	F40-F48 Neurotic, stress-related and somatoform disorders
Block G40-G47	chapter6	G40-G47 Episodic and paroxysmal disorders
Block G50-G59	chapter6	G50-G59 Nerve, nerve root and plexus disorders
Block H00-H06	chapter7	H00-H06 Disorders of eyelid, lacrimal system and orbit
Block H25-H28	chapter7	H25-H28 Disorders of lens
Block H30-H36	chapter7	H30-H36 Disorders of choroid and retina
Block H40-H42	chapter7	H40-H42 Glaucoma
Block I10-I15	chapter9	I10-I15 Hypertensive diseases
Block I20-I25	chapter9	I20-I25 Ischaemic heart diseases
Block I26-I28	chapter9	I26-I28 Pulmonary heart disease and diseases of pulmonary circulation
Block I30-I52	chapter9	I30-I52 Other forms of heart disease
Block I70-I79	chapter9	I70-I79 Diseases of arteries, arterioles and capillaries
Block I80-I89	chapter9	I80-I89 Diseases of veins, lymphatic vessels and lymph nodes, not elsewhere classified
Block I95-I99	chapter9	I95-I99 Other and unspecified disorders of the circulatory system
Block J09-J18	chapter10	J09-J18 Influenza and pneumonia
Block J20-J22	chapter10	J20-J22 Other acute lower respiratory infections
Block J30-J39	chapter10	J30-J39 Other diseases of upper respiratory tract
Block J40-J47	chapter10	J40-J47 Chronic lower respiratory diseases
Block J90-J94	chapter10	J90-J94 Other diseases of pleura
Block J95-J99	chapter10	J95-J99 Other diseases of the respiratory system
Block K20-K31	chapter11	K20-K31 Diseases of oesophagus, stomach and duodenum
Block K40-K46	chapter11	K40-K46 Hernia
Block K50-K52	chapter11	K50-K52 Noninfective enteritis and colitis
Block K55-K64	chapter11	K55-K64 Other diseases of intestines
Block K65-K67	chapter11	K65-K67 Diseases of peritoneum
Block K70-K77	chapter11	K70-K77 Diseases of liver
Block K80-K87	chapter11	K80-K87 Disorders of gallbladder, biliary tract and pancreas
Block K90-K93	chapter11	K90-K93 Other diseases of the digestive system
Block L00-L08	chapter12	L00-L08 Infections of the skin and subcutaneous tissue
Block L60-L75	chapter12	L60-L75 Disorders of skin appendages
Block L80-L99	chapter12	L80-L99 Other disorders of the skin and subcutaneous tissue
Block M05-M14	chapter13	M05-M14 Inflammatory polyarthropathies
Block M15-M19	chapter13	M15-M19 Arthrosis
Block M20-M25	chapter13	M20-M25 Other joint disorders
Block M45-M49	chapter13	M45-M49 Spondylopathies
Block M50-M54	chapter13	M50-M54 Other dorsopathies
Block M65-M68	chapter13	M65-M68 Disorders of synovium and tendon
Block M70-M79	chapter13	M70-M79 Other soft tissue disorders
Block M80-M85	chapter13	M80-M85 Disorders of bone density and structure
A09	Block A00-A09	A09 Diarrhoea and gastro-enteritis of presumed infectious origin
A41	Block A30-A49	A41 Other septicaemia
B95	Block B95-B98	B95 Streptococcus and staphylococcus as the cause of diseases classified to other chapters
B96	Block B95-B98	B96 Other bacterial agents as the cause of diseases classified to other chapters
C44	Block C43-C44	C44 Other malignant neoplasms of skin
C50	Block C50-C50	C50 Malignant neoplasm of breast
C61	Block C60-C63	C61 Malignant neoplasm of prostate
C77	Block C76-C80	C77 Secondary and unspecified malignant neoplasm of lymph nodes
C78	Block C76-C80	C78 Secondary malignant neoplasm of respiratory and digestive organs
C79	Block C76-C80	C79 Secondary malignant neoplasm of other sites
D12	Block D10-D36	D12 Benign neoplasm of colon, rectum, anus and anal canal
D17	Block D10-D36	D17 Benign lipomatous neoplasm
D22	Block D10-D36	D22 Melanocytic naevi
D23	Block D10-D36	D23 Other benign neoplasms of skin
D25	Block D10-D36	D25 Leiomyoma of uterus
D50	Block D50-D53	D50 Iron deficiency anaemia
D64	Block D60-D64	D64 Other anaemias
E03	Block E00-E07	E03 Other hypothyroidism
E11	Block E10-E14	E11 Non-insulin-dependent diabetes mellitus
E66	Block E65-E68	E66 Obesity
E78	Block E70-E90	E78 Disorders of lipoprotein metabolism and other lipidaemias
E87	Block E70-E90	E87 Other disorders of fluid, electrolyte and acid-base balance
F10	Block F10-F19	F10 Mental and behavioural disorders due to use of alcohol
F17	Block F10-F19	F17 Mental and behavioural disorders due to use of tobacco
F32	Block F30-F39	F32 Depressive episode
F41	Block F40-F48	F41 Other anxiety disorders
G40	Block G40-G47	G40 Epilepsy
G47	Block G40-G47	G47 Sleep disorders
G55	Block G50-G59	G55 Nerve root and plexus compressions in diseases classified elsewhere
G56	Block G50-G59	G56 Mononeuropathies of upper limb
H02	Block H00-H06	H02 Other disorders of eyelid
H25	Block H25-H28	H25 Senile cataract
H26	Block H25-H28	H26 Other cataract
H35	Block H30-H36	H35 Other retinal disorders
H40	Block H40-H42	H40 Glaucoma
I10	Block I10-I15	I10 Essential (primary) hypertension
I20	Block I20-I25	I20 Angina pectoris
I21	Block I20-I25	I21 Acute myocardial infarction
I25	Block I20-I25	I25 Chronic ischaemic heart disease
I26	Block I26-I28	I26 Pulmonary embolism
I44	Block I30-I52	I44 Atrioventricular and left bundle-branch block
I48	Block I30-I52	I48 Atrial fibrillation and flutter
I50	Block I30-I52	I50 Heart failure
I51	Block I30-I52	I51 Complications and ill-defined descriptions of heart disease
I73	Block I70-I79	I73 Other peripheral vascular diseases
I80	Block I80-I89	I80 Phlebitis and thrombophlebitis
I83	Block I80-I89	I83 Varicose veins of lower extremities
I84	Block I80-I89	I84 Haemorrhoids
I95	Block I95-I99	I95 Hypotension
J18	Block J09-J18	J18 Pneumonia, organism unspecified
J22	Block J20-J22	J22 Unspecified acute lower respiratory infection
J34	Block J30-J39	J34 Other disorders of nose and nasal sinuses
J44	Block J40-J47	J44 Other chronic obstructive pulmonary disease
J45	Block J40-J47	J45 Asthma
J90	Block J90-J94	J90 Pleural effusion, not elsewhere classified
J98	Block J95-J99	J98 Other respiratory disorders
K20	Block K20-K31	K20 Oesophagitis
K21	Block K20-K31	K21 Gastro-oesophageal reflux disease
K22	Block K20-K31	K22 Other diseases of oesophagus
K25	Block K20-K31	K25 Gastric ulcer
K29	Block K20-K31	K29 Gastritis and duodenitis
K30	Block K20-K31	K30 Dyspepsia
K31	Block K20-K31	K31 Other diseases of stomach and duodenum
K40	Block K40-K46	K40 Inguinal hernia
K42	Block K40-K46	K42 Umbilical hernia
K44	Block K40-K46	K44 Diaphragmatic hernia
K52	Block K50-K52	K52 Other non-infective gastro-enteritis and colitis
K56	Block K55-K64	K56 Paralytic ileus and intestinal obstruction without hernia
K57	Block K55-K64	K57 Diverticular disease of intestine
K58	Block K55-K64	K58 Irritable bowel syndrome
K59	Block K55-K64	K59 Other functional intestinal disorders
K62	Block K55-K64	K62 Other diseases of anus and rectum
K63	Block K55-K64	K63 Other diseases of intestine
K66	Block K65-K67	K66 Other disorders of peritoneum
K76	Block K70-K77	K76 Other diseases of liver
K80	Block K80-K87	K80 Cholelithiasis
K92	Block K90-K93	K92 Other diseases of digestive system
L03	Block L00-L08	L03 Cellulitis
L72	Block L60-L75	L72 Follicular cysts of skin and subcutaneous tissue
L98	Block L80-L99	L98 Other disorders of skin and subcutaneous tissue, not elsewhere classified
M06	Block M05-M14	M06 Other rheumatoid arthritis
M10	Block M05-M14	M10 Gout
M13	Block M05-M14	M13 Other arthritis
M15	Block M15-M19	M15 Polyarthrosis
M16	Block M15-M19	M16 Coxarthrosis [arthrosis of hip]
M17	Block M15-M19	M17 Gonarthrosis [arthrosis of knee]
M19	Block M15-M19	M19 Other arthrosis
M20	Block M20-M25	M20 Acquired deformities of fingers and toes
M23	Block M20-M25	M23 Internal derangement of knee
M25	Block M20-M25	M25 Other joint disorders, not elsewhere classified
M47	Block M45-M49	M47 Spondylosis
M48	Block M45-M49	M48 Other spondylopathies
M51	Block M50-M54	M51 Other intervertebral disk disorders
M54	Block M50-M54	M54 Dorsalgia
M65	Block M65-M68	M65 Synovitis and tenosynovitis
M67	Block M65-M68	M67 Other disorders of synovium and tendon
M72	Block M70-M79	M72 Fibroblastic disorders
M75	Block M70-M79	M75 Shoulder lesions
M79	Block M70-M79	M79 Other soft tissue disorders, not elsewhere classified
M81	Block M80-M85	M81 Osteoporosis without pathological fracture

## Sheet: S2B
The 11 topics inferred by treeLFA on the top-100 UKB dataset.
	topic1	topic2	topic3	topic4	topic5	topic6	topic7	topic8	topic9	topic10	topic11
A09	6.07431e-05	0.0180531	0.0803915	0.0410604	0.0158626	0.00727171	0.0062789	0.172016	0.181809	0.297919	0.0279391
A41	3.09733e-08	0.00260331	0.001861	0.00251732	0.00506885	3.88988e-05	4.17831e-05	0.0284936	0.336666	0.335328	0.00375755
B95	0.000295273	0.0254386	0.00510568	0.00274757	0.00996089	0.0136928	0.0052226	0.0589949	0.13679	0.281406	0.0192888
B96	0.000154741	0.0246803	0.00679546	0.115283	0.0271041	0.00273539	0.00497233	0.170392	0.229655	0.455704	0.0287866
C44	0.0169748	0.0835074	0.0512715	0.043686	0.0563533	0.0375557	0.0826645	0.0496929	0.0555246	0.0703295	0.0305249
C50	0.0125777	0.0838264	0.0216746	0.0220658	0.000375778	0.0124359	0.0460025	0.0600994	0.457783	0.0124095	0.0255534
C61	0.00474125	0.0356821	0.0434997	0.0249278	0.0515687	0.015027	0.037357	0.0153746	0.139094	0.0603625	0.0137327
C77	2.7727e-06	0.0206094	0.00850797	0.00470128	0.00139752	0.000339163	0.00797659	0.0170027	0.708528	0.0297038	4.05661e-07
C78	2.42863e-06	3.44965e-06	0.00236622	0.00148737	1.51611e-05	0.000652022	8.32062e-05	0.00396959	0.770163	0.0543543	5.25508e-07
C79	2.22246e-10	3.81429e-06	0.000190035	8.29768e-06	1.55548e-05	5.13669e-05	4.57873e-06	2.50938e-05	0.635898	0.035024	0.00022167
D12	8.70275e-06	1.76233e-05	0.407922	0.0756682	0.0343018	0.00128936	0.00956552	0.190659	0.0444593	0.193346	0.0152996
D17	0.00965749	0.0500221	0.0324919	0.024216	0.0228864	0.0374295	0.0266763	0.0529672	0.0126902	0.0395497	0.030825
D22	0.00916528	0.0287901	0.0220029	0.0172261	0.00794868	0.0135427	0.0142376	0.0274779	0.0138892	0.00535959	0.0140931
D23	0.00610034	0.0314641	0.0196332	0.0158104	0.00850117	0.0132505	0.0189354	0.0345634	0.0104258	0.0149864	0.0183934
D25	0.0216257	0.0786921	0.0384695	0.0397337	3.4944e-05	0.0239346	0.0141306	0.0502952	0.0592186	0.00682716	0.0486265
D50	0.00155429	0.0075799	0.0452559	0.158097	0.0220555	0.00344267	0.0098126	0.23419	0.0775044	0.30849	0.0128271
D64	0.00151633	0.025374	0.041447	0.141793	0.0404128	0.0180166	0.0105179	0.27361	0.330537	0.492989	0.0293444
E03	0.00214222	0.159301	0.0611528	0.0823442	0.0791292	0.0814516	0.112133	0.265859	0.125087	0.165882	0.124934
E11	4.49334e-06	0.161961	0.0542996	0.0589769	0.311207	0.060969	0.175798	0.342605	0.115932	0.585983	0.0930727
E66	5.98291e-07	0.129678	0.01984	0.025819	0.130633	0.160736	0.0283877	0.415442	0.0322545	0.282629	0.109467
E78	1.27137e-08	0.231329	0.0631702	0.0865627	0.956808	0.102882	0.214037	0.618468	0.142564	0.788486	0.18033
E87	6.00328e-06	0.0189427	0.00280313	0.00670354	0.0283527	0.00157562	0.00153725	0.0699762	0.243283	0.592268	0.0165451
F10	0.00122067	0.0536997	0.0109663	0.0314496	0.0246571	0.0100133	0.00264988	0.0448916	0.0297612	0.270822	0.0279579
F17	0.00148421	0.107165	0.0510484	0.0519218	0.114114	0.0489549	0.0419877	0.170509	0.141883	0.369229	0.147703
F32	9.86801e-08	0.154537	0.0320827	0.055888	0.041204	0.0421318	0.0337141	0.384207	0.088353	0.340569	0.159573
F41	8.94538e-06	0.0776471	0.017048	0.03615	0.0331522	0.0160718	0.043722	0.224234	0.0558138	0.187022	0.0734901
G40	0.00174151	0.0348322	0.0130216	0.0114087	0.0180213	0.00799968	0.0159942	0.0511581	0.0350589	0.126736	0.017132
G47	0.00281825	0.0478106	0.0184186	0.0170439	0.0476259	0.0239414	0.00805903	0.121359	0.00557475	0.152298	0.0371686
G55	6.92636e-07	1.36804e-05	1.68314e-05	7.62405e-06	6.45684e-08	6.92539e-05	2.65746e-06	0.0479979	0.0167121	2.46893e-07	0.745485
G56	0.00754584	0.104051	0.0209735	0.0361151	0.0330918	0.108154	0.0273973	0.249954	0.00787929	0.0635191	0.142284
H02	0.00575715	0.0406732	0.0203451	0.0255198	0.0267203	0.0209388	0.0749622	0.076304	0.016031	0.0503455	0.0202055
H25	4.56301e-05	0.00898164	0.0120115	0.022565	0.0614145	0.0112443	0.67481	0.160555	0.0116692	0.128028	0.0322835
H26	0.007549	0.0268096	0.0330482	0.0385223	0.102593	0.0371617	0.804097	0.202726	0.0320738	0.219027	0.0468397
H35	6.68579e-06	0.000178168	0.00302889	0.00339774	0.0134438	0.00201215	0.31624	0.0523931	0.00220507	0.0666113	0.00442503
H40	0.000403843	0.00399635	0.0166036	0.0143535	0.0234409	0.00824215	0.315822	0.0714381	0.0281405	0.0569536	0.00969764
I10	0.00200484	0.713809	0.344833	0.375272	0.999465	0.413254	0.666804	0.968969	0.480974	0.999727	0.516097
I20	1.6442e-06	7.20007e-05	1.45478e-05	0.00272529	0.815841	0.000244518	4.55438e-06	0.278505	0.000341875	0.495507	0.0017222
I21	1.03427e-08	1.29163e-06	5.23772e-08	4.27031e-08	0.410142	2.26145e-06	5.33712e-05	0.0160925	3.9861e-05	0.226377	0.000115592
I25	6.16722e-09	1.7859e-07	1.12825e-09	0.00554336	0.999441	0.000165711	3.18837e-05	0.303603	0.00590433	0.799856	0.0104373
I26	0.000522901	0.0206385	0.00371535	0.00560588	0.00917118	0.00521401	0.00141377	0.0517848	0.228099	0.151625	0.00717468
I44	1.08379e-05	0.00911783	0.00229603	0.0055807	0.130963	0.00675241	0.00858496	0.0251833	0.00691645	0.226533	0.00761402
I48	0.00132775	0.0749894	0.029487	0.0223984	0.329224	0.0410555	0.0657309	0.113723	0.117623	0.696454	0.0248564
I50	8.22158e-09	4.09387e-07	1.62965e-05	1.49402e-06	0.1704	3.43493e-05	1.80614e-06	0.0250896	0.0192142	0.55122	0.000113578
I51	1.444e-06	0.000396741	1.08467e-06	6.8136e-05	0.154015	0.00179663	0.00137972	0.0265986	0.0187634	0.381163	0.00562461
I73	3.95996e-06	0.0142808	0.00427838	0.0085244	0.0644739	0.00371655	0.0101656	0.084063	0.0202406	0.235803	0.032479
I80	0.00104403	0.0400542	0.00437282	0.00719099	0.00701594	0.0140628	0.00474425	0.0632234	0.139428	0.115185	0.0146889
I83	0.0170958	0.0713218	0.0346998	0.0397307	0.0277843	0.0566143	0.027141	0.0812976	0.0263708	0.0816021	0.0441243
I84	0.00797968	0.00708115	0.566286	0.120964	0.0595554	0.0466918	0.0125549	0.357796	0.0443513	0.160512	0.0827601
I95	2.18461e-09	0.0198491	0.0104385	0.0112317	0.0525218	0.0084974	0.0027378	0.0896863	0.129027	0.409375	0.0271812
J18	0.00126904	0.0321843	0.00492003	0.0152959	0.0332924	0.00377143	0.011107	0.0973526	0.398146	0.758443	0.0286446
J22	0.000584404	0.0453056	0.0073636	0.0144182	0.05771	0.0049938	0.0115203	0.125687	0.262568	0.470773	0.0265786
J34	0.00836222	0.0461787	0.0254502	0.0408745	0.0169364	0.0317344	0.0102075	0.0699885	0.0112041	0.0417273	0.0415837
J44	7.68813e-07	0.0390494	0.0178377	0.0304675	0.0755901	0.00390833	0.0401264	0.230199	0.105937	0.538848	0.0416797
J45	0.0109148	0.244641	0.114383	0.159867	0.112863	0.140051	0.154075	0.480299	0.136108	0.40843	0.194784
J90	4.09315e-06	2.0577e-13	2.04721e-05	0.00184216	0.0380512	1.70272e-09	1.48561e-05	0.0193752	0.380748	0.44441	0.00144145
J98	1.78755e-06	0.00663317	0.00298986	0.00426476	0.0201101	0.00108635	0.00432364	0.0505916	0.185546	0.280595	0.00515936
K20	2.66728e-06	1.68883e-05	0.000359925	0.354311	0.011426	0.000215058	3.0616e-06	0.178878	0.0117788	0.132039	0.00389185
K21	6.79109e-06	0.0563992	0.0325406	0.665428	0.104066	0.0635745	0.0331543	0.615946	0.0791302	0.291829	0.111712
K22	1.33733e-07	0.000122232	1.0063e-08	0.389989	0.014854	1.23364e-06	0.000429016	0.158972	0.0365185	0.166805	4.51338e-05
K25	1.34166e-05	1.82453e-05	0.000326733	0.13957	0.0109609	0.000274221	1.59434e-05	0.123957	0.0125614	0.120651	0.00370038
K29	7.55903e-06	0.000672005	0.049549	0.911302	0.0902431	0.0165804	0.00632673	0.681368	0.0936976	0.49609	0.0851886
K30	0.00686469	0.0295671	0.0448231	0.248224	0.0411225	0.0302243	0.0212542	0.241504	0.0277328	0.0745076	0.0695375
K31	6.31286e-06	7.24016e-05	0.0079059	0.287499	0.00688333	6.96025e-07	0.000668492	0.192405	0.0374933	0.137854	0.00489353
K40	0.0229901	0.0765053	0.0851655	0.070634	0.116942	0.077421	0.068622	0.0366536	0.0319907	0.108916	0.0367121
K42	0.00228228	0.043498	0.0183609	0.0177119	0.0178763	0.0180511	0.00451038	0.0444896	0.0120597	0.0740683	0.0165179
K44	5.76521e-07	0.000517094	0.00724886	0.945172	0.066898	0.0264559	0.0128759	0.657648	0.0587604	0.325239	0.0581983
K52	0.00473123	0.0267594	0.205884	0.110759	0.0388186	0.0251305	0.0139254	0.329198	0.210613	0.292058	0.0744706
K56	1.96612e-05	0.00546711	0.0532785	0.0147437	0.004229	0.00187266	0.00117201	0.0772768	0.182986	0.12783	0.0106656
K57	5.77022e-07	0.0288251	0.644689	0.232463	0.104612	0.0537399	0.0317933	0.575617	0.124478	0.367557	0.0717776
K58	0.000359861	0.0215326	0.0615895	0.0475653	0.0113319	0.0161899	0.00408929	0.238154	0.0255368	0.049616	0.0430992
K59	0.000559996	0.0316147	0.12416	0.0666869	0.0252575	0.0115528	0.0100077	0.310786	0.364751	0.347998	0.0885362
K62	0.00246491	0.00074105	0.624921	0.115571	0.0586094	0.0277565	0.0103137	0.376966	0.0832145	0.235357	0.0564388
K63	5.75143e-09	4.95757e-06	0.445783	0.0880203	0.033098	0.00285524	3.78151e-06	0.25882	0.0954242	0.250172	0.0123404
K66	0.000137427	0.0251168	0.0311002	0.0273242	0.0038018	0.00231119	0.00030688	0.085436	0.0820245	0.0747065	0.00889775
K76	2.64525e-07	0.0222242	0.00841657	0.0337395	0.0112327	0.00257475	0.00142839	0.11217	0.100794	0.173759	0.00960078
K80	0.00955436	0.107407	0.0454527	0.145551	0.0458001	0.0296895	0.0233481	0.259241	0.117917	0.188077	0.0699526
K92	0.000675602	0.00331573	0.163812	0.109719	0.0309922	0.0107045	0.000523622	0.212742	0.0855258	0.305217	0.0289263
L03	0.00355433	0.067975	0.00975896	0.0128695	0.0330015	0.0219825	0.0161682	0.105274	0.0985569	0.311693	0.0313979
L72	0.0141497	0.0479525	0.0340915	0.0303748	0.0227121	0.0378402	0.0287664	0.0562182	0.02589	0.03736	0.0287207
L98	0.0069054	0.0464564	0.0245472	0.0182927	0.0179993	0.0203719	0.0247193	0.0545533	0.0261535	0.0709873	0.0345346
M06	1.87578e-06	0.0521978	0.006149	0.0106927	0.0130066	0.0206124	0.018824	0.211796	0.0207801	0.0848666	0.0420923
M10	7.11993e-06	0.0255574	0.00801228	0.0075969	0.0590364	0.0164213	0.0131084	0.0644593	0.0149546	0.167866	0.0188171
M13	4.58508e-06	0.0917422	0.0264284	0.0310157	0.0599316	0.133677	0.15906	0.569249	0.0319146	0.186756	0.151094
M15	1.77674e-07	0.0317159	0.000337039	0.00309251	0.0105815	0.0690932	0.00789466	0.293555	0.00405694	0.0349505	0.0878051
M16	0.00652621	0.144631	0.0226576	0.0216722	0.044758	0.105903	0.0815354	0.254106	0.025454	0.0961464	0.183467
M17	8.86293e-07	0.0774059	0.0124979	0.0298065	0.0695562	0.997918	0.0371341	0.552254	0.00884599	0.102151	0.157414
M19	3.36464e-08	0.189668	0.0224218	0.0335127	0.0657234	0.168265	0.0640679	0.808489	0.0422785	0.2665	0.235674
M20	0.00802972	0.123602	0.0253622	0.0321389	0.00641107	0.0835506	0.0331982	0.191318	0.0110975	0.0119579	0.0941039
M23	0.0051728	0.000270576	0.00894261	0.0181706	0.0178124	0.981298	2.80753e-06	0.209856	8.00365e-07	0.00677298	0.0809657
M25	0.00190716	0.120846	0.0104247	0.0186238	0.0275055	0.289442	0.015858	0.433864	0.0449728	0.159513	0.282976
M47	5.99734e-06	0.0240797	0.00284789	0.00615463	0.0191461	0.0182253	0.0115749	0.38898	0.0243929	0.0982807	0.655085
M48	2.85938e-06	0.000804469	6.07118e-05	0.000193539	0.00695314	0.00380449	0.00120096	0.125997	0.0198303	0.0564249	0.624466
M51	2.45076e-06	3.65333e-05	0.000537609	0.00159962	0.00489097	0.00290152	7.21358e-05	0.158507	0.0162452	0.0322988	0.994788
M54	0.00335875	0.070832	0.026921	0.0410306	0.0457922	0.04157	0.0334716	0.471823	0.114963	0.223633	0.818132
M65	0.00184494	0.0489582	0.00523961	0.0108039	0.0115393	0.142374	0.00988861	0.154469	0.00247172	0.0162842	0.0546894
M67	0.00407284	0.0329599	0.00722968	0.00764452	0.00551608	0.0836027	0.00527188	0.0718752	0.0020936	0.00831065	0.035866
M72	0.00423983	0.0395154	0.0127303	0.0161662	0.0223859	0.0182961	0.0210421	0.0282995	0.0111819	0.031314	0.0139354
M75	0.00369482	0.106267	0.0192683	0.0216703	0.0326756	0.115162	0.0160719	0.279845	0.0111355	0.0372862	0.145217
M79	0.00356628	0.109694	0.0222364	0.0353448	0.0459432	0.0732458	0.0143721	0.403642	0.125885	0.256357	0.319445
M81	0.000253953	0.0569026	0.0218437	0.0376948	0.0126628	0.0140951	0.0553809	0.223256	0.0825822	0.169294	0.0536061

## Sheet: S2C
Topic weights for the 11 topics inferred by treeLFA for 2,000 randomly selected individuals in UKB.
topic1	topic2	topic3	topic4	topic5	topic6	topic7	topic8	topic9	topic10	topic11
0.531056	0.436659	0.0203621	0.0103997	0.000377362	0.000257486	0.000235445	0.00019985	0.000164875	0.000156535	0.000131598
0.531056	0.436659	0.000540996	0.0203102	0.000377362	0.000257486	0.000235445	0.0101104	0.000164875	0.000156535	0.000131598
0.540966	0.45648	0.000540996	0.000489157	0.000377362	0.000257486	0.000235445	0.00019985	0.000164875	0.000156535	0.000131598
0.540966	0.45648	0.000540996	0.000489157	0.000377362	0.000257486	0.000235445	0.00019985	0.000164875	0.000156535	0.000131598
0.550877	0.436659	0.0104515	0.000489157	0.000377362	0.000257486	0.000235445	0.00019985	0.000164875	0.000156535	0.000131598
0.550877	0.44657	0.000540996	0.000489157	0.000377362	0.000257486	0.000235445	0.00019985	0.000164875	0.000156535	0.000131598
0.550877	0.44657	0.000540996	0.000489157	0.000377362	0.000257486	0.000235445	0.00019985	0.000164875	0.000156535	0.000131598
0.540966	0.337554	0.000540996	0.000489157	0.000377362	0.000257486	0.0497881	0.0695736	0.000164875	0.000156535	0.000131598
0.620251	0.377196	0.000540996	0.000489157	0.000377362	0.000257486	0.000235445	0.00019985	0.000164875	0.000156535	0.000131598
0.61034	0.387107	0.000540996	0.000489157	0.000377362	0.000257486	0.000235445	0.00019985	0.000164875	0.000156535	0.000131598
0.630161	0.347465	0.000540996	0.000489157	0.000377362	0.0200786	0.000235445	0.00019985	0.000164875	0.000156535	0.000131598
0.630161	0.357375	0.000540996	0.0103997	0.000377362	0.000257486	0.000235445	0.00019985	0.000164875	0.000156535	0.000131598
0.640072	0.357375	0.000540996	0.000489157	0.000377362	0.000257486	0.000235445	0.00019985	0.000164875	0.000156535	0.000131598
0.620251	0.367286	0.0104515	0.000489157	0.000377362	0.000257486	0.000235445	0.00019985	0.000164875	0.000156535	0.000131598
0.630161	0.367286	0.000540996	0.000489157	0.000377362	0.000257486	0.000235445	0.00019985	0.000164875	0.000156535	0.000131598
0.630161	0.367286	0.000540996	0.000489157	0.000377362	0.000257486	0.000235445	0.00019985	0.000164875	0.000156535	0.000131598
0.560787	0.367286	0.0600042	0.0103997	0.000377362	0.000257486	0.000235445	0.00019985	0.000164875	0.000156535	0.000131598
0.580608	0.416838	0.000540996	0.000489157	0.000377362	0.000257486	0.000235445	0.00019985	0.000164875	0.000156535	0.000131598
0.600429	0.397017	0.000540996	0.000489157	0.000377362	0.000257486	0.000235445	0.00019985	0.000164875	0.000156535	0.000131598
0.590519	0.397017	0.0104515	0.000489157	0.000377362	0.000257486	0.000235445	0.00019985	0.000164875	0.000156535	0.000131598
0.580608	0.307822	0.000540996	0.109505	0.000377362	0.000257486	0.000235445	0.00019985	0.000164875	0.000156535	0.000131598
0.540966	0.307822	0.000540996	0.0302208	0.000377362	0.000257486	0.000235445	0.00019985	0.000164875	0.119083	0.000131598
0.481503	0.188896	0.139289	0.139237	0.0102879	0.0398996	0.000235445	0.00019985	0.000164875	0.000156535	0.000131598
0.491414	0.198806	0.198752	0.0599524	0.000377362	0.000257486	0.0497881	0.00019985	0.000164875	0.000156535	0.000131598
0.550877	0.208717	0.238394	0.000489157	0.000377362	0.000257486	0.000235445	0.00019985	0.000164875	0.000156535	0.000131598
0.491414	0.25827	0.238394	0.000489157	0.000377362	0.000257486	0.000235445	0.00019985	0.000164875	0.000156535	0.0100421
0.630161	0.159164	0.0798253	0.000489157	0.000377362	0.000257486	0.000235445	0.129037	0.000164875	0.000156535	0.000131598
0.719356	0.139343	0.000540996	0.0401313	0.000377362	0.000257486	0.010146	0.0893947	0.000164875	0.000156535	0.000131598
0.709445	0.188896	0.000540996	0.000489157	0.000377362	0.000257486	0.000235445	0.00019985	0.000164875	0.000156535	0.099237
0.719356	0.228538	0.000540996	0.000489157	0.000377362	0.000257486	0.000235445	0.00019985	0.000164875	0.000156535	0.0496843
0.739177	0.208717	0.000540996	0.000489157	0.000377362	0.000257486	0.000235445	0.00019985	0.0497176	0.000156535	0.000131598
0.749088	0.228538	0.000540996	0.000489157	0.000377362	0.010168	0.000235445	0.00019985	0.000164875	0.000156535	0.0100421
0.749088	0.248359	0.000540996	0.000489157	0.000377362	0.000257486	0.000235445	0.00019985	0.000164875	0.000156535	0.000131598
0.758998	0.238449	0.000540996	0.000489157	0.000377362	0.000257486	0.000235445	0.00019985	0.000164875	0.000156535	0.000131598
0.758998	0.238449	0.000540996	0.000489157	0.000377362	0.000257486	0.000235445	0.00019985	0.000164875	0.000156535	0.000131598
0.758998	0.238449	0.000540996	0.000489157	0.000377362	0.000257486	0.000235445	0.00019985	0.000164875	0.000156535	0.000131598
0.768909	0.208717	0.0104515	0.000489157	0.000377362	0.000257486	0.010146	0.00019985	0.000164875	0.000156535	0.000131598
0.768909	0.228538	0.000540996	0.000489157	0.000377362	0.000257486	0.000235445	0.00019985	0.000164875	0.000156535	0.000131598
0.768909	0.218628	0.000540996	0.000489157	0.000377362	0.000257486	0.000235445	0.00019985	0.0100754	0.000156535	0.000131598
0.778819	0.218628	0.000540996	0.000489157	0.000377362	0.000257486	0.000235445	0.00019985	0.000164875	0.000156535	0.000131598
0.778819	0.218628	0.000540996	0.000489157	0.000377362	0.000257486	0.000235445	0.00019985	0.000164875	0.000156535	0.000131598
0.768909	0.198806	0.000540996	0.0302208	0.000377362	0.000257486	0.000235445	0.00019985	0.000164875	0.000156535	0.000131598
0.739177	0.198806	0.000540996	0.0500418	0.0102879	0.000257486	0.000235445	0.00019985	0.000164875	0.000156535	0.000131598
0.768909	0.188896	0.0401832	0.000489157	0.000377362	0.000257486	0.000235445	0.00019985	0.000164875	0.000156535	0.000131598
0.79864	0.188896	0.0104515	0.000489157	0.000377362	0.000257486	0.000235445	0.00019985	0.000164875	0.000156535	0.000131598
0.808551	0.188896	0.000540996	0.000489157	0.000377362	0.000257486	0.000235445	0.00019985	0.000164875	0.000156535	0.000131598
0.79864	0.188896	0.000540996	0.0103997	0.000377362	0.000257486	0.000235445	0.00019985	0.000164875	0.000156535	0.000131598
0.78873	0.208717	0.000540996	0.000489157	0.000377362	0.000257486	0.000235445	0.00019985	0.000164875	0.000156535	0.000131598
0.78873	0.208717	0.000540996	0.000489157	0.000377362	0.000257486	0.000235445	0.00019985	0.000164875	0.000156535	0.000131598
0.79864	0.198806	0.000540996	0.000489157	0.000377362	0.000257486	0.000235445	0.00019985	0.000164875	0.000156535	0.000131598
0.79864	0.198806	0.000540996	0.000489157	0.000377362	0.000257486	0.000235445	0.00019985	0.000164875	0.000156535	0.000131598
0.640072	0.288001	0.0600042	0.0103997	0.000377362	0.000257486	0.000235445	0.00019985	0.000164875	0.000156535	0.000131598
0.649982	0.26818	0.0798253	0.000489157	0.000377362	0.000257486	0.000235445	0.00019985	0.000164875	0.000156535	0.000131598
0.630161	0.25827	0.0996464	0.000489157	0.000377362	0.000257486	0.000235445	0.0101104	0.000164875	0.000156535	0.000131598
0.679714	0.228538	0.0500937	0.000489157	0.0400195	0.000257486	0.000235445	0.00019985	0.000164875	0.000156535	0.000131598
0.689624	0.238449	0.000540996	0.000489157	0.0697511	0.000257486	0.000235445	0.00019985	0.000164875	0.000156535	0.000131598
0.719356	0.228538	0.000540996	0.0500418	0.000377362	0.000257486	0.000235445	0.00019985	0.000164875	0.000156535	0.000131598
0.689624	0.25827	0.000540996	0.0500418	0.000377362	0.000257486	0.000235445	0.00019985	0.000164875	0.000156535	0.000131598
0.729267	0.25827	0.0104515	0.000489157	0.000377362	0.000257486	0.000235445	0.00019985	0.000164875	0.000156535	0.000131598
0.729267	0.25827	0.000540996	0.000489157	0.0102879	0.000257486	0.000235445	0.00019985	0.000164875	0.000156535	0.000131598
0.729267	0.26818	0.000540996	0.000489157	0.000377362	0.000257486	0.000235445	0.00019985	0.000164875	0.000156535	0.000131598
0.699535	0.278091	0.000540996	0.000489157	0.000377362	0.000257486	0.0200565	0.00019985	0.000164875	0.000156535	0.000131598
0.719356	0.278091	0.000540996	0.000489157	0.000377362	0.000257486	0.000235445	0.00019985	0.000164875	0.000156535	0.000131598
0.719356	0.278091	0.000540996	0.000489157	0.000377362	0.000257486	0.000235445	0.00019985	0.000164875	0.000156535	0.000131598
0.590519	0.26818	0.000540996	0.000489157	0.000377362	0.000257486	0.138983	0.00019985	0.000164875	0.000156535	0.000131598
0.649982	0.26818	0.000540996	0.000489157	0.000377362	0.0597207	0.000235445	0.0200209	0.000164875	0.000156535	0.000131598
0.649982	0.288001	0.000540996	0.000489157	0.000377362	0.000257486	0.000235445	0.00019985	0.0596281	0.000156535	0.000131598
0.659893	0.307822	0.000540996	0.000489157	0.000377362	0.0299891	0.000235445	0.00019985	0.000164875	0.000156535	0.000131598
0.679714	0.297912	0.000540996	0.000489157	0.000377362	0.000257486	0.0200565	0.00019985	0.000164875	0.000156535	0.000131598
0.679714	0.317733	0.000540996	0.000489157	0.000377362	0.000257486	0.000235445	0.00019985	0.000164875	0.000156535	0.000131598
0.699535	0.297912	0.000540996	0.000489157	0.000377362	0.000257486	0.000235445	0.00019985	0.000164875	0.000156535	0.000131598
0.689624	0.307822	0.000540996	0.000489157	0.000377362	0.000257486	0.000235445	0.00019985	0.000164875	0.000156535	0.000131598
0.580608	0.297912	0.000540996	0.0401313	0.0697511	0.000257486	0.000235445	0.00019985	0.000164875	0.000156535	0.0100421
0.61034	0.327643	0.000540996	0.000489157	0.000377362	0.0498102	0.000235445	0.00019985	0.000164875	0.0100671	0.000131598
0.659893	0.337554	0.000540996	0.000489157	0.000377362	0.000257486	0.000235445	0.00019985	0.000164875	0.000156535	0.000131598
0.659893	0.337554	0.000540996	0.000489157	0.000377362	0.000257486	0.000235445	0.00019985	0.000164875	0.000156535	0.000131598
0.659893	0.327643	0.000540996	0.0103997	0.000377362	0.000257486	0.000235445	0.00019985	0.000164875	0.000156535	0.000131598
0.669803	0.327643	0.000540996	0.000489157	0.000377362	0.000257486	0.000235445	0.00019985	0.000164875	0.000156535	0.000131598
0.630161	0.317733	0.000540996	0.000489157	0.04993	0.000257486	0.000235445	0.00019985	0.000164875	0.000156535	0.000131598
0.630161	0.327643	0.0104515	0.000489157	0.030109	0.000257486	0.000235445	0.00019985	0.000164875	0.000156535	0.000131598
0.630161	0.347465	0.000540996	0.000489157	0.0201984	0.000257486	0.000235445	0.00019985	0.000164875	0.000156535	0.000131598
0.729267	0.000595721	0.000540996	0.228432	0.0102879	0.000257486	0.000235445	0.00019985	0.0298965	0.000156535	0.000131598
0.729267	0.000595721	0.0302726	0.238342	0.000377362	0.000257486	0.000235445	0.00019985	0.000164875	0.000156535	0.000131598
0.729267	0.000595721	0.000540996	0.258163	0.0102879	0.000257486	0.000235445	0.00019985	0.000164875	0.000156535	0.000131598
0.739177	0.000595721	0.0104515	0.248253	0.000377362	0.000257486	0.000235445	0.00019985	0.000164875	0.000156535	0.000131598
0.749088	0.000595721	0.000540996	0.248253	0.000377362	0.000257486	0.000235445	0.00019985	0.000164875	0.000156535	0.000131598
0.729267	0.000595721	0.000540996	0.218521	0.000377362	0.0398996	0.010146	0.00019985	0.000164875	0.000156535	0.000131598
0.768909	0.000595721	0.000540996	0.228432	0.000377362	0.000257486	0.000235445	0.00019985	0.000164875	0.000156535	0.000131598
0.758998	0.000595721	0.0104515	0.228432	0.000377362	0.000257486	0.000235445	0.00019985	0.000164875	0.000156535	0.000131598
0.78873	0.000595721	0.000540996	0.20861	0.000377362	0.000257486	0.000235445	0.00019985	0.000164875	0.000156535	0.000131598
0.778819	0.000595721	0.000540996	0.218521	0.000377362	0.000257486	0.000235445	0.00019985	0.000164875	0.000156535	0.000131598
0.778819	0.000595721	0.000540996	0.218521	0.000377362	0.000257486	0.000235445	0.00019985	0.000164875	0.000156535	0.000131598
0.778819	0.000595721	0.000540996	0.1987	0.0201984	0.000257486	0.000235445	0.00019985	0.000164875	0.000156535	0.000131598
0.739177	0.000595721	0.0302726	0.20861	0.0201984	0.000257486	0.000235445	0.00019985	0.000164875	0.000156535	0.000131598
0.649982	0.0105063	0.0600042	0.238342	0.000377362	0.000257486	0.0398776	0.00019985	0.000164875	0.000156535	0.000131598
0.659893	0.0897906	0.000540996	0.248253	0.000377362	0.000257486	0.000235445	0.00019985	0.000164875	0.000156535	0.000131598
0.877924	0.000595721	0.000540996	0.119416	0.000377362	0.000257486	0.000235445	0.00019985	0.000164875	0.000156535	0.000131598
0.877924	0.000595721	0.000540996	0.119416	0.000377362	0.000257486	0.000235445	0.00019985	0.000164875	0.000156535	0.000131598
0.877924	0.000595721	0.000540996	0.119416	0.000377362	0.000257486	0.000235445	0.00019985	0.000164875	0.000156535	0.000131598
0.897746	0.000595721	0.000540996	0.0995945	0.000377362	0.000257486	0.000235445	0.00019985	0.000164875	0.000156535	0.000131598
0.897746	0.000595721	0.000540996	0.0995945	0.000377362	0.000257486	0.000235445	0.00019985	0.000164875	0.000156535	0.000131598
0.887835	0.000595721	0.000540996	0.109505	0.000377362	0.000257486	0.000235445	0.00019985	0.000164875	0.000156535	0.000131598
0.887835	0.000595721	0.000540996	0.109505	0.000377362	0.000257486	0.000235445	0.00019985	0.000164875	0.000156535	0.000131598
0.848193	0.000595721	0.000540996	0.119416	0.000377362	0.000257486	0.000235445	0.0299315	0.000164875	0.000156535	0.000131598
0.848193	0.000595721	0.000540996	0.149147	0.000377362	0.000257486	0.000235445	0.00019985	0.000164875	0.000156535	0.000131598
0.858104	0.000595721	0.000540996	0.139237	0.000377362	0.000257486	0.000235445	0.00019985	0.000164875	0.000156535	0.000131598
0.868014	0.000595721	0.000540996	0.129326	0.000377362	0.000257486	0.000235445	0.00019985	0.000164875	0.000156535	0.000131598
0.739177	0.000595721	0.000540996	0.168968	0.000377362	0.000257486	0.000235445	0.0893947	0.000164875	0.000156535	0.000131598
0.808551	0.0204168	0.000540996	0.119416	0.000377362	0.000257486	0.000235445	0.00019985	0.000164875	0.0497092	0.000131598
0.749088	0.000595721	0.000540996	0.168968	0.030109	0.000257486	0.000235445	0.00019985	0.000164875	0.0497092	0.000131598
0.818461	0.000595721	0.000540996	0.159058	0.000377362	0.000257486	0.000235445	0.00019985	0.000164875	0.0199776	0.000131598
0.808551	0.000595721	0.0203621	0.149147	0.000377362	0.000257486	0.000235445	0.00019985	0.000164875	0.0199776	0.000131598
0.79864	0.000595721	0.000540996	0.168968	0.000377362	0.000257486	0.000235445	0.0299315	0.000164875	0.000156535	0.000131598
0.828372	0.000595721	0.000540996	0.168968	0.000377362	0.000257486	0.000235445	0.00019985	0.000164875	0.000156535	0.000131598
0.808551	0.000595721	0.000540996	0.178879	0.0102879	0.000257486	0.000235445	0.00019985	0.000164875	0.000156535	0.000131598
0.818461	0.000595721	0.000540996	0.178879	0.000377362	0.000257486	0.000235445	0.00019985	0.000164875	0.000156535	0.000131598
0.808551	0.000595721	0.000540996	0.178879	0.000377362	0.010168	0.000235445	0.00019985	0.000164875	0.000156535	0.000131598
0.78873	0.0501484	0.000540996	0.159058	0.000377362	0.000257486	0.000235445	0.00019985	0.000164875	0.000156535	0.000131598
0.808551	0.000595721	0.0401832	0.139237	0.000377362	0.010168	0.000235445	0.00019985	0.000164875	0.000156535	0.000131598
0.778819	0.0402379	0.0401832	0.139237	0.000377362	0.000257486	0.000235445	0.00019985	0.000164875	0.000156535	0.000131598
0.521145	0.000595721	0.000540996	0.188789	0.000377362	0.000257486	0.000235445	0.00019985	0.000164875	0.287562	0.000131598
0.491414	0.000595721	0.000540996	0.268074	0.0201984	0.000257486	0.000235445	0.00019985	0.000164875	0.218188	0.000131598
0.590519	0.000595721	0.000540996	0.248253	0.0102879	0.000257486	0.000235445	0.00019985	0.000164875	0.148815	0.000131598
0.511235	0.000595721	0.268126	0.218521	0.000377362	0.000257486	0.000235445	0.00019985	0.000164875	0.000156535	0.000131598
0.521145	0.000595721	0.188841	0.287895	0.000377362	0.000257486	0.000235445	0.00019985	0.000164875	0.000156535	0.000131598
0.402219	0.000595721	0.000540996	0.37709	0.0201984	0.000257486	0.198446	0.00019985	0.000164875	0.000156535	0.000131598
0.491414	0.119522	0.000540996	0.248253	0.000377362	0.000257486	0.129072	0.00019985	0.000164875	0.000156535	0.0100421
0.630161	0.000595721	0.000540996	0.287895	0.0796617	0.000257486	0.000235445	0.00019985	0.000164875	0.000156535	0.000131598
0.699535	0.000595721	0.000540996	0.297805	0.000377362	0.000257486	0.000235445	0.00019985	0.000164875	0.000156535	0.000131598
0.709445	0.000595721	0.000540996	0.287895	0.000377362	0.000257486	0.000235445	0.00019985	0.000164875	0.000156535	0.000131598
0.640072	0.000595721	0.000540996	0.357268	0.000377362	0.000257486	0.000235445	0.00019985	0.000164875	0.000156535	0.000131598
0.659893	0.000595721	0.000540996	0.327537	0.000377362	0.000257486	0.000235445	0.00019985	0.000164875	0.000156535	0.0100421
0.669803	0.000595721	0.000540996	0.317626	0.000377362	0.010168	0.000235445	0.00019985	0.000164875	0.000156535	0.000131598
0.669803	0.000595721	0.000540996	0.317626	0.000377362	0.000257486	0.010146	0.00019985	0.000164875	0.000156535	0.000131598
0.679714	0.000595721	0.000540996	0.317626	0.000377362	0.000257486	0.000235445	0.00019985	0.000164875	0.000156535	0.000131598
0.61034	0.000595721	0.000540996	0.387	0.000377362	0.000257486	0.000235445	0.00019985	0.000164875	0.000156535	0.000131598
0.600429	0.000595721	0.000540996	0.396911	0.000377362	0.000257486	0.000235445	0.00019985	0.000164875	0.000156535	0.000131598
0.600429	0.000595721	0.000540996	0.396911	0.000377362	0.000257486	0.000235445	0.00019985	0.000164875	0.000156535	0.000131598
0.600429	0.000595721	0.000540996	0.396911	0.000377362	0.000257486	0.000235445	0.00019985	0.000164875	0.000156535	0.000131598
0.531056	0.000595721	0.109557	0.357268	0.000377362	0.000257486	0.000235445	0.00019985	0.000164875	0.000156535	0.000131598
0.511235	0.0600589	0.0897358	0.337447	0.000377362	0.000257486	0.000235445	0.00019985	0.000164875	0.000156535	0.000131598
0.570698	0.000595721	0.0401832	0.129326	0.000377362	0.000257486	0.000235445	0.00019985	0.257839	0.000156535	0.000131598
0.649982	0.000595721	0.000540996	0.000489157	0.000377362	0.0200786	0.000235445	0.00019985	0.317302	0.0100671	0.000131598
0.659893	0.000595721	0.000540996	0.0103997	0.000377362	0.000257486	0.000235445	0.00019985	0.327213	0.000156535	0.000131598
0.699535	0.000595721	0.000540996	0.000489157	0.000377362	0.000257486	0.000235445	0.00019985	0.297481	0.000156535	0.000131598
0.699535	0.000595721	0.000540996	0.000489157	0.000377362	0.000257486	0.000235445	0.00019985	0.297481	0.000156535	0.000131598
0.699535	0.000595721	0.000540996	0.0203102	0.000377362	0.000257486	0.000235445	0.00019985	0.27766	0.000156535	0.000131598
0.719356	0.000595721	0.000540996	0.000489157	0.000377362	0.000257486	0.000235445	0.00019985	0.27766	0.000156535	0.000131598
0.709445	0.000595721	0.000540996	0.000489157	0.000377362	0.000257486	0.000235445	0.00019985	0.287571	0.000156535	0.000131598
0.659893	0.000595721	0.119467	0.000489157	0.000377362	0.000257486	0.000235445	0.00019985	0.218197	0.000156535	0.000131598
0.719356	0.000595721	0.0500937	0.000489157	0.000377362	0.000257486	0.000235445	0.00019985	0.208286	0.0199776	0.000131598
0.729267	0.000595721	0.000540996	0.000489157	0.000377362	0.0498102	0.000235445	0.00019985	0.218197	0.000156535	0.000131598
0.768909	0.000595721	0.000540996	0.000489157	0.000377362	0.000257486	0.000235445	0.00019985	0.228107	0.000156535	0.000131598
0.739177	0.0105063	0.000540996	0.000489157	0.000377362	0.000257486	0.000235445	0.00019985	0.247928	0.000156535	0.000131598
0.739177	0.000595721	0.000540996	0.000489157	0.000377362	0.000257486	0.000235445	0.00019985	0.257839	0.000156535	0.000131598
0.729267	0.000595721	0.000540996	0.000489157	0.000377362	0.000257486	0.000235445	0.00019985	0.267749	0.000156535	0.000131598
0.749088	0.000595721	0.000540996	0.000489157	0.0994827	0.000257486	0.000235445	0.148858	0.000164875	0.000156535	0.000131598
0.828372	0.000595721	0.0302726	0.000489157	0.000377362	0.000257486	0.000235445	0.129037	0.0100754	0.000156535	0.000131598
0.828372	0.000595721	0.000540996	0.000489157	0.000377362	0.000257486	0.000235445	0.158768	0.000164875	0.000156535	0.0100421
0.848193	0.000595721	0.000540996	0.000489157	0.000377362	0.000257486	0.000235445	0.148858	0.000164875	0.000156535	0.000131598
0.818461	0.000595721	0.000540996	0.000489157	0.000377362	0.0200786	0.000235445	0.148858	0.000164875	0.0100671	0.000131598
0.828372	0.000595721	0.000540996	0.000489157	0.000377362	0.000257486	0.000235445	0.148858	0.000164875	0.0199776	0.000131598
0.808551	0.0105063	0.000540996	0.000489157	0.0102879	0.000257486	0.0696092	0.0993052	0.000164875	0.000156535	0.000131598
0.887835	0.0105063	0.000540996	0.000489157	0.000377362	0.000257486	0.000235445	0.0993052	0.000164875	0.000156535	0.000131598
0.877924	0.0204168	0.000540996	0.000489157	0.000377362	0.000257486	0.000235445	0.0993052	0.000164875	0.000156535	0.000131598
0.887835	0.000595721	0.000540996	0.000489157	0.000377362	0.000257486	0.000235445	0.109216	0.000164875	0.000156535	0.000131598
0.868014	0.000595721	0.000540996	0.000489157	0.000377362	0.010168	0.000235445	0.119126	0.000164875	0.000156535	0.000131598
0.570698	0.000595721	0.000540996	0.000489157	0.000377362	0.000257486	0.000235445	0.158768	0.138912	0.128994	0.000131598
0.739177	0.000595721	0.000540996	0.000489157	0.000377362	0.0696313	0.000235445	0.1885	0.000164875	0.000156535	0.000131598
0.689624	0.0303273	0.000540996	0.000489157	0.04993	0.000257486	0.000235445	0.228142	0.000164875	0.000156535	0.000131598
0.719356	0.0204168	0.000540996	0.0302208	0.000377362	0.000257486	0.000235445	0.228142	0.000164875	0.000156535	0.000131598
0.768909	0.000595721	0.000540996	0.000489157	0.000377362	0.000257486	0.000235445	0.228142	0.000164875	0.000156535	0.000131598
0.749088	0.000595721	0.000540996	0.000489157	0.000377362	0.000257486	0.000235445	0.247963	0.000164875	0.000156535	0.000131598
0.749088	0.000595721	0.000540996	0.000489157	0.000377362	0.000257486	0.000235445	0.247963	0.000164875	0.000156535	0.000131598
0.749088	0.000595721	0.000540996	0.000489157	0.000377362	0.000257486	0.000235445	0.247963	0.000164875	0.000156535	0.000131598
0.749088	0.000595721	0.000540996	0.000489157	0.000377362	0.000257486	0.000235445	0.247963	0.000164875	0.000156535	0.000131598
0.649982	0.000595721	0.0104515	0.000489157	0.000377362	0.000257486	0.000235445	0.247963	0.000164875	0.0893514	0.000131598
0.669803	0.000595721	0.0500937	0.000489157	0.000377362	0.000257486	0.000235445	0.277695	0.000164875	0.000156535	0.000131598
0.640072	0.000595721	0.000540996	0.000489157	0.000377362	0.000257486	0.000235445	0.356979	0.000164875	0.000156535	0.000131598
0.917567	0.0402379	0.000540996	0.0103997	0.000377362	0.000257486	0.000235445	0.00019985	0.000164875	0.0298881	0.000131598
0.957209	0.0402379	0.000540996	0.000489157	0.000377362	0.000257486	0.000235445	0.00019985	0.000164875	0.000156535	0.000131598
0.957209	0.0402379	0.000540996	0.000489157	0.000377362	0.000257486	0.000235445	0.00019985	0.000164875	0.000156535	0.000131598
0.957209	0.0402379	0.000540996	0.000489157	0.000377362	0.000257486	0.000235445	0.00019985	0.000164875	0.000156535	0.000131598
0.957209	0.0402379	0.000540996	0.000489157	0.000377362	0.000257486	0.000235445	0.00019985	0.000164875	0.000156535	0.000131598
0.957209	0.0402379	0.000540996	0.000489157	0.000377362	0.000257486	0.000235445	0.00019985	0.000164875	0.000156535	0.000131598
0.947298	0.0501484	0.000540996	0.000489157	0.000377362	0.000257486	0.000235445	0.00019985	0.000164875	0.000156535	0.000131598
0.947298	0.0501484	0.000540996	0.000489157	0.000377362	0.000257486	0.000235445	0.00019985	0.000164875	0.000156535	0.000131598
0.947298	0.0501484	0.000540996	0.000489157	0.000377362	0.000257486	0.000235445	0.00019985	0.000164875	0.000156535	0.000131598
0.947298	0.0303273	0.000540996	0.0203102	0.000377362	0.000257486	0.000235445	0.00019985	0.000164875	0.000156535	0.000131598
0.947298	0.0303273	0.000540996	0.000489157	0.000377362	0.000257486	0.000235445	0.00019985	0.000164875	0.000156535	0.0199527
0.967119	0.0303273	0.000540996	0.000489157	0.000377362	0.000257486	0.000235445	0.00019985	0.000164875	0.000156535	0.000131598
0.967119	0.0303273	0.000540996	0.000489157	0.000377362	0.000257486	0.000235445	0.00019985	0.000164875	0.000156535	0.000131598
0.967119	0.0303273	0.000540996	0.000489157	0.000377362	0.000257486	0.000235445	0.00019985	0.000164875	0.000156535	0.000131598
0.967119	0.0303273	0.000540996	0.000489157	0.000377362	0.000257486	0.000235445	0.00019985	0.000164875	0.000156535	0.000131598
0.967119	0.0303273	0.000540996	0.000489157	0.000377362	0.000257486	0.000235445	0.00019985	0.000164875	0.000156535	0.000131598
0.957209	0.0303273	0.000540996	0.000489157	0.0102879	0.000257486	0.000235445	0.00019985	0.000164875	0.000156535	0.000131598
0.947298	0.0402379	0.000540996	0.000489157	0.0102879	0.000257486	0.000235445	0.00019985	0.000164875	0.000156535	0.000131598
0.947298	0.0402379	0.000540996	0.000489157	0.0102879	0.000257486	0.000235445	0.00019985	0.000164875	0.000156535	0.000131598
0.937388	0.0402379	0.0203621	0.000489157	0.000377362	0.000257486	0.000235445	0.00019985	0.000164875	0.000156535	0.000131598
0.927477	0.0402379	0.0302726	0.000489157	0.000377362	0.000257486	0.000235445	0.00019985	0.000164875	0.000156535	0.000131598
0.927477	0.0402379	0.0302726	0.000489157	0.000377362	0.000257486	0.000235445	0.00019985	0.000164875	0.000156535	0.000131598
0.927477	0.0402379	0.000540996	0.000489157	0.030109	0.000257486	0.000235445	0.00019985	0.000164875	0.000156535	0.000131598
0.907656	0.0600589	0.0104515	0.000489157	0.0201984	0.000257486	0.000235445	0.00019985	0.000164875	0.000156535	0.000131598
0.927477	0.0501484	0.0104515	0.000489157	0.0102879	0.000257486	0.000235445	0.00019985	0.000164875	0.000156535	0.000131598
0.838282	0.0600589	0.0104515	0.000489157	0.0895722	0.000257486	0.000235445	0.00019985	0.000164875	0.000156535	0.000131598
0.848193	0.0897906	0.000540996	0.000489157	0.04993	0.000257486	0.010146	0.00019985	0.000164875	0.000156535	0.000131598
0.838282	0.0897906	0.000540996	0.000489157	0.0697511	0.000257486	0.000235445	0.00019985	0.000164875	0.000156535	0.000131598
0.877924	0.0897906	0.000540996	0.000489157	0.000377362	0.000257486	0.000235445	0.00019985	0.0298965	0.000156535	0.000131598
0.887835	0.0897906	0.000540996	0.000489157	0.000377362	0.000257486	0.0200565	0.00019985	0.000164875	0.000156535	0.000131598
0.897746	0.0997011	0.000540996	0.000489157	0.000377362	0.000257486	0.000235445	0.00019985	0.000164875	0.000156535	0.000131598
0.897746	0.0897906	0.000540996	0.000489157	0.0102879	0.000257486	0.000235445	0.00019985	0.000164875	0.000156535	0.000131598
0.897746	0.0897906	0.000540996	0.000489157	0.000377362	0.010168	0.000235445	0.00019985	0.000164875	0.000156535	0.000131598
0.907656	0.0897906	0.000540996	0.000489157	0.000377362	0.000257486	0.000235445	0.00019985	0.000164875	0.000156535	0.000131598
0.907656	0.0897906	0.000540996	0.000489157	0.000377362	0.000257486	0.000235445	0.00019985	0.000164875	0.000156535	0.000131598
0.907656	0.0897906	0.000540996	0.000489157	0.000377362	0.000257486	0.000235445	0.00019985	0.000164875	0.000156535	0.000131598
0.917567	0.0600589	0.000540996	0.000489157	0.000377362	0.000257486	0.0200565	0.00019985	0.000164875	0.000156535	0.000131598
0.927477	0.0699695	0.000540996	0.000489157	0.000377362	0.000257486	0.000235445	0.00019985	0.000164875	0.000156535	0.000131598
0.927477	0.0699695	0.000540996	0.000489157	0.000377362	0.000257486	0.000235445	0.00019985	0.000164875	0.000156535	0.000131598
0.927477	0.0699695	0.000540996	0.000489157	0.000377362	0.000257486	0.000235445	0.00019985	0.000164875	0.000156535	0.000131598
0.927477	0.0699695	0.000540996	0.000489157	0.000377362	0.000257486	0.000235445	0.00019985	0.000164875	0.000156535	0.000131598
0.927477	0.0600589	0.0104515	0.000489157	0.000377362	0.000257486	0.000235445	0.00019985	0.000164875	0.000156535	0.000131598
0.937388	0.0600589	0.000540996	0.000489157	0.000377362	0.000257486	0.000235445	0.00019985	0.000164875	0.000156535	0.000131598
0.937388	0.0600589	0.000540996	0.000489157	0.000377362	0.000257486	0.000235445	0.00019985	0.000164875	0.000156535	0.000131598
0.937388	0.0600589	0.000540996	0.000489157	0.000377362	0.000257486	0.000235445	0.00019985	0.000164875	0.000156535	0.000131598
0.937388	0.0600589	0.000540996	0.000489157	0.000377362	0.000257486	0.000235445	0.00019985	0.000164875	0.000156535	0.000131598
0.907656	0.07988	0.000540996	0.000489157	0.000377362	0.000257486	0.000235445	0.00019985	0.000164875	0.000156535	0.0100421
0.917567	0.07988	0.000540996	0.000489157	0.000377362	0.000257486	0.000235445	0.00019985	0.000164875	0.000156535	0.000131598
0.917567	0.07988	0.000540996	0.000489157	0.000377362	0.000257486	0.000235445	0.00019985	0.000164875	0.000156535	0.000131598
0.917567	0.07988	0.000540996	0.000489157	0.000377362	0.000257486	0.000235445	0.00019985	0.000164875	0.000156535	0.000131598
0.917567	0.07988	0.000540996	0.000489157	0.000377362	0.000257486	0.000235445	0.00019985	0.000164875	0.000156535	0.000131598
0.917567	0.07988	0.000540996	0.000489157	0.000377362	0.000257486	0.000235445	0.00019985	0.000164875	0.000156535	0.000131598
0.907656	0.0699695	0.000540996	0.000489157	0.000377362	0.0200786	0.000235445	0.00019985	0.000164875	0.000156535	0.000131598
0.907656	0.0699695	0.000540996	0.000489157	0.000377362	0.000257486	0.000235445	0.0200209	0.000164875	0.000156535	0.000131598
0.768909	0.139343	0.000540996	0.000489157	0.0400195	0.000257486	0.000235445	0.00019985	0.000164875	0.0497092	0.000131598
0.78873	0.139343	0.000540996	0.000489157	0.000377362	0.000257486	0.000235445	0.00019985	0.000164875	0.0695303	0.000131598
0.78873	0.119522	0.0203621	0.000489157	0.000377362	0.010168	0.000235445	0.00019985	0.000164875	0.0596198	0.000131598
0.828372	0.129433	0.0302726	0.000489157	0.000377362	0.000257486	0.010146	0.00019985	0.000164875	0.000156535	0.000131598
0.808551	0.129433	0.0600042	0.000489157	0.000377362	0.000257486	0.000235445	0.00019985	0.000164875	0.000156535	0.000131598
0.868014	0.07988	0.0500937	0.000489157	0.000377362	0.000257486	0.000235445	0.00019985	0.000164875	0.000156535	0.000131598
0.858104	0.0997011	0.0203621	0.000489157	0.000377362	0.0200786	0.000235445	0.00019985	0.000164875	0.000156535	0.000131598
0.868014	0.0997011	0.0302726	0.000489157	0.000377362	0.000257486	0.000235445	0.00019985	0.000164875	0.000156535	0.000131598
0.838282	0.129433	0.000540996	0.000489157	0.000377362	0.000257486	0.0299671	0.00019985	0.000164875	0.000156535	0.000131598
0.848193	0.119522	0.000540996	0.000489157	0.030109	0.000257486	0.000235445	0.00019985	0.000164875	0.000156535	0.000131598
0.868014	0.109612	0.000540996	0.000489157	0.000377362	0.000257486	0.000235445	0.00019985	0.000164875	0.000156535	0.0199527
0.877924	0.119522	0.000540996	0.000489157	0.000377362	0.000257486	0.000235445	0.00019985	0.000164875	0.000156535	0.000131598
0.868014	0.129433	0.000540996	0.000489157	0.000377362	0.000257486	0.000235445	0.00019985	0.000164875	0.000156535	0.000131598
0.868014	0.129433	0.000540996	0.000489157	0.000377362	0.000257486	0.000235445	0.00019985	0.000164875	0.000156535	0.000131598
0.808551	0.169075	0.000540996	0.0203102	0.000377362	0.000257486	0.000235445	0.00019985	0.000164875	0.000156535	0.000131598
0.818461	0.159164	0.0104515	0.0103997	0.000377362	0.000257486	0.000235445	0.00019985	0.000164875	0.000156535	0.000131598
0.828372	0.169075	0.000540996	0.000489157	0.000377362	0.000257486	0.000235445	0.00019985	0.000164875	0.000156535	0.000131598
0.828372	0.139343	0.000540996	0.000489157	0.000377362	0.000257486	0.000235445	0.00019985	0.000164875	0.0298881	0.000131598
0.848193	0.139343	0.000540996	0.0103997	0.000377362	0.000257486	0.000235445	0.00019985	0.000164875	0.000156535	0.000131598
0.858104	0.139343	0.000540996	0.000489157	0.000377362	0.000257486	0.000235445	0.00019985	0.000164875	0.000156535	0.000131598
0.848193	0.149254	0.000540996	0.000489157	0.000377362	0.000257486	0.000235445	0.00019985	0.000164875	0.000156535	0.000131598
0.838282	0.149254	0.000540996	0.000489157	0.000377362	0.010168	0.000235445	0.00019985	0.000164875	0.000156535	0.000131598
0.838282	0.149254	0.000540996	0.000489157	0.000377362	0.010168	0.000235445	0.00019985	0.000164875	0.000156535	0.000131598
0.699535	0.169075	0.000540996	0.129326	0.000377362	0.000257486	0.000235445	0.00019985	0.000164875	0.000156535	0.000131598
0.828372	0.07988	0.000540996	0.089684	0.000377362	0.000257486	0.000235445	0.00019985	0.000164875	0.000156535	0.000131598
0.848193	0.0402379	0.000540996	0.109505	0.000377362	0.000257486	0.000235445	0.00019985	0.000164875	0.000156535	0.000131598
0.818461	0.0600589	0.000540996	0.109505	0.000377362	0.010168	0.000235445	0.00019985	0.000164875	0.000156535	0.000131598
0.838282	0.0997011	0.000540996	0.0401313	0.000377362	0.000257486	0.000235445	0.0200209	0.000164875	0.000156535	0.000131598
0.808551	0.119522	0.000540996	0.0698629	0.000377362	0.000257486	0.000235445	0.00019985	0.000164875	0.000156535	0.000131598
0.917567	0.000595721	0.000540996	0.000489157	0.000377362	0.000257486	0.000235445	0.00019985	0.0794492	0.000156535	0.000131598
0.917567	0.000595721	0.000540996	0.000489157	0.000377362	0.000257486	0.000235445	0.00019985	0.0794492	0.000156535	0.000131598
0.937388	0.000595721	0.000540996	0.000489157	0.000377362	0.000257486	0.000235445	0.00019985	0.0596281	0.000156535	0.000131598
0.927477	0.000595721	0.000540996	0.000489157	0.000377362	0.000257486	0.000235445	0.00019985	0.0695386	0.000156535	0.000131598
0.927477	0.000595721	0.000540996	0.000489157	0.000377362	0.000257486	0.000235445	0.00019985	0.0695386	0.000156535	0.000131598
0.927477	0.000595721	0.000540996	0.000489157	0.000377362	0.000257486	0.000235445	0.00019985	0.0695386	0.000156535	0.000131598
0.868014	0.000595721	0.000540996	0.000489157	0.000377362	0.0498102	0.000235445	0.00019985	0.0794492	0.000156535	0.000131598
0.838282	0.000595721	0.0203621	0.000489157	0.000377362	0.000257486	0.0398776	0.00019985	0.0893597	0.0100671	0.000131598
0.858104	0.000595721	0.0104515	0.000489157	0.000377362	0.0200786	0.000235445	0.00019985	0.109181	0.000156535	0.000131598
0.897746	0.000595721	0.000540996	0.000489157	0.000377362	0.000257486	0.000235445	0.00019985	0.0992703	0.000156535	0.000131598
0.897746	0.000595721	0.000540996	0.000489157	0.000377362	0.000257486	0.010146	0.00019985	0.0893597	0.000156535	0.000131598
0.719356	0.000595721	0.000540996	0.139237	0.000377362	0.000257486	0.000235445	0.00019985	0.138912	0.000156535	0.000131598
0.768909	0.000595721	0.000540996	0.000489157	0.0201984	0.0498102	0.000235445	0.0200209	0.138912	0.000156535	0.000131598
0.79864	0.000595721	0.000540996	0.0103997	0.000377362	0.000257486	0.000235445	0.00019985	0.178555	0.000156535	0.0100421
0.808551	0.000595721	0.000540996	0.000489157	0.000377362	0.000257486	0.000235445	0.00019985	0.188465	0.000156535	0.000131598
0.818461	0.000595721	0.000540996	0.000489157	0.000377362	0.000257486	0.000235445	0.00019985	0.178555	0.000156535	0.000131598
0.897746	0.000595721	0.000540996	0.000489157	0.04993	0.0498102	0.000235445	0.00019985	0.000164875	0.000156535	0.000131598
0.877924	0.000595721	0.000540996	0.000489157	0.0598406	0.0597207	0.000235445	0.00019985	0.000164875	0.000156535	0.000131598
0.937388	0.000595721	0.000540996	0.000489157	0.0598406	0.000257486	0.000235445	0.00019985	0.000164875	0.000156535	0.000131598
0.947298	0.000595721	0.000540996	0.000489157	0.04993	0.000257486	0.000235445	0.00019985	0.000164875	0.000156535	0.000131598
0.947298	0.000595721	0.000540996	0.000489157	0.04993	0.000257486	0.000235445	0.00019985	0.000164875	0.000156535	0.000131598
0.947298	0.000595721	0.000540996	0.000489157	0.04993	0.000257486	0.000235445	0.00019985	0.000164875	0.000156535	0.000131598
0.937388	0.000595721	0.000540996	0.0103997	0.0400195	0.000257486	0.000235445	0.0101104	0.000164875	0.000156535	0.000131598
0.947298	0.000595721	0.0104515	0.000489157	0.0400195	0.000257486	0.000235445	0.00019985	0.000164875	0.000156535	0.000131598
0.947298	0.000595721	0.000540996	0.000489157	0.0400195	0.010168	0.000235445	0.00019985	0.000164875	0.000156535	0.000131598
0.957209	0.000595721	0.000540996	0.000489157	0.0400195	0.000257486	0.000235445	0.00019985	0.000164875	0.000156535	0.000131598
0.957209	0.000595721	0.000540996	0.000489157	0.0400195	0.000257486	0.000235445	0.00019985	0.000164875	0.000156535	0.000131598
0.897746	0.000595721	0.0302726	0.000489157	0.0697511	0.000257486	0.000235445	0.00019985	0.000164875	0.000156535	0.000131598
0.907656	0.000595721	0.000540996	0.000489157	0.0895722	0.000257486	0.000235445	0.00019985	0.000164875	0.000156535	0.000131598
0.927477	0.000595721	0.000540996	0.000489157	0.0697511	0.000257486	0.000235445	0.00019985	0.000164875	0.000156535	0.000131598
0.927477	0.000595721	0.000540996	0.000489157	0.0697511	0.000257486	0.000235445	0.00019985	0.000164875	0.000156535	0.000131598
0.927477	0.000595721	0.000540996	0.000489157	0.0697511	0.000257486	0.000235445	0.00019985	0.000164875	0.000156535	0.000131598
0.927477	0.000595721	0.000540996	0.000489157	0.0697511	0.000257486	0.000235445	0.00019985	0.000164875	0.000156535	0.000131598
0.858104	0.000595721	0.000540996	0.0401313	0.0994827	0.000257486	0.000235445	0.00019985	0.000164875	0.000156535	0.000131598
0.858104	0.000595721	0.000540996	0.0599524	0.0796617	0.000257486	0.000235445	0.00019985	0.000164875	0.000156535	0.000131598
0.828372	0.000595721	0.000540996	0.000489157	0.109393	0.000257486	0.000235445	0.0596631	0.000164875	0.000156535	0.000131598
0.848193	0.000595721	0.000540996	0.000489157	0.149035	0.000257486	0.000235445	0.00019985	0.000164875	0.000156535	0.000131598
0.848193	0.000595721	0.000540996	0.000489157	0.149035	0.000257486	0.000235445	0.00019985	0.000164875	0.000156535	0.000131598
0.838282	0.000595721	0.0203621	0.000489157	0.0994827	0.0398996	0.000235445	0.00019985	0.000164875	0.000156535	0.000131598
0.887835	0.000595721	0.000540996	0.000489157	0.109393	0.000257486	0.000235445	0.00019985	0.000164875	0.000156535	0.000131598
0.877924	0.000595721	0.000540996	0.000489157	0.119304	0.000257486	0.000235445	0.00019985	0.000164875	0.000156535	0.000131598
0.838282	0.000595721	0.0104515	0.000489157	0.119304	0.000257486	0.0299671	0.00019985	0.000164875	0.000156535	0.000131598
0.848193	0.000595721	0.0302726	0.000489157	0.119304	0.000257486	0.000235445	0.00019985	0.000164875	0.000156535	0.000131598
0.838282	0.0303273	0.000540996	0.000489157	0.000377362	0.000257486	0.000235445	0.00019985	0.000164875	0.000156535	0.128969
0.858104	0.000595721	0.000540996	0.000489157	0.000377362	0.000257486	0.000235445	0.00019985	0.000164875	0.000156535	0.138879
0.838282	0.000595721	0.0104515	0.000489157	0.000377362	0.000257486	0.000235445	0.00019985	0.000164875	0.000156535	0.14879
0.838282	0.000595721	0.0302726	0.000489157	0.0102879	0.000257486	0.000235445	0.00019985	0.000164875	0.000156535	0.119058
0.877924	0.0105063	0.000540996	0.000489157	0.000377362	0.000257486	0.000235445	0.00019985	0.000164875	0.0100671	0.099237
0.877925	0.000595721	0.000540996	0.000489157	0.000377362	0.000257486	0.000235445	0.00019985	0.000164875	0.000156535	0.119058
0.868014	0.000595721	0.000540996	0.0103997	0.000377362	0.000257486	0.000235445	0.00019985	0.000164875	0.000156535	0.119058
0.838282	0.0997011	0.000540996	0.000489157	0.000377362	0.000257486	0.000235445	0.00019985	0.000164875	0.000156535	0.0595948
0.778819	0.0897906	0.0104515	0.000489157	0.000377362	0.000257486	0.000235445	0.00019985	0.000164875	0.000156535	0.119058
0.887835	0.000595721	0.000540996	0.0797735	0.000377362	0.0299891	0.000235445	0.00019985	0.000164875	0.000156535	0.000131598
0.887835	0.000595721	0.0203621	0.0797735	0.000377362	0.000257486	0.000235445	0.0101104	0.000164875	0.000156535	0.000131598
0.907656	0.000595721	0.0203621	0.0698629	0.000377362	0.000257486	0.000235445	0.00019985	0.000164875	0.000156535	0.000131598
0.907656	0.000595721	0.0203621	0.0698629	0.000377362	0.000257486	0.000235445	0.00019985	0.000164875	0.000156535	0.000131598
0.907656	0.000595721	0.000540996	0.0698629	0.000377362	0.000257486	0.000235445	0.0200209	0.000164875	0.000156535	0.000131598
0.927477	0.000595721	0.000540996	0.0698629	0.000377362	0.000257486	0.000235445	0.00019985	0.000164875	0.000156535	0.000131598
0.927477	0.000595721	0.000540996	0.0698629	0.000377362	0.000257486	0.000235445	0.00019985	0.000164875	0.000156535	0.000131598
0.927477	0.000595721	0.000540996	0.0698629	0.000377362	0.000257486	0.000235445	0.00019985	0.000164875	0.000156535	0.000131598
0.927477	0.000595721	0.000540996	0.0698629	0.000377362	0.000257486	0.000235445	0.00019985	0.000164875	0.000156535	0.000131598
0.917567	0.0303273	0.000540996	0.0500418	0.000377362	0.000257486	0.000235445	0.00019985	0.000164875	0.000156535	0.000131598
0.897746	0.0402379	0.000540996	0.0599524	0.000377362	0.000257486	0.000235445	0.00019985	0.000164875	0.000156535	0.000131598
0.927477	0.000595721	0.000540996	0.0500418	0.0201984	0.000257486	0.000235445	0.00019985	0.000164875	0.000156535	0.000131598
0.937388	0.000595721	0.000540996	0.0599524	0.000377362	0.000257486	0.000235445	0.00019985	0.000164875	0.000156535	0.000131598
0.937388	0.000595721	0.000540996	0.0599524	0.000377362	0.000257486	0.000235445	0.00019985	0.000164875	0.000156535	0.000131598
0.927477	0.0105063	0.000540996	0.0599524	0.000377362	0.000257486	0.000235445	0.00019985	0.000164875	0.000156535	0.000131598
0.937388	0.0105063	0.000540996	0.0500418	0.000377362	0.000257486	0.000235445	0.00019985	0.000164875	0.000156535	0.000131598
0.927477	0.000595721	0.000540996	0.0500418	0.000377362	0.010168	0.000235445	0.00019985	0.0100754	0.000156535	0.000131598
0.947298	0.000595721	0.000540996	0.0500418	0.000377362	0.000257486	0.000235445	0.00019985	0.000164875	0.000156535	0.000131598
0.947298	0.000595721	0.000540996	0.0500418	0.000377362	0.000257486	0.000235445	0.00019985	0.000164875	0.000156535	0.000131598
0.947298	0.000595721	0.000540996	0.0500418	0.000377362	0.000257486	0.000235445	0.00019985	0.000164875	0.000156535	0.000131598
0.947298	0.000595721	0.000540996	0.0500418	0.000377362	0.000257486	0.000235445	0.00019985	0.000164875	0.000156535	0.000131598
0.947298	0.000595721	0.000540996	0.0500418	0.000377362	0.000257486	0.000235445	0.00019985	0.000164875	0.000156535	0.000131598
0.967119	0.000595721	0.000540996	0.000489157	0.000377362	0.000257486	0.0299671	0.00019985	0.000164875	0.000156535	0.000131598
0.967119	0.000595721	0.000540996	0.000489157	0.000377362	0.000257486	0.0299671	0.00019985	0.000164875	0.000156535	0.000131598
0.967119	0.000595721	0.000540996	0.000489157	0.000377362	0.000257486	0.0299671	0.00019985	0.000164875	0.000156535	0.000131598
0.967119	0.000595721	0.000540996	0.000489157	0.000377362	0.000257486	0.0299671	0.00019985	0.000164875	0.000156535	0.000131598
0.967119	0.000595721	0.000540996	0.000489157	0.000377362	0.000257486	0.0299671	0.00019985	0.000164875	0.000156535	0.000131598
0.967119	0.000595721	0.000540996	0.000489157	0.000377362	0.000257486	0.0299671	0.00019985	0.000164875	0.000156535	0.000131598
0.947298	0.000595721	0.000540996	0.000489157	0.0102879	0.000257486	0.0398776	0.00019985	0.000164875	0.000156535	0.000131598
0.957209	0.000595721	0.000540996	0.000489157	0.000377362	0.000257486	0.0398776	0.00019985	0.000164875	0.000156535	0.000131598
0.957209	0.000595721	0.000540996	0.000489157	0.000377362	0.000257486	0.0398776	0.00019985	0.000164875	0.000156535	0.000131598
0.927477	0.000595721	0.0203621	0.000489157	0.000377362	0.000257486	0.0497881	0.00019985	0.000164875	0.000156535	0.000131598
0.947298	0.000595721	0.000540996	0.000489157	0.000377362	0.000257486	0.0497881	0.00019985	0.000164875	0.000156535	0.000131598
0.937388	0.000595721	0.000540996	0.000489157	0.000377362	0.000257486	0.0596987	0.00019985	0.000164875	0.000156535	0.000131598
0.877924	0.0501484	0.000540996	0.000489157	0.000377362	0.000257486	0.0696092	0.00019985	0.000164875	0.000156535	0.000131598
0.887835	0.000595721	0.000540996	0.0401313	0.000377362	0.000257486	0.0696092	0.00019985	0.000164875	0.000156535	0.000131598
0.887835	0.000595721	0.000540996	0.0103997	0.000377362	0.000257486	0.0993408	0.00019985	0.000164875	0.000156535	0.000131598
0.917567	0.0105063	0.000540996	0.000489157	0.000377362	0.000257486	0.0696092	0.00019985	0.000164875	0.000156535	0.000131598
0.917567	0.000595721	0.000540996	0.000489157	0.000377362	0.000257486	0.0696092	0.0101104	0.000164875	0.000156535	0.000131598
0.917567	0.000595721	0.000540996	0.000489157	0.000377362	0.000257486	0.0795197	0.00019985	0.000164875	0.000156535	0.000131598
0.947298	0.000595721	0.000540996	0.000489157	0.000377362	0.000257486	0.000235445	0.0299315	0.000164875	0.000156535	0.0199527
0.957209	0.000595721	0.000540996	0.0103997	0.000377362	0.000257486	0.000235445	0.0299315	0.000164875	0.000156535	0.000131598
0.957209	0.000595721	0.000540996	0.000489157	0.000377362	0.000257486	0.010146	0.0299315	0.000164875	0.000156535	0.000131598
0.967119	0.000595721	0.000540996	0.000489157	0.000377362	0.000257486	0.000235445	0.0299315	0.000164875	0.000156535	0.000131598
0.947298	0.000595721	0.000540996	0.000489157	0.0102879	0.000257486	0.000235445	0.039842	0.000164875	0.000156535	0.000131598
0.957209	0.000595721	0.000540996	0.000489157	0.0102879	0.000257486	0.000235445	0.0299315	0.000164875	0.000156535	0.000131598
0.947298	0.0105063	0.000540996	0.000489157	0.000377362	0.000257486	0.000235445	0.039842	0.000164875	0.000156535	0.000131598
0.957209	0.000595721	0.000540996	0.000489157	0.000377362	0.000257486	0.000235445	0.039842	0.000164875	0.000156535	0.000131598
0.957209	0.000595721	0.000540996	0.000489157	0.000377362	0.000257486	0.000235445	0.039842	0.000164875	0.000156535	0.000131598
0.957209	0.000595721	0.000540996	0.000489157	0.000377362	0.000257486	0.000235445	0.039842	0.000164875	0.000156535	0.000131598
0.927477	0.000595721	0.0401832	0.000489157	0.000377362	0.000257486	0.000235445	0.0299315	0.000164875	0.000156535	0.000131598
0.907656	0.000595721	0.0302726	0.000489157	0.000377362	0.000257486	0.000235445	0.0596631	0.000164875	0.000156535	0.000131598
0.917567	0.000595721	0.000540996	0.000489157	0.000377362	0.000257486	0.000235445	0.0695736	0.000164875	0.0100671	0.000131598
0.907656	0.000595721	0.000540996	0.000489157	0.0201984	0.000257486	0.000235445	0.0695736	0.000164875	0.000156535	0.000131598
0.917567	0.000595721	0.000540996	0.0203102	0.000377362	0.000257486	0.000235445	0.0596631	0.000164875	0.000156535	0.000131598
0.937388	0.000595721	0.000540996	0.000489157	0.000377362	0.000257486	0.000235445	0.0596631	0.000164875	0.000156535	0.000131598
0.937388	0.000595721	0.0104515	0.000489157	0.000377362	0.000257486	0.000235445	0.0497525	0.000164875	0.000156535	0.000131598
0.947298	0.000595721	0.000540996	0.000489157	0.000377362	0.000257486	0.000235445	0.0497525	0.000164875	0.000156535	0.000131598
0.897746	0.000595721	0.000540996	0.000489157	0.000377362	0.000257486	0.000235445	0.00019985	0.000164875	0.0298881	0.0695054
0.897746	0.000595721	0.000540996	0.000489157	0.0201984	0.000257486	0.000235445	0.00019985	0.000164875	0.000156535	0.0794159
0.917567	0.000595721	0.000540996	0.000489157	0.000377362	0.000257486	0.000235445	0.00019985	0.000164875	0.000156535	0.0794159
0.907656	0.000595721	0.000540996	0.000489157	0.000377362	0.010168	0.000235445	0.00019985	0.000164875	0.000156535	0.0794159
0.937388	0.000595721	0.000540996	0.000489157	0.000377362	0.000257486	0.000235445	0.00019985	0.000164875	0.000156535	0.0595948
0.947298	0.000595721	0.000540996	0.000489157	0.000377362	0.000257486	0.000235445	0.00019985	0.000164875	0.000156535	0.0496843
0.957209	0.000595721	0.000540996	0.000489157	0.000377362	0.000257486	0.000235445	0.00019985	0.000164875	0.000156535	0.0397737
0.957209	0.000595721	0.0104515	0.000489157	0.0102879	0.000257486	0.000235445	0.00019985	0.000164875	0.000156535	0.0199527
0.967119	0.000595721	0.000540996	0.000489157	0.000377362	0.000257486	0.000235445	0.00019985	0.000164875	0.000156535	0.0298632
0.967119	0.000595721	0.000540996	0.000489157	0.000377362	0.000257486	0.000235445	0.00019985	0.000164875	0.000156535	0.0298632
0.97703	0.000595721	0.000540996	0.000489157	0.000377362	0.000257486	0.000235445	0.00019985	0.000164875	0.000156535	0.0199527
0.97703	0.000595721	0.000540996	0.000489157	0.000377362	0.000257486	0.000235445	0.00019985	0.000164875	0.000156535	0.0199527
0.957209	0.000595721	0.000540996	0.0203102	0.0102879	0.000257486	0.000235445	0.0101104	0.000164875	0.000156535	0.000131598
0.967119	0.000595721	0.000540996	0.0203102	0.0102879	0.000257486	0.000235445	0.00019985	0.000164875	0.000156535	0.000131598
0.957209	0.000595721	0.000540996	0.0203102	0.0201984	0.000257486	0.000235445	0.00019985	0.000164875	0.000156535	0.000131598
0.967119	0.000595721	0.000540996	0.0103997	0.0201984	0.000257486	0.000235445	0.00019985	0.000164875	0.000156535	0.000131598
0.967119	0.000595721	0.000540996	0.0103997	0.0201984	0.000257486	0.000235445	0.00019985	0.000164875	0.000156535	0.000131598
0.967119	0.000595721	0.000540996	0.0203102	0.000377362	0.000257486	0.000235445	0.00019985	0.000164875	0.000156535	0.0100421
0.97703	0.000595721	0.000540996	0.0203102	0.000377362	0.000257486	0.000235445	0.00019985	0.000164875	0.000156535	0.000131598
0.97703	0.000595721	0.000540996	0.0203102	0.000377362	0.000257486	0.000235445	0.00019985	0.000164875	0.000156535	0.000131598
0.97703	0.000595721	0.000540996	0.0203102	0.000377362	0.000257486	0.000235445	0.00019985	0.000164875	0.000156535	0.000131598
0.97703	0.000595721	0.000540996	0.0203102	0.000377362	0.000257486	0.000235445	0.00019985	0.000164875	0.000156535	0.000131598
0.97703	0.000595721	0.000540996	0.0203102	0.000377362	0.000257486	0.000235445	0.00019985	0.000164875	0.000156535	0.000131598
0.97703	0.000595721	0.000540996	0.0203102	0.000377362	0.000257486	0.000235445	0.00019985	0.000164875	0.000156535	0.000131598
0.97703	0.000595721	0.000540996	0.0203102	0.000377362	0.000257486	0.000235445	0.00019985	0.000164875	0.000156535	0.000131598
0.97703	0.000595721	0.000540996	0.0203102	0.000377362	0.000257486	0.000235445	0.00019985	0.000164875	0.000156535	0.000131598
0.98694	0.000595721	0.000540996	0.0103997	0.000377362	0.000257486	0.000235445	0.00019985	0.000164875	0.000156535	0.000131598
0.98694	0.000595721	0.000540996	0.0103997	0.000377362	0.000257486	0.000235445	0.00019985	0.000164875	0.000156535	0.000131598
0.98694	0.000595721	0.000540996	0.0103997	0.000377362	0.000257486	0.000235445	0.00019985	0.000164875	0.000156535	0.000131598
0.98694	0.000595721	0.000540996	0.0103997	0.000377362	0.000257486	0.000235445	0.00019985	0.000164875	0.000156535	0.000131598
0.98694	0.000595721	0.000540996	0.0103997	0.000377362	0.000257486	0.000235445	0.00019985	0.000164875	0.000156535	0.000131598
0.98694	0.000595721	0.000540996	0.0103997	0.000377362	0.000257486	0.000235445	0.00019985	0.000164875	0.000156535	0.000131598
0.98694	0.000595721	0.000540996	0.0103997	0.000377362	0.000257486	0.000235445	0.00019985	0.000164875	0.000156535	0.000131598
0.98694	0.000595721	0.000540996	0.0103997	0.000377362	0.000257486	0.000235445	0.00019985	0.000164875	0.000156535	0.000131598
0.98694	0.000595721	0.000540996	0.0103997	0.000377362	0.000257486	0.000235445	0.00019985	0.000164875	0.000156535	0.000131598
0.98694	0.000595721	0.000540996	0.0103997	0.000377362	0.000257486	0.000235445	0.00019985	0.000164875	0.000156535	0.000131598
0.98694	0.000595721	0.000540996	0.0103997	0.000377362	0.000257486	0.000235445	0.00019985	0.000164875	0.000156535	0.000131598
0.98694	0.000595721	0.000540996	0.0103997	0.000377362	0.000257486	0.000235445	0.00019985	0.000164875	0.000156535	0.000131598
0.967119	0.0105063	0.0104515	0.0103997	0.000377362	0.000257486	0.000235445	0.00019985	0.000164875	0.000156535	0.000131598
0.97703	0.0105063	0.000540996	0.0103997	0.000377362	0.000257486	0.000235445	0.00019985	0.000164875	0.000156535	0.000131598
0.97703	0.0105063	0.000540996	0.0103997	0.000377362	0.000257486	0.000235445	0.00019985	0.000164875	0.000156535	0.000131598
0.97703	0.0105063	0.000540996	0.0103997	0.000377362	0.000257486	0.000235445	0.00019985	0.000164875	0.000156535	0.000131598
0.957209	0.000595721	0.000540996	0.0401313	0.000377362	0.000257486	0.000235445	0.00019985	0.000164875	0.000156535	0.000131598
0.957209	0.000595721	0.000540996	0.0401313	0.000377362	0.000257486	0.000235445	0.00019985	0.000164875	0.000156535	0.000131598
0.957209	0.000595721	0.000540996	0.0401313	0.000377362	0.000257486	0.000235445	0.00019985	0.000164875	0.000156535	0.000131598
0.957209	0.000595721	0.000540996	0.0401313	0.000377362	0.000257486	0.000235445	0.00019985	0.000164875	0.000156535	0.000131598
0.947298	0.000595721	0.000540996	0.0302208	0.000377362	0.010168	0.000235445	0.00019985	0.0100754	0.000156535	0.000131598
0.967119	0.000595721	0.000540996	0.0302208	0.000377362	0.000257486	0.000235445	0.00019985	0.000164875	0.000156535	0.000131598
0.967119	0.000595721	0.000540996	0.0302208	0.000377362	0.000257486	0.000235445	0.00019985	0.000164875	0.000156535	0.000131598
0.967119	0.000595721	0.000540996	0.0302208	0.000377362	0.000257486	0.000235445	0.00019985	0.000164875	0.000156535	0.000131598
0.967119	0.000595721	0.000540996	0.0302208	0.000377362	0.000257486	0.000235445	0.00019985	0.000164875	0.000156535	0.000131598
0.927477	0.000595721	0.000540996	0.0302208	0.000377362	0.000257486	0.000235445	0.00019985	0.000164875	0.0397987	0.000131598
0.957209	0.000595721	0.000540996	0.0302208	0.000377362	0.000257486	0.000235445	0.00019985	0.000164875	0.0100671	0.000131598
0.957209	0.000595721	0.000540996	0.0302208	0.000377362	0.000257486	0.000235445	0.00019985	0.000164875	0.0100671	0.000131598
0.957209	0.000595721	0.000540996	0.0203102	0.000377362	0.000257486	0.000235445	0.00019985	0.000164875	0.0199776	0.000131598
0.947298	0.000595721	0.000540996	0.0302208	0.000377362	0.000257486	0.000235445	0.00019985	0.000164875	0.0199776	0.000131598
0.957209	0.000595721	0.000540996	0.000489157	0.0102879	0.0299891	0.000235445	0.00019985	0.000164875	0.000156535	0.000131598
0.967119	0.000595721	0.000540996	0.000489157	0.000377362	0.0299891	0.000235445	0.00019985	0.000164875	0.000156535	0.000131598
0.967119	0.000595721	0.000540996	0.000489157	0.000377362	0.0299891	0.000235445	0.00019985	0.000164875	0.000156535	0.000131598
0.967119	0.000595721	0.000540996	0.000489157	0.000377362	0.0299891	0.000235445	0.00019985	0.000164875	0.000156535	0.000131598
0.967119	0.000595721	0.000540996	0.000489157	0.000377362	0.0299891	0.000235445	0.00019985	0.000164875	0.000156535	0.000131598
0.967119	0.000595721	0.000540996	0.000489157	0.000377362	0.0200786	0.000235445	0.0101104	0.000164875	0.000156535	0.000131598
0.97703	0.000595721	0.000540996	0.000489157	0.000377362	0.0200786	0.000235445	0.00019985	0.000164875	0.000156535	0.000131598
0.97703	0.000595721	0.000540996	0.000489157	0.000377362	0.0200786	0.000235445	0.00019985	0.000164875	0.000156535	0.000131598
0.97703	0.000595721	0.000540996	0.000489157	0.000377362	0.0200786	0.000235445	0.00019985	0.000164875	0.000156535	0.000131598
0.97703	0.000595721	0.000540996	0.000489157	0.000377362	0.0200786	0.000235445	0.00019985	0.000164875	0.000156535	0.000131598
0.97703	0.000595721	0.000540996	0.000489157	0.000377362	0.0200786	0.000235445	0.00019985	0.000164875	0.000156535	0.000131598
0.97703	0.000595721	0.000540996	0.000489157	0.000377362	0.0200786	0.000235445	0.00019985	0.000164875	0.000156535	0.000131598
0.97703	0.000595721	0.000540996	0.000489157	0.000377362	0.0200786	0.000235445	0.00019985	0.000164875	0.000156535	0.000131598
0.97703	0.000595721	0.000540996	0.000489157	0.000377362	0.0200786	0.000235445	0.00019985	0.000164875	0.000156535	0.000131598
0.937388	0.000595721	0.000540996	0.000489157	0.0201984	0.0398996	0.000235445	0.00019985	0.000164875	0.000156535	0.000131598
0.947298	0.000595721	0.000540996	0.000489157	0.000377362	0.0498102	0.000235445	0.00019985	0.000164875	0.000156535	0.000131598
0.947298	0.000595721	0.000540996	0.000489157	0.000377362	0.0498102	0.000235445	0.00019985	0.000164875	0.000156535	0.000131598
0.947298	0.0105063	0.000540996	0.000489157	0.000377362	0.0398996	0.000235445	0.00019985	0.000164875	0.000156535	0.000131598
0.957209	0.000595721	0.000540996	0.000489157	0.000377362	0.0398996	0.000235445	0.00019985	0.000164875	0.000156535	0.000131598
0.98694	0.000595721	0.000540996	0.000489157	0.0102879	0.000257486	0.000235445	0.00019985	0.000164875	0.000156535	0.000131598
0.98694	0.000595721	0.000540996	0.000489157	0.0102879	0.000257486	0.000235445	0.00019985	0.000164875	0.000156535	0.000131598
0.98694	0.000595721	0.000540996	0.000489157	0.0102879	0.000257486	0.000235445	0.00019985	0.000164875	0.000156535	0.000131598
0.98694	0.000595721	0.000540996	0.000489157	0.0102879	0.000257486	0.000235445	0.00019985	0.000164875	0.000156535	0.000131598
0.98694	0.000595721	0.000540996	0.000489157	0.0102879	0.000257486	0.000235445	0.00019985	0.000164875	0.000156535	0.000131598
0.98694	0.000595721	0.000540996	0.000489157	0.0102879	0.000257486	0.000235445	0.00019985	0.000164875	0.000156535	0.000131598
0.98694	0.000595721	0.000540996	0.000489157	0.0102879	0.000257486	0.000235445	0.00019985	0.000164875	0.000156535	0.000131598
0.98694	0.000595721	0.000540996	0.000489157	0.0102879	0.000257486	0.000235445	0.00019985	0.000164875	0.000156535	0.000131598
0.98694	0.000595721	0.000540996	0.000489157	0.0102879	0.000257486	0.000235445	0.00019985	0.000164875	0.000156535	0.000131598
0.98694	0.000595721	0.000540996	0.000489157	0.0102879	0.000257486	0.000235445	0.00019985	0.000164875	0.000156535	0.000131598
0.98694	0.000595721	0.000540996	0.000489157	0.0102879	0.000257486	0.000235445	0.00019985	0.000164875	0.000156535	0.000131598
0.98694	0.000595721	0.000540996	0.000489157	0.0102879	0.000257486	0.000235445	0.00019985	0.000164875	0.000156535	0.000131598
0.98694	0.000595721	0.000540996	0.000489157	0.0102879	0.000257486	0.000235445	0.00019985	0.000164875	0.000156535	0.000131598
0.98694	0.000595721	0.000540996	0.000489157	0.0102879	0.000257486	0.000235445	0.00019985	0.000164875	0.000156535	0.000131598
0.98694	0.000595721	0.000540996	0.000489157	0.0102879	0.000257486	0.000235445	0.00019985	0.000164875	0.000156535	0.000131598
0.98694	0.000595721	0.000540996	0.000489157	0.0102879	0.000257486	0.000235445	0.00019985	0.000164875	0.000156535	0.000131598
0.967119	0.0105063	0.0104515	0.000489157	0.0102879	0.000257486	0.000235445	0.00019985	0.000164875	0.000156535	0.000131598
0.97703	0.0105063	0.000540996	0.000489157	0.0102879	0.000257486	0.000235445	0.00019985	0.000164875	0.000156535	0.000131598
0.927477	0.000595721	0.000540996	0.000489157	0.030109	0.000257486	0.000235445	0.00019985	0.0199859	0.0199776	0.000131598
0.967119	0.000595721	0.0104515	0.000489157	0.0201984	0.000257486	0.000235445	0.00019985	0.000164875	0.000156535	0.000131598
0.97703	0.000595721	0.000540996	0.000489157	0.0201984	0.000257486	0.000235445	0.00019985	0.000164875	0.000156535	0.000131598
0.97703	0.000595721	0.000540996	0.000489157	0.0201984	0.000257486	0.000235445	0.00019985	0.000164875	0.000156535	0.000131598
0.97703	0.000595721	0.000540996	0.000489157	0.0201984	0.000257486	0.000235445	0.00019985	0.000164875	0.000156535	0.000131598
0.97703	0.000595721	0.000540996	0.000489157	0.0201984	0.000257486	0.000235445	0.00019985	0.000164875	0.000156535	0.000131598
0.97703	0.000595721	0.000540996	0.000489157	0.0201984	0.000257486	0.000235445	0.00019985	0.000164875	0.000156535	0.000131598
0.97703	0.000595721	0.000540996	0.000489157	0.0201984	0.000257486	0.000235445	0.00019985	0.000164875	0.000156535	0.000131598
0.97703	0.000595721	0.000540996	0.000489157	0.0201984	0.000257486	0.000235445	0.00019985	0.000164875	0.000156535	0.000131598
0.967119	0.000595721	0.000540996	0.000489157	0.030109	0.000257486	0.000235445	0.00019985	0.000164875	0.000156535	0.000131598
0.967119	0.000595721	0.000540996	0.000489157	0.030109	0.000257486	0.000235445	0.00019985	0.000164875	0.000156535	0.000131598
0.967119	0.000595721	0.000540996	0.000489157	0.030109	0.000257486	0.000235445	0.00019985	0.000164875	0.000156535	0.000131598
0.967119	0.0105063	0.000540996	0.000489157	0.0201984	0.000257486	0.000235445	0.00019985	0.000164875	0.000156535	0.000131598
0.957209	0.0105063	0.000540996	0.000489157	0.030109	0.000257486	0.000235445	0.00019985	0.000164875	0.000156535	0.000131598
0.98694	0.0105063	0.000540996	0.000489157	0.000377362	0.000257486	0.000235445	0.00019985	0.000164875	0.000156535	0.000131598
0.98694	0.0105063	0.000540996	0.000489157	0.000377362	0.000257486	0.000235445	0.00019985	0.000164875	0.000156535	0.000131598
0.98694	0.0105063	0.000540996	0.000489157	0.000377362	0.000257486	0.000235445	0.00019985	0.000164875	0.000156535	0.000131598
0.98694	0.0105063	0.000540996	0.000489157	0.000377362	0.000257486	0.000235445	0.00019985	0.000164875	0.000156535	0.000131598
0.98694	0.0105063	0.000540996	0.000489157	0.000377362	0.000257486	0.000235445	0.00019985	0.000164875	0.000156535	0.000131598
0.98694	0.0105063	0.000540996	0.000489157	0.000377362	0.000257486	0.000235445	0.00019985	0.000164875	0.000156535	0.000131598
0.98694	0.0105063	0.000540996	0.000489157	0.000377362	0.000257486	0.000235445	0.00019985	0.000164875	0.000156535	0.000131598
0.98694	0.0105063	0.000540996	0.000489157	0.000377362	0.000257486	0.000235445	0.00019985	0.000164875	0.000156535	0.000131598
0.98694	0.0105063	0.000540996	0.000489157	0.000377362	0.000257486	0.000235445	0.00019985	0.000164875	0.000156535	0.000131598
0.98694	0.0105063	0.000540996	0.000489157	0.000377362	0.000257486	0.000235445	0.00019985	0.000164875	0.000156535	0.000131598
0.98694	0.0105063	0.000540996	0.000489157	0.000377362	0.000257486	0.000235445	0.00019985	0.000164875	0.000156535	0.000131598
0.98694	0.0105063	0.000540996	0.000489157	0.000377362	0.000257486	0.000235445	0.00019985	0.000164875	0.000156535	0.000131598
0.98694	0.0105063	0.000540996	0.000489157	0.000377362	0.000257486	0.000235445	0.00019985	0.000164875	0.000156535	0.000131598
0.98694	0.0105063	0.000540996	0.000489157	0.000377362	0.000257486	0.000235445	0.00019985	0.000164875	0.000156535	0.000131598
0.98694	0.0105063	0.000540996	0.000489157	0.000377362	0.000257486	0.000235445	0.00019985	0.000164875	0.000156535	0.000131598
0.98694	0.0105063	0.000540996	0.000489157	0.000377362	0.000257486	0.000235445	0.00019985	0.000164875	0.000156535	0.000131598
0.98694	0.0105063	0.000540996	0.000489157	0.000377362	0.000257486	0.000235445	0.00019985	0.000164875	0.000156535	0.000131598
0.98694	0.0105063	0.000540996	0.000489157	0.000377362	0.000257486	0.000235445	0.00019985	0.000164875	0.000156535	0.000131598
0.98694	0.0105063	0.000540996	0.000489157	0.000377362	0.000257486	0.000235445	0.00019985	0.000164875	0.000156535	0.000131598
0.98694	0.0105063	0.000540996	0.000489157	0.000377362	0.000257486	0.000235445	0.00019985	0.000164875	0.000156535	0.000131598
0.98694	0.0105063	0.000540996	0.000489157	0.000377362	0.000257486	0.000235445	0.00019985	0.000164875	0.000156535	0.000131598
0.98694	0.0105063	0.000540996	0.000489157	0.000377362	0.000257486	0.000235445	0.00019985	0.000164875	0.000156535	0.000131598
0.98694	0.0105063	0.000540996	0.000489157	0.000377362	0.000257486	0.000235445	0.00019985	0.000164875	0.000156535	0.000131598
0.97703	0.0204168	0.000540996	0.000489157	0.000377362	0.000257486	0.000235445	0.00019985	0.000164875	0.000156535	0.000131598
0.97703	0.0204168	0.000540996	0.000489157	0.000377362	0.000257486	0.000235445	0.00019985	0.000164875	0.000156535	0.000131598
0.97703	0.0204168	0.000540996	0.000489157	0.000377362	0.000257486	0.000235445	0.00019985	0.000164875	0.000156535	0.000131598
0.97703	0.0204168	0.000540996	0.000489157	0.000377362	0.000257486	0.000235445	0.00019985	0.000164875	0.000156535	0.000131598
0.97703	0.0204168	0.000540996	0.000489157	0.000377362	0.000257486	0.000235445	0.00019985	0.000164875	0.000156535	0.000131598
0.97703	0.0204168	0.000540996	0.000489157	0.000377362	0.000257486	0.000235445	0.00019985	0.000164875	0.000156535	0.000131598
0.97703	0.0204168	0.000540996	0.000489157	0.000377362	0.000257486	0.000235445	0.00019985	0.000164875	0.000156535	0.000131598
0.97703	0.0204168	0.000540996	0.000489157	0.000377362	0.000257486	0.000235445	0.00019985	0.000164875	0.000156535	0.000131598
0.97703	0.0204168	0.000540996	0.000489157	0.000377362	0.000257486	0.000235445	0.00019985	0.000164875	0.000156535	0.000131598
0.97703	0.0204168	0.000540996	0.000489157	0.000377362	0.000257486	0.000235445	0.00019985	0.000164875	0.000156535	0.000131598
0.97703	0.0204168	0.000540996	0.000489157	0.000377362	0.000257486	0.000235445	0.00019985	0.000164875	0.000156535	0.000131598
0.97703	0.0204168	0.000540996	0.000489157	0.000377362	0.000257486	0.000235445	0.00019985	0.000164875	0.000156535	0.000131598
0.97703	0.0204168	0.000540996	0.000489157	0.000377362	0.000257486	0.000235445	0.00019985	0.000164875	0.000156535	0.000131598
0.97703	0.0105063	0.000540996	0.000489157	0.000377362	0.000257486	0.000235445	0.00019985	0.000164875	0.0100671	0.000131598
0.967119	0.0204168	0.000540996	0.000489157	0.000377362	0.000257486	0.000235445	0.00019985	0.000164875	0.0100671	0.000131598
0.98694	0.000595721	0.000540996	0.000489157	0.000377362	0.000257486	0.000235445	0.00019985	0.0100754	0.000156535	0.000131598
0.98694	0.000595721	0.000540996	0.000489157	0.000377362	0.000257486	0.000235445	0.00019985	0.0100754	0.000156535	0.000131598
0.98694	0.000595721	0.000540996	0.000489157	0.000377362	0.000257486	0.000235445	0.00019985	0.0100754	0.000156535	0.000131598
0.98694	0.000595721	0.000540996	0.000489157	0.000377362	0.000257486	0.000235445	0.00019985	0.0100754	0.000156535	0.000131598
0.98694	0.000595721	0.000540996	0.000489157	0.000377362	0.000257486	0.000235445	0.00019985	0.0100754	0.000156535	0.000131598
0.98694	0.000595721	0.000540996	0.000489157	0.000377362	0.000257486	0.000235445	0.00019985	0.0100754	0.000156535	0.000131598
0.98694	0.000595721	0.000540996	0.000489157	0.000377362	0.000257486	0.000235445	0.00019985	0.0100754	0.000156535	0.000131598
0.98694	0.000595721	0.000540996	0.000489157	0.000377362	0.000257486	0.000235445	0.00019985	0.0100754	0.000156535	0.000131598
0.98694	0.000595721	0.000540996	0.000489157	0.000377362	0.000257486	0.000235445	0.00019985	0.0100754	0.000156535	0.000131598
0.98694	0.000595721	0.000540996	0.000489157	0.000377362	0.000257486	0.000235445	0.00019985	0.0100754	0.000156535	0.000131598
0.98694	0.000595721	0.000540996	0.000489157	0.000377362	0.000257486	0.000235445	0.00019985	0.0100754	0.000156535	0.000131598
0.98694	0.000595721	0.000540996	0.000489157	0.000377362	0.000257486	0.000235445	0.00019985	0.0100754	0.000156535	0.000131598
0.97703	0.000595721	0.0104515	0.000489157	0.000377362	0.000257486	0.000235445	0.00019985	0.0100754	0.000156535	0.000131598
0.97703	0.000595721	0.0104515	0.000489157	0.000377362	0.000257486	0.000235445	0.00019985	0.0100754	0.000156535	0.000131598
0.947298	0.0105063	0.000540996	0.000489157	0.000377362	0.000257486	0.000235445	0.00019985	0.039807	0.000156535	0.000131598
0.967119	0.000595721	0.000540996	0.000489157	0.000377362	0.000257486	0.000235445	0.00019985	0.0298965	0.000156535	0.000131598
0.967119	0.000595721	0.000540996	0.000489157	0.000377362	0.000257486	0.000235445	0.00019985	0.0298965	0.000156535	0.000131598
0.967119	0.000595721	0.000540996	0.000489157	0.0102879	0.000257486	0.000235445	0.00019985	0.0199859	0.000156535	0.000131598
0.957209	0.000595721	0.000540996	0.000489157	0.0201984	0.000257486	0.000235445	0.00019985	0.0199859	0.000156535	0.000131598
0.967119	0.000595721	0.000540996	0.0103997	0.000377362	0.000257486	0.000235445	0.00019985	0.0199859	0.000156535	0.000131598
0.97703	0.000595721	0.000540996	0.000489157	0.000377362	0.000257486	0.000235445	0.00019985	0.0199859	0.000156535	0.000131598
0.97703	0.000595721	0.000540996	0.000489157	0.000377362	0.000257486	0.000235445	0.00019985	0.0199859	0.000156535	0.000131598
0.97703	0.000595721	0.000540996	0.000489157	0.000377362	0.000257486	0.000235445	0.00019985	0.0199859	0.000156535	0.000131598
0.97703	0.000595721	0.000540996	0.000489157	0.000377362	0.000257486	0.000235445	0.00019985	0.0199859	0.000156535	0.000131598
0.98694	0.000595721	0.000540996	0.000489157	0.000377362	0.000257486	0.000235445	0.0101104	0.000164875	0.000156535	0.000131598
0.98694	0.000595721	0.000540996	0.000489157	0.000377362	0.000257486	0.000235445	0.0101104	0.000164875	0.000156535	0.000131598
0.98694	0.000595721	0.000540996	0.000489157	0.000377362	0.000257486	0.000235445	0.0101104	0.000164875	0.000156535	0.000131598
0.98694	0.000595721	0.000540996	0.000489157	0.000377362	0.000257486	0.000235445	0.0101104	0.000164875	0.000156535	0.000131598
0.98694	0.000595721	0.000540996	0.000489157	0.000377362	0.000257486	0.000235445	0.0101104	0.000164875	0.000156535	0.000131598
0.98694	0.000595721	0.000540996	0.000489157	0.000377362	0.000257486	0.000235445	0.0101104	0.000164875	0.000156535	0.000131598
0.98694	0.000595721	0.000540996	0.000489157	0.000377362	0.000257486	0.000235445	0.0101104	0.000164875	0.000156535	0.000131598
0.98694	0.000595721	0.000540996	0.000489157	0.000377362	0.000257486	0.000235445	0.0101104	0.000164875	0.000156535	0.000131598
0.98694	0.000595721	0.000540996	0.000489157	0.000377362	0.000257486	0.000235445	0.0101104	0.000164875	0.000156535	0.000131598
0.97703	0.000595721	0.000540996	0.0103997	0.000377362	0.000257486	0.000235445	0.0101104	0.000164875	0.000156535	0.000131598
0.967119	0.000595721	0.000540996	0.0103997	0.000377362	0.000257486	0.000235445	0.0200209	0.000164875	0.000156535	0.000131598
0.967119	0.000595721	0.0104515	0.000489157	0.000377362	0.000257486	0.000235445	0.0200209	0.000164875	0.000156535	0.000131598
0.97703	0.000595721	0.000540996	0.000489157	0.000377362	0.000257486	0.000235445	0.0200209	0.000164875	0.000156535	0.000131598
0.97703	0.000595721	0.000540996	0.000489157	0.000377362	0.000257486	0.000235445	0.0200209	0.000164875	0.000156535	0.000131598
0.97703	0.000595721	0.000540996	0.000489157	0.000377362	0.000257486	0.000235445	0.0200209	0.000164875	0.000156535	0.000131598
0.97703	0.0105063	0.000540996	0.000489157	0.000377362	0.010168	0.000235445	0.00019985	0.000164875	0.000156535	0.000131598
0.97703	0.000595721	0.000540996	0.0103997	0.000377362	0.010168	0.000235445	0.00019985	0.000164875	0.000156535	0.000131598
0.98694	0.000595721	0.000540996	0.000489157	0.000377362	0.010168	0.000235445	0.00019985	0.000164875	0.000156535	0.000131598
0.98694	0.000595721	0.000540996	0.000489157	0.000377362	0.010168	0.000235445	0.00019985	0.000164875	0.000156535	0.000131598
0.98694	0.000595721	0.000540996	0.000489157	0.000377362	0.010168	0.000235445	0.00019985	0.000164875	0.000156535	0.000131598
0.98694	0.000595721	0.000540996	0.000489157	0.000377362	0.010168	0.000235445	0.00019985	0.000164875	0.000156535	0.000131598
0.97703	0.000595721	0.000540996	0.0103997	0.000377362	0.000257486	0.000235445	0.00019985	0.000164875	0.0100671	0.000131598
0.98694	0.000595721	0.000540996	0.000489157	0.000377362	0.000257486	0.000235445	0.00019985	0.000164875	0.0100671	0.000131598
0.98694	0.000595721	0.000540996	0.000489157	0.000377362	0.000257486	0.000235445	0.00019985	0.000164875	0.0100671	0.000131598
0.98694	0.000595721	0.000540996	0.000489157	0.000377362	0.000257486	0.000235445	0.00019985	0.000164875	0.0100671	0.000131598
0.98694	0.000595721	0.000540996	0.000489157	0.000377362	0.000257486	0.000235445	0.00019985	0.000164875	0.0100671	0.000131598
0.98694	0.000595721	0.000540996	0.000489157	0.000377362	0.000257486	0.000235445	0.00019985	0.000164875	0.000156535	0.0100421
0.98694	0.000595721	0.000540996	0.000489157	0.000377362	0.000257486	0.000235445	0.00019985	0.000164875	0.000156535	0.0100421
0.98694	0.000595721	0.000540996	0.000489157	0.000377362	0.000257486	0.000235445	0.00019985	0.000164875	0.000156535	0.0100421
0.996851	0.000595721	0.000540996	0.000489157	0.000377362	0.000257486	0.000235445	0.00019985	0.000164875	0.000156535	0.000131598
0.996851	0.000595721	0.000540996	0.000489157	0.000377362	0.000257486	0.000235445	0.00019985	0.000164875	0.000156535	0.000131598
0.996851	0.000595721	0.000540996	0.000489157	0.000377362	0.000257486	0.000235445	0.00019985	0.000164875	0.000156535	0.000131598
0.996851	0.000595721	0.000540996	0.000489157	0.000377362	0.000257486	0.000235445	0.00019985	0.000164875	0.000156535	0.000131598
0.996851	0.000595721	0.000540996	0.000489157	0.000377362	0.000257486	0.000235445	0.00019985	0.000164875	0.000156535	0.000131598
0.996851	0.000595721	0.000540996	0.000489157	0.000377362	0.000257486	0.000235445	0.00019985	0.000164875	0.000156535	0.000131598
0.996851	0.000595721	0.000540996	0.000489157	0.000377362	0.000257486	0.000235445	0.00019985	0.000164875	0.000156535	0.000131598
0.996851	0.000595721	0.000540996	0.000489157	0.000377362	0.000257486	0.000235445	0.00019985	0.000164875	0.000156535	0.000131598
0.996851	0.000595721	0.000540996	0.000489157	0.000377362	0.000257486	0.000235445	0.00019985	0.000164875	0.000156535	0.000131598
0.996851	0.000595721	0.000540996	0.000489157	0.000377362	0.000257486	0.000235445	0.00019985	0.000164875	0.000156535	0.000131598
0.996851	0.000595721	0.000540996	0.000489157	0.000377362	0.000257486	0.000235445	0.00019985	0.000164875	0.000156535	0.000131598
0.996851	0.000595721	0.000540996	0.000489157	0.000377362	0.000257486	0.000235445	0.00019985	0.000164875	0.000156535	0.000131598
0.996851	0.000595721	0.000540996	0.000489157	0.000377362	0.000257486	0.000235445	0.00019985	0.000164875	0.000156535	0.000131598
0.996851	0.000595721	0.000540996	0.000489157	0.000377362	0.000257486	0.000235445	0.00019985	0.000164875	0.000156535	0.000131598
0.996851	0.000595721	0.000540996	0.000489157	0.000377362	0.000257486	0.000235445	0.00019985	0.000164875	0.000156535	0.000131598
0.996851	0.000595721	0.000540996	0.000489157	0.000377362	0.000257486	0.000235445	0.00019985	0.000164875	0.000156535	0.000131598
0.996851	0.000595721	0.000540996	0.000489157	0.000377362	0.000257486	0.000235445	0.00019985	0.000164875	0.000156535	0.000131598
0.996851	0.000595721	0.000540996	0.000489157	0.000377362	0.000257486	0.000235445	0.00019985	0.000164875	0.000156535	0.000131598
0.996851	0.000595721	0.000540996	0.000489157	0.000377362	0.000257486	0.000235445	0.00019985	0.000164875	0.000156535	0.000131598
0.996851	0.000595721	0.000540996	0.000489157	0.000377362	0.000257486	0.000235445	0.00019985	0.000164875	0.000156535	0.000131598
0.996851	0.000595721	0.000540996	0.000489157	0.000377362	0.000257486	0.000235445	0.00019985	0.000164875	0.000156535	0.000131598
0.996851	0.000595721	0.000540996	0.000489157	0.000377362	0.000257486	0.000235445	0.00019985	0.000164875	0.000156535	0.000131598
0.996851	0.000595721	0.000540996	0.000489157	0.000377362	0.000257486	0.000235445	0.00019985	0.000164875	0.000156535	0.000131598
0.996851	0.000595721	0.000540996	0.000489157	0.000377362	0.000257486	0.000235445	0.00019985	0.000164875	0.000156535	0.000131598
0.996851	0.000595721	0.000540996	0.000489157	0.000377362	0.000257486	0.000235445	0.00019985	0.000164875	0.000156535	0.000131598
0.996851	0.000595721	0.000540996	0.000489157	0.000377362	0.000257486	0.000235445	0.00019985	0.000164875	0.000156535	0.000131598
0.996851	0.000595721	0.000540996	0.000489157	0.000377362	0.000257486	0.000235445	0.00019985	0.000164875	0.000156535	0.000131598
0.996851	0.000595721	0.000540996	0.000489157	0.000377362	0.000257486	0.000235445	0.00019985	0.000164875	0.000156535	0.000131598
0.996851	0.000595721	0.000540996	0.000489157	0.000377362	0.000257486	0.000235445	0.00019985	0.000164875	0.000156535	0.000131598
0.996851	0.000595721	0.000540996	0.000489157	0.000377362	0.000257486	0.000235445	0.00019985	0.000164875	0.000156535	0.000131598
0.996851	0.000595721	0.000540996	0.000489157	0.000377362	0.000257486	0.000235445	0.00019985	0.000164875	0.000156535	0.000131598
0.996851	0.000595721	0.000540996	0.000489157	0.000377362	0.000257486	0.000235445	0.00019985	0.000164875	0.000156535	0.000131598
0.996851	0.000595721	0.000540996	0.000489157	0.000377362	0.000257486	0.000235445	0.00019985	0.000164875	0.000156535	0.000131598
0.996851	0.000595721	0.000540996	0.000489157	0.000377362	0.000257486	0.000235445	0.00019985	0.000164875	0.000156535	0.000131598
0.996851	0.000595721	0.000540996	0.000489157	0.000377362	0.000257486	0.000235445	0.00019985	0.000164875	0.000156535	0.000131598
0.996851	0.000595721	0.000540996	0.000489157	0.000377362	0.000257486	0.000235445	0.00019985	0.000164875	0.000156535	0.000131598
0.996851	0.000595721	0.000540996	0.000489157	0.000377362	0.000257486	0.000235445	0.00019985	0.000164875	0.000156535	0.000131598
0.996851	0.000595721	0.000540996	0.000489157	0.000377362	0.000257486	0.000235445	0.00019985	0.000164875	0.000156535	0.000131598
0.996851	0.000595721	0.000540996	0.000489157	0.000377362	0.000257486	0.000235445	0.00019985	0.000164875	0.000156535	0.000131598
0.996851	0.000595721	0.000540996	0.000489157	0.000377362	0.000257486	0.000235445	0.00019985	0.000164875	0.000156535	0.000131598
0.996851	0.000595721	0.000540996	0.000489157	0.000377362	0.000257486	0.000235445	0.00019985	0.000164875	0.000156535	0.000131598
0.996851	0.000595721	0.000540996	0.000489157	0.000377362	0.000257486	0.000235445	0.00019985	0.000164875	0.000156535	0.000131598
0.996851	0.000595721	0.000540996	0.000489157	0.000377362	0.000257486	0.000235445	0.00019985	0.000164875	0.000156535	0.000131598
0.996851	0.000595721	0.000540996	0.000489157	0.000377362	0.000257486	0.000235445	0.00019985	0.000164875	0.000156535	0.000131598
0.996851	0.000595721	0.000540996	0.000489157	0.000377362	0.000257486	0.000235445	0.00019985	0.000164875	0.000156535	0.000131598
0.996851	0.000595721	0.000540996	0.000489157	0.000377362	0.000257486	0.000235445	0.00019985	0.000164875	0.000156535	0.000131598
0.996851	0.000595721	0.000540996	0.000489157	0.000377362	0.000257486	0.000235445	0.00019985	0.000164875	0.000156535	0.000131598
0.996851	0.000595721	0.000540996	0.000489157	0.000377362	0.000257486	0.000235445	0.00019985	0.000164875	0.000156535	0.000131598
0.996851	0.000595721	0.000540996	0.000489157	0.000377362	0.000257486	0.000235445	0.00019985	0.000164875	0.000156535	0.000131598
0.996851	0.000595721	0.000540996	0.000489157	0.000377362	0.000257486	0.000235445	0.00019985	0.000164875	0.000156535	0.000131598
0.996851	0.000595721	0.000540996	0.000489157	0.000377362	0.000257486	0.000235445	0.00019985	0.000164875	0.000156535	0.000131598
0.996851	0.000595721	0.000540996	0.000489157	0.000377362	0.000257486	0.000235445	0.00019985	0.000164875	0.000156535	0.000131598
0.996851	0.000595721	0.000540996	0.000489157	0.000377362	0.000257486	0.000235445	0.00019985	0.000164875	0.000156535	0.000131598
0.996851	0.000595721	0.000540996	0.000489157	0.000377362	0.000257486	0.000235445	0.00019985	0.000164875	0.000156535	0.000131598
0.996851	0.000595721	0.000540996	0.000489157	0.000377362	0.000257486	0.000235445	0.00019985	0.000164875	0.000156535	0.000131598
0.996851	0.000595721	0.000540996	0.000489157	0.000377362	0.000257486	0.000235445	0.00019985	0.000164875	0.000156535	0.000131598
0.996851	0.000595721	0.000540996	0.000489157	0.000377362	0.000257486	0.000235445	0.00019985	0.000164875	0.000156535	0.000131598
0.996851	0.000595721	0.000540996	0.000489157	0.000377362	0.000257486	0.000235445	0.00019985	0.000164875	0.000156535	0.000131598
0.996851	0.000595721	0.000540996	0.000489157	0.000377362	0.000257486	0.000235445	0.00019985	0.000164875	0.000156535	0.000131598
0.996851	0.000595721	0.000540996	0.000489157	0.000377362	0.000257486	0.000235445	0.00019985	0.000164875	0.000156535	0.000131598
0.996851	0.000595721	0.000540996	0.000489157	0.000377362	0.000257486	0.000235445	0.00019985	0.000164875	0.000156535	0.000131598
0.996851	0.000595721	0.000540996	0.000489157	0.000377362	0.000257486	0.000235445	0.00019985	0.000164875	0.000156535	0.000131598
0.996851	0.000595721	0.000540996	0.000489157	0.000377362	0.000257486	0.000235445	0.00019985	0.000164875	0.000156535	0.000131598
0.996851	0.000595721	0.000540996	0.000489157	0.000377362	0.000257486	0.000235445	0.00019985	0.000164875	0.000156535	0.000131598
0.996851	0.000595721	0.000540996	0.000489157	0.000377362	0.000257486	0.000235445	0.00019985	0.000164875	0.000156535	0.000131598
0.996851	0.000595721	0.000540996	0.000489157	0.000377362	0.000257486	0.000235445	0.00019985	0.000164875	0.000156535	0.000131598
0.996851	0.000595721	0.000540996	0.000489157	0.000377362	0.000257486	0.000235445	0.00019985	0.000164875	0.000156535	0.000131598
0.996851	0.000595721	0.000540996	0.000489157	0.000377362	0.000257486	0.000235445	0.00019985	0.000164875	0.000156535	0.000131598
0.996851	0.000595721	0.000540996	0.000489157	0.000377362	0.000257486	0.000235445	0.00019985	0.000164875	0.000156535	0.000131598
0.996851	0.000595721	0.000540996	0.000489157	0.000377362	0.000257486	0.000235445	0.00019985	0.000164875	0.000156535	0.000131598
0.996851	0.000595721	0.000540996	0.000489157	0.000377362	0.000257486	0.000235445	0.00019985	0.000164875	0.000156535	0.000131598
0.996851	0.000595721	0.000540996	0.000489157	0.000377362	0.000257486	0.000235445	0.00019985	0.000164875	0.000156535	0.000131598
0.996851	0.000595721	0.000540996	0.000489157	0.000377362	0.000257486	0.000235445	0.00019985	0.000164875	0.000156535	0.000131598
0.996851	0.000595721	0.000540996	0.000489157	0.000377362	0.000257486	0.000235445	0.00019985	0.000164875	0.000156535	0.000131598
0.996851	0.000595721	0.000540996	0.000489157	0.000377362	0.000257486	0.000235445	0.00019985	0.000164875	0.000156535	0.000131598
0.996851	0.000595721	0.000540996	0.000489157	0.000377362	0.000257486	0.000235445	0.00019985	0.000164875	0.000156535	0.000131598
0.996851	0.000595721	0.000540996	0.000489157	0.000377362	0.000257486	0.000235445	0.00019985	0.000164875	0.000156535	0.000131598
0.996851	0.000595721	0.000540996	0.000489157	0.000377362	0.000257486	0.000235445	0.00019985	0.000164875	0.000156535	0.000131598
0.996851	0.000595721	0.000540996	0.000489157	0.000377362	0.000257486	0.000235445	0.00019985	0.000164875	0.000156535	0.000131598
0.996851	0.000595721	0.000540996	0.000489157	0.000377362	0.000257486	0.000235445	0.00019985	0.000164875	0.000156535	0.000131598
0.996851	0.000595721	0.000540996	0.000489157	0.000377362	0.000257486	0.000235445	0.00019985	0.000164875	0.000156535	0.000131598
0.996851	0.000595721	0.000540996	0.000489157	0.000377362	0.000257486	0.000235445	0.00019985	0.000164875	0.000156535	0.000131598
0.996851	0.000595721	0.000540996	0.000489157	0.000377362	0.000257486	0.000235445	0.00019985	0.000164875	0.000156535	0.000131598
0.996851	0.000595721	0.000540996	0.000489157	0.000377362	0.000257486	0.000235445	0.00019985	0.000164875	0.000156535	0.000131598
0.996851	0.000595721	0.000540996	0.000489157	0.000377362	0.000257486	0.000235445	0.00019985	0.000164875	0.000156535	0.000131598
0.996851	0.000595721	0.000540996	0.000489157	0.000377362	0.000257486	0.000235445	0.00019985	0.000164875	0.000156535	0.000131598
0.996851	0.000595721	0.000540996	0.000489157	0.000377362	0.000257486	0.000235445	0.00019985	0.000164875	0.000156535	0.000131598
0.996851	0.000595721	0.000540996	0.000489157	0.000377362	0.000257486	0.000235445	0.00019985	0.000164875	0.000156535	0.000131598
0.996851	0.000595721	0.000540996	0.000489157	0.000377362	0.000257486	0.000235445	0.00019985	0.000164875	0.000156535	0.000131598
0.996851	0.000595721	0.000540996	0.000489157	0.000377362	0.000257486	0.000235445	0.00019985	0.000164875	0.000156535	0.000131598
0.996851	0.000595721	0.000540996	0.000489157	0.000377362	0.000257486	0.000235445	0.00019985	0.000164875	0.000156535	0.000131598
0.996851	0.000595721	0.000540996	0.000489157	0.000377362	0.000257486	0.000235445	0.00019985	0.000164875	0.000156535	0.000131598
0.996851	0.000595721	0.000540996	0.000489157	0.000377362	0.000257486	0.000235445	0.00019985	0.000164875	0.000156535	0.000131598
0.996851	0.000595721	0.000540996	0.000489157	0.000377362	0.000257486	0.000235445	0.00019985	0.000164875	0.000156535	0.000131598
0.996851	0.000595721	0.000540996	0.000489157	0.000377362	0.000257486	0.000235445	0.00019985	0.000164875	0.000156535	0.000131598
0.996851	0.000595721	0.000540996	0.000489157	0.000377362	0.000257486	0.000235445	0.00019985	0.000164875	0.000156535	0.000131598
0.996851	0.000595721	0.000540996	0.000489157	0.000377362	0.000257486	0.000235445	0.00019985	0.000164875	0.000156535	0.000131598
0.996851	0.000595721	0.000540996	0.000489157	0.000377362	0.000257486	0.000235445	0.00019985	0.000164875	0.000156535	0.000131598
0.996851	0.000595721	0.000540996	0.000489157	0.000377362	0.000257486	0.000235445	0.00019985	0.000164875	0.000156535	0.000131598
0.996851	0.000595721	0.000540996	0.000489157	0.000377362	0.000257486	0.000235445	0.00019985	0.000164875	0.000156535	0.000131598
0.996851	0.000595721	0.000540996	0.000489157	0.000377362	0.000257486	0.000235445	0.00019985	0.000164875	0.000156535	0.000131598
0.996851	0.000595721	0.000540996	0.000489157	0.000377362	0.000257486	0.000235445	0.00019985	0.000164875	0.000156535	0.000131598
0.996851	0.000595721	0.000540996	0.000489157	0.000377362	0.000257486	0.000235445	0.00019985	0.000164875	0.000156535	0.000131598
0.996851	0.000595721	0.000540996	0.000489157	0.000377362	0.000257486	0.000235445	0.00019985	0.000164875	0.000156535	0.000131598
0.996851	0.000595721	0.000540996	0.000489157	0.000377362	0.000257486	0.000235445	0.00019985	0.000164875	0.000156535	0.000131598
0.996851	0.000595721	0.000540996	0.000489157	0.000377362	0.000257486	0.000235445	0.00019985	0.000164875	0.000156535	0.000131598
0.996851	0.000595721	0.000540996	0.000489157	0.000377362	0.000257486	0.000235445	0.00019985	0.000164875	0.000156535	0.000131598
0.996851	0.000595721	0.000540996	0.000489157	0.000377362	0.000257486	0.000235445	0.00019985	0.000164875	0.000156535	0.000131598
0.996851	0.000595721	0.000540996	0.000489157	0.000377362	0.000257486	0.000235445	0.00019985	0.000164875	0.000156535	0.000131598
0.996851	0.000595721	0.000540996	0.000489157	0.000377362	0.000257486	0.000235445	0.00019985	0.000164875	0.000156535	0.000131598
0.996851	0.000595721	0.000540996	0.000489157	0.000377362	0.000257486	0.000235445	0.00019985	0.000164875	0.000156535	0.000131598
0.996851	0.000595721	0.000540996	0.000489157	0.000377362	0.000257486	0.000235445	0.00019985	0.000164875	0.000156535	0.000131598
0.996851	0.000595721	0.000540996	0.000489157	0.000377362	0.000257486	0.000235445	0.00019985	0.000164875	0.000156535	0.000131598
0.996851	0.000595721	0.000540996	0.000489157	0.000377362	0.000257486	0.000235445	0.00019985	0.000164875	0.000156535	0.000131598
0.996851	0.000595721	0.000540996	0.000489157	0.000377362	0.000257486	0.000235445	0.00019985	0.000164875	0.000156535	0.000131598
0.996851	0.000595721	0.000540996	0.000489157	0.000377362	0.000257486	0.000235445	0.00019985	0.000164875	0.000156535	0.000131598
0.996851	0.000595721	0.000540996	0.000489157	0.000377362	0.000257486	0.000235445	0.00019985	0.000164875	0.000156535	0.000131598
0.996851	0.000595721	0.000540996	0.000489157	0.000377362	0.000257486	0.000235445	0.00019985	0.000164875	0.000156535	0.000131598
0.996851	0.000595721	0.000540996	0.000489157	0.000377362	0.000257486	0.000235445	0.00019985	0.000164875	0.000156535	0.000131598
0.996851	0.000595721	0.000540996	0.000489157	0.000377362	0.000257486	0.000235445	0.00019985	0.000164875	0.000156535	0.000131598
0.996851	0.000595721	0.000540996	0.000489157	0.000377362	0.000257486	0.000235445	0.00019985	0.000164875	0.000156535	0.000131598
0.996851	0.000595721	0.000540996	0.000489157	0.000377362	0.000257486	0.000235445	0.00019985	0.000164875	0.000156535	0.000131598
0.996851	0.000595721	0.000540996	0.000489157	0.000377362	0.000257486	0.000235445	0.00019985	0.000164875	0.000156535	0.000131598
0.996851	0.000595721	0.000540996	0.000489157	0.000377362	0.000257486	0.000235445	0.00019985	0.000164875	0.000156535	0.000131598
0.996851	0.000595721	0.000540996	0.000489157	0.000377362	0.000257486	0.000235445	0.00019985	0.000164875	0.000156535	0.000131598
0.996851	0.000595721	0.000540996	0.000489157	0.000377362	0.000257486	0.000235445	0.00019985	0.000164875	0.000156535	0.000131598
0.996851	0.000595721	0.000540996	0.000489157	0.000377362	0.000257486	0.000235445	0.00019985	0.000164875	0.000156535	0.000131598
0.996851	0.000595721	0.000540996	0.000489157	0.000377362	0.000257486	0.000235445	0.00019985	0.000164875	0.000156535	0.000131598
0.996851	0.000595721	0.000540996	0.000489157	0.000377362	0.000257486	0.000235445	0.00019985	0.000164875	0.000156535	0.000131598
0.996851	0.000595721	0.000540996	0.000489157	0.000377362	0.000257486	0.000235445	0.00019985	0.000164875	0.000156535	0.000131598
0.996851	0.000595721	0.000540996	0.000489157	0.000377362	0.000257486	0.000235445	0.00019985	0.000164875	0.000156535	0.000131598
0.996851	0.000595721	0.000540996	0.000489157	0.000377362	0.000257486	0.000235445	0.00019985	0.000164875	0.000156535	0.000131598
0.996851	0.000595721	0.000540996	0.000489157	0.000377362	0.000257486	0.000235445	0.00019985	0.000164875	0.000156535	0.000131598
0.996851	0.000595721	0.000540996	0.000489157	0.000377362	0.000257486	0.000235445	0.00019985	0.000164875	0.000156535	0.000131598
0.996851	0.000595721	0.000540996	0.000489157	0.000377362	0.000257486	0.000235445	0.00019985	0.000164875	0.000156535	0.000131598
0.996851	0.000595721	0.000540996	0.000489157	0.000377362	0.000257486	0.000235445	0.00019985	0.000164875	0.000156535	0.000131598
0.996851	0.000595721	0.000540996	0.000489157	0.000377362	0.000257486	0.000235445	0.00019985	0.000164875	0.000156535	0.000131598
0.996851	0.000595721	0.000540996	0.000489157	0.000377362	0.000257486	0.000235445	0.00019985	0.000164875	0.000156535	0.000131598
0.996851	0.000595721	0.000540996	0.000489157	0.000377362	0.000257486	0.000235445	0.00019985	0.000164875	0.000156535	0.000131598
0.996851	0.000595721	0.000540996	0.000489157	0.000377362	0.000257486	0.000235445	0.00019985	0.000164875	0.000156535	0.000131598
0.996851	0.000595721	0.000540996	0.000489157	0.000377362	0.000257486	0.000235445	0.00019985	0.000164875	0.000156535	0.000131598
0.996851	0.000595721	0.000540996	0.000489157	0.000377362	0.000257486	0.000235445	0.00019985	0.000164875	0.000156535	0.000131598
0.996851	0.000595721	0.000540996	0.000489157	0.000377362	0.000257486	0.000235445	0.00019985	0.000164875	0.000156535	0.000131598
0.996851	0.000595721	0.000540996	0.000489157	0.000377362	0.000257486	0.000235445	0.00019985	0.000164875	0.000156535	0.000131598
0.996851	0.000595721	0.000540996	0.000489157	0.000377362	0.000257486	0.000235445	0.00019985	0.000164875	0.000156535	0.000131598
0.996851	0.000595721	0.000540996	0.000489157	0.000377362	0.000257486	0.000235445	0.00019985	0.000164875	0.000156535	0.000131598
0.996851	0.000595721	0.000540996	0.000489157	0.000377362	0.000257486	0.000235445	0.00019985	0.000164875	0.000156535	0.000131598
0.996851	0.000595721	0.000540996	0.000489157	0.000377362	0.000257486	0.000235445	0.00019985	0.000164875	0.000156535	0.000131598
0.996851	0.000595721	0.000540996	0.000489157	0.000377362	0.000257486	0.000235445	0.00019985	0.000164875	0.000156535	0.000131598
0.996851	0.000595721	0.000540996	0.000489157	0.000377362	0.000257486	0.000235445	0.00019985	0.000164875	0.000156535	0.000131598
0.996851	0.000595721	0.000540996	0.000489157	0.000377362	0.000257486	0.000235445	0.00019985	0.000164875	0.000156535	0.000131598
0.996851	0.000595721	0.000540996	0.000489157	0.000377362	0.000257486	0.000235445	0.00019985	0.000164875	0.000156535	0.000131598
0.996851	0.000595721	0.000540996	0.000489157	0.000377362	0.000257486	0.000235445	0.00019985	0.000164875	0.000156535	0.000131598
0.996851	0.000595721	0.000540996	0.000489157	0.000377362	0.000257486	0.000235445	0.00019985	0.000164875	0.000156535	0.000131598
0.996851	0.000595721	0.000540996	0.000489157	0.000377362	0.000257486	0.000235445	0.00019985	0.000164875	0.000156535	0.000131598
0.996851	0.000595721	0.000540996	0.000489157	0.000377362	0.000257486	0.000235445	0.00019985	0.000164875	0.000156535	0.000131598
0.996851	0.000595721	0.000540996	0.000489157	0.000377362	0.000257486	0.000235445	0.00019985	0.000164875	0.000156535	0.000131598
0.996851	0.000595721	0.000540996	0.000489157	0.000377362	0.000257486	0.000235445	0.00019985	0.000164875	0.000156535	0.000131598
0.996851	0.000595721	0.000540996	0.000489157	0.000377362	0.000257486	0.000235445	0.00019985	0.000164875	0.000156535	0.000131598
0.996851	0.000595721	0.000540996	0.000489157	0.000377362	0.000257486	0.000235445	0.00019985	0.000164875	0.000156535	0.000131598
0.996851	0.000595721	0.000540996	0.000489157	0.000377362	0.000257486	0.000235445	0.00019985	0.000164875	0.000156535	0.000131598
0.996851	0.000595721	0.000540996	0.000489157	0.000377362	0.000257486	0.000235445	0.00019985	0.000164875	0.000156535	0.000131598
0.996851	0.000595721	0.000540996	0.000489157	0.000377362	0.000257486	0.000235445	0.00019985	0.000164875	0.000156535	0.000131598
0.996851	0.000595721	0.000540996	0.000489157	0.000377362	0.000257486	0.000235445	0.00019985	0.000164875	0.000156535	0.000131598
0.996851	0.000595721	0.000540996	0.000489157	0.000377362	0.000257486	0.000235445	0.00019985	0.000164875	0.000156535	0.000131598
0.996851	0.000595721	0.000540996	0.000489157	0.000377362	0.000257486	0.000235445	0.00019985	0.000164875	0.000156535	0.000131598
0.996851	0.000595721	0.000540996	0.000489157	0.000377362	0.000257486	0.000235445	0.00019985	0.000164875	0.000156535	0.000131598
0.996851	0.000595721	0.000540996	0.000489157	0.000377362	0.000257486	0.000235445	0.00019985	0.000164875	0.000156535	0.000131598
0.996851	0.000595721	0.000540996	0.000489157	0.000377362	0.000257486	0.000235445	0.00019985	0.000164875	0.000156535	0.000131598
0.996851	0.000595721	0.000540996	0.000489157	0.000377362	0.000257486	0.000235445	0.00019985	0.000164875	0.000156535	0.000131598
0.996851	0.000595721	0.000540996	0.000489157	0.000377362	0.000257486	0.000235445	0.00019985	0.000164875	0.000156535	0.000131598
0.996851	0.000595721	0.000540996	0.000489157	0.000377362	0.000257486	0.000235445	0.00019985	0.000164875	0.000156535	0.000131598
0.996851	0.000595721	0.000540996	0.000489157	0.000377362	0.000257486	0.000235445	0.00019985	0.000164875	0.000156535	0.000131598
0.996851	0.000595721	0.000540996	0.000489157	0.000377362	0.000257486	0.000235445	0.00019985	0.000164875	0.000156535	0.000131598
0.996851	0.000595721	0.000540996	0.000489157	0.000377362	0.000257486	0.000235445	0.00019985	0.000164875	0.000156535	0.000131598
0.996851	0.000595721	0.000540996	0.000489157	0.000377362	0.000257486	0.000235445	0.00019985	0.000164875	0.000156535	0.000131598
0.996851	0.000595721	0.000540996	0.000489157	0.000377362	0.000257486	0.000235445	0.00019985	0.000164875	0.000156535	0.000131598
0.996851	0.000595721	0.000540996	0.000489157	0.000377362	0.000257486	0.000235445	0.00019985	0.000164875	0.000156535	0.000131598
0.996851	0.000595721	0.000540996	0.000489157	0.000377362	0.000257486	0.000235445	0.00019985	0.000164875	0.000156535	0.000131598
0.996851	0.000595721	0.000540996	0.000489157	0.000377362	0.000257486	0.000235445	0.00019985	0.000164875	0.000156535	0.000131598
0.996851	0.000595721	0.000540996	0.000489157	0.000377362	0.000257486	0.000235445	0.00019985	0.000164875	0.000156535	0.000131598
0.996851	0.000595721	0.000540996	0.000489157	0.000377362	0.000257486	0.000235445	0.00019985	0.000164875	0.000156535	0.000131598
0.996851	0.000595721	0.000540996	0.000489157	0.000377362	0.000257486	0.000235445	0.00019985	0.000164875	0.000156535	0.000131598
0.996851	0.000595721	0.000540996	0.000489157	0.000377362	0.000257486	0.000235445	0.00019985	0.000164875	0.000156535	0.000131598
0.996851	0.000595721	0.000540996	0.000489157	0.000377362	0.000257486	0.000235445	0.00019985	0.000164875	0.000156535	0.000131598
0.996851	0.000595721	0.000540996	0.000489157	0.000377362	0.000257486	0.000235445	0.00019985	0.000164875	0.000156535	0.000131598
0.996851	0.000595721	0.000540996	0.000489157	0.000377362	0.000257486	0.000235445	0.00019985	0.000164875	0.000156535	0.000131598
0.996851	0.000595721	0.000540996	0.000489157	0.000377362	0.000257486	0.000235445	0.00019985	0.000164875	0.000156535	0.000131598
0.996851	0.000595721	0.000540996	0.000489157	0.000377362	0.000257486	0.000235445	0.00019985	0.000164875	0.000156535	0.000131598
0.996851	0.000595721	0.000540996	0.000489157	0.000377362	0.000257486	0.000235445	0.00019985	0.000164875	0.000156535	0.000131598
0.996851	0.000595721	0.000540996	0.000489157	0.000377362	0.000257486	0.000235445	0.00019985	0.000164875	0.000156535	0.000131598
0.996851	0.000595721	0.000540996	0.000489157	0.000377362	0.000257486	0.000235445	0.00019985	0.000164875	0.000156535	0.000131598
0.996851	0.000595721	0.000540996	0.000489157	0.000377362	0.000257486	0.000235445	0.00019985	0.000164875	0.000156535	0.000131598
0.996851	0.000595721	0.000540996	0.000489157	0.000377362	0.000257486	0.000235445	0.00019985	0.000164875	0.000156535	0.000131598
0.996851	0.000595721	0.000540996	0.000489157	0.000377362	0.000257486	0.000235445	0.00019985	0.000164875	0.000156535	0.000131598
0.996851	0.000595721	0.000540996	0.000489157	0.000377362	0.000257486	0.000235445	0.00019985	0.000164875	0.000156535	0.000131598
0.996851	0.000595721	0.000540996	0.000489157	0.000377362	0.000257486	0.000235445	0.00019985	0.000164875	0.000156535	0.000131598
0.996851	0.000595721	0.000540996	0.000489157	0.000377362	0.000257486	0.000235445	0.00019985	0.000164875	0.000156535	0.000131598
0.996851	0.000595721	0.000540996	0.000489157	0.000377362	0.000257486	0.000235445	0.00019985	0.000164875	0.000156535	0.000131598
0.996851	0.000595721	0.000540996	0.000489157	0.000377362	0.000257486	0.000235445	0.00019985	0.000164875	0.000156535	0.000131598
0.996851	0.000595721	0.000540996	0.000489157	0.000377362	0.000257486	0.000235445	0.00019985	0.000164875	0.000156535	0.000131598
0.996851	0.000595721	0.000540996	0.000489157	0.000377362	0.000257486	0.000235445	0.00019985	0.000164875	0.000156535	0.000131598
0.996851	0.000595721	0.000540996	0.000489157	0.000377362	0.000257486	0.000235445	0.00019985	0.000164875	0.000156535	0.000131598
0.996851	0.000595721	0.000540996	0.000489157	0.000377362	0.000257486	0.000235445	0.00019985	0.000164875	0.000156535	0.000131598
0.996851	0.000595721	0.000540996	0.000489157	0.000377362	0.000257486	0.000235445	0.00019985	0.000164875	0.000156535	0.000131598
0.996851	0.000595721	0.000540996	0.000489157	0.000377362	0.000257486	0.000235445	0.00019985	0.000164875	0.000156535	0.000131598
0.996851	0.000595721	0.000540996	0.000489157	0.000377362	0.000257486	0.000235445	0.00019985	0.000164875	0.000156535	0.000131598
0.996851	0.000595721	0.000540996	0.000489157	0.000377362	0.000257486	0.000235445	0.00019985	0.000164875	0.000156535	0.000131598
0.996851	0.000595721	0.000540996	0.000489157	0.000377362	0.000257486	0.000235445	0.00019985	0.000164875	0.000156535	0.000131598
0.996851	0.000595721	0.000540996	0.000489157	0.000377362	0.000257486	0.000235445	0.00019985	0.000164875	0.000156535	0.000131598
0.996851	0.000595721	0.000540996	0.000489157	0.000377362	0.000257486	0.000235445	0.00019985	0.000164875	0.000156535	0.000131598
0.996851	0.000595721	0.000540996	0.000489157	0.000377362	0.000257486	0.000235445	0.00019985	0.000164875	0.000156535	0.000131598
0.996851	0.000595721	0.000540996	0.000489157	0.000377362	0.000257486	0.000235445	0.00019985	0.000164875	0.000156535	0.000131598
0.996851	0.000595721	0.000540996	0.000489157	0.000377362	0.000257486	0.000235445	0.00019985	0.000164875	0.000156535	0.000131598
0.996851	0.000595721	0.000540996	0.000489157	0.000377362	0.000257486	0.000235445	0.00019985	0.000164875	0.000156535	0.000131598
0.996851	0.000595721	0.000540996	0.000489157	0.000377362	0.000257486	0.000235445	0.00019985	0.000164875	0.000156535	0.000131598
0.996851	0.000595721	0.000540996	0.000489157	0.000377362	0.000257486	0.000235445	0.00019985	0.000164875	0.000156535	0.000131598
0.996851	0.000595721	0.000540996	0.000489157	0.000377362	0.000257486	0.000235445	0.00019985	0.000164875	0.000156535	0.000131598
0.996851	0.000595721	0.000540996	0.000489157	0.000377362	0.000257486	0.000235445	0.00019985	0.000164875	0.000156535	0.000131598
0.996851	0.000595721	0.000540996	0.000489157	0.000377362	0.000257486	0.000235445	0.00019985	0.000164875	0.000156535	0.000131598
0.996851	0.000595721	0.000540996	0.000489157	0.000377362	0.000257486	0.000235445	0.00019985	0.000164875	0.000156535	0.000131598
0.996851	0.000595721	0.000540996	0.000489157	0.000377362	0.000257486	0.000235445	0.00019985	0.000164875	0.000156535	0.000131598
0.996851	0.000595721	0.000540996	0.000489157	0.000377362	0.000257486	0.000235445	0.00019985	0.000164875	0.000156535	0.000131598
0.996851	0.000595721	0.000540996	0.000489157	0.000377362	0.000257486	0.000235445	0.00019985	0.000164875	0.000156535	0.000131598
0.996851	0.000595721	0.000540996	0.000489157	0.000377362	0.000257486	0.000235445	0.00019985	0.000164875	0.000156535	0.000131598
0.996851	0.000595721	0.000540996	0.000489157	0.000377362	0.000257486	0.000235445	0.00019985	0.000164875	0.000156535	0.000131598
0.996851	0.000595721	0.000540996	0.000489157	0.000377362	0.000257486	0.000235445	0.00019985	0.000164875	0.000156535	0.000131598
0.996851	0.000595721	0.000540996	0.000489157	0.000377362	0.000257486	0.000235445	0.00019985	0.000164875	0.000156535	0.000131598
0.996851	0.000595721	0.000540996	0.000489157	0.000377362	0.000257486	0.000235445	0.00019985	0.000164875	0.000156535	0.000131598
0.996851	0.000595721	0.000540996	0.000489157	0.000377362	0.000257486	0.000235445	0.00019985	0.000164875	0.000156535	0.000131598
0.996851	0.000595721	0.000540996	0.000489157	0.000377362	0.000257486	0.000235445	0.00019985	0.000164875	0.000156535	0.000131598
0.996851	0.000595721	0.000540996	0.000489157	0.000377362	0.000257486	0.000235445	0.00019985	0.000164875	0.000156535	0.000131598
0.996851	0.000595721	0.000540996	0.000489157	0.000377362	0.000257486	0.000235445	0.00019985	0.000164875	0.000156535	0.000131598
0.996851	0.000595721	0.000540996	0.000489157	0.000377362	0.000257486	0.000235445	0.00019985	0.000164875	0.000156535	0.000131598
0.996851	0.000595721	0.000540996	0.000489157	0.000377362	0.000257486	0.000235445	0.00019985	0.000164875	0.000156535	0.000131598
0.996851	0.000595721	0.000540996	0.000489157	0.000377362	0.000257486	0.000235445	0.00019985	0.000164875	0.000156535	0.000131598
0.996851	0.000595721	0.000540996	0.000489157	0.000377362	0.000257486	0.000235445	0.00019985	0.000164875	0.000156535	0.000131598
0.996851	0.000595721	0.000540996	0.000489157	0.000377362	0.000257486	0.000235445	0.00019985	0.000164875	0.000156535	0.000131598
0.996851	0.000595721	0.000540996	0.000489157	0.000377362	0.000257486	0.000235445	0.00019985	0.000164875	0.000156535	0.000131598
0.996851	0.000595721	0.000540996	0.000489157	0.000377362	0.000257486	0.000235445	0.00019985	0.000164875	0.000156535	0.000131598
0.996851	0.000595721	0.000540996	0.000489157	0.000377362	0.000257486	0.000235445	0.00019985	0.000164875	0.000156535	0.000131598
0.996851	0.000595721	0.000540996	0.000489157	0.000377362	0.000257486	0.000235445	0.00019985	0.000164875	0.000156535	0.000131598
0.996851	0.000595721	0.000540996	0.000489157	0.000377362	0.000257486	0.000235445	0.00019985	0.000164875	0.000156535	0.000131598
0.996851	0.000595721	0.000540996	0.000489157	0.000377362	0.000257486	0.000235445	0.00019985	0.000164875	0.000156535	0.000131598
0.996851	0.000595721	0.000540996	0.000489157	0.000377362	0.000257486	0.000235445	0.00019985	0.000164875	0.000156535	0.000131598
0.996851	0.000595721	0.000540996	0.000489157	0.000377362	0.000257486	0.000235445	0.00019985	0.000164875	0.000156535	0.000131598
0.996851	0.000595721	0.000540996	0.000489157	0.000377362	0.000257486	0.000235445	0.00019985	0.000164875	0.000156535	0.000131598
0.996851	0.000595721	0.000540996	0.000489157	0.000377362	0.000257486	0.000235445	0.00019985	0.000164875	0.000156535	0.000131598
0.996851	0.000595721	0.000540996	0.000489157	0.000377362	0.000257486	0.000235445	0.00019985	0.000164875	0.000156535	0.000131598
0.996851	0.000595721	0.000540996	0.000489157	0.000377362	0.000257486	0.000235445	0.00019985	0.000164875	0.000156535	0.000131598
0.996851	0.000595721	0.000540996	0.000489157	0.000377362	0.000257486	0.000235445	0.00019985	0.000164875	0.000156535	0.000131598
0.996851	0.000595721	0.000540996	0.000489157	0.000377362	0.000257486	0.000235445	0.00019985	0.000164875	0.000156535	0.000131598
0.996851	0.000595721	0.000540996	0.000489157	0.000377362	0.000257486	0.000235445	0.00019985	0.000164875	0.000156535	0.000131598
0.996851	0.000595721	0.000540996	0.000489157	0.000377362	0.000257486	0.000235445	0.00019985	0.000164875	0.000156535	0.000131598
0.996851	0.000595721	0.000540996	0.000489157	0.000377362	0.000257486	0.000235445	0.00019985	0.000164875	0.000156535	0.000131598
0.996851	0.000595721	0.000540996	0.000489157	0.000377362	0.000257486	0.000235445	0.00019985	0.000164875	0.000156535	0.000131598
0.996851	0.000595721	0.000540996	0.000489157	0.000377362	0.000257486	0.000235445	0.00019985	0.000164875	0.000156535	0.000131598
0.996851	0.000595721	0.000540996	0.000489157	0.000377362	0.000257486	0.000235445	0.00019985	0.000164875	0.000156535	0.000131598
0.996851	0.000595721	0.000540996	0.000489157	0.000377362	0.000257486	0.000235445	0.00019985	0.000164875	0.000156535	0.000131598
0.996851	0.000595721	0.000540996	0.000489157	0.000377362	0.000257486	0.000235445	0.00019985	0.000164875	0.000156535	0.000131598
0.996851	0.000595721	0.000540996	0.000489157	0.000377362	0.000257486	0.000235445	0.00019985	0.000164875	0.000156535	0.000131598
0.996851	0.000595721	0.000540996	0.000489157	0.000377362	0.000257486	0.000235445	0.00019985	0.000164875	0.000156535	0.000131598
0.996851	0.000595721	0.000540996	0.000489157	0.000377362	0.000257486	0.000235445	0.00019985	0.000164875	0.000156535	0.000131598
0.996851	0.000595721	0.000540996	0.000489157	0.000377362	0.000257486	0.000235445	0.00019985	0.000164875	0.000156535	0.000131598
0.996851	0.000595721	0.000540996	0.000489157	0.000377362	0.000257486	0.000235445	0.00019985	0.000164875	0.000156535	0.000131598
0.996851	0.000595721	0.000540996	0.000489157	0.000377362	0.000257486	0.000235445	0.00019985	0.000164875	0.000156535	0.000131598
0.996851	0.000595721	0.000540996	0.000489157	0.000377362	0.000257486	0.000235445	0.00019985	0.000164875	0.000156535	0.000131598
0.996851	0.000595721	0.000540996	0.000489157	0.000377362	0.000257486	0.000235445	0.00019985	0.000164875	0.000156535	0.000131598
0.996851	0.000595721	0.000540996	0.000489157	0.000377362	0.000257486	0.000235445	0.00019985	0.000164875	0.000156535	0.000131598
0.996851	0.000595721	0.000540996	0.000489157	0.000377362	0.000257486	0.000235445	0.00019985	0.000164875	0.000156535	0.000131598
0.996851	0.000595721	0.000540996	0.000489157	0.000377362	0.000257486	0.000235445	0.00019985	0.000164875	0.000156535	0.000131598
0.996851	0.000595721	0.000540996	0.000489157	0.000377362	0.000257486	0.000235445	0.00019985	0.000164875	0.000156535	0.000131598
0.996851	0.000595721	0.000540996	0.000489157	0.000377362	0.000257486	0.000235445	0.00019985	0.000164875	0.000156535	0.000131598
0.996851	0.000595721	0.000540996	0.000489157	0.000377362	0.000257486	0.000235445	0.00019985	0.000164875	0.000156535	0.000131598
0.996851	0.000595721	0.000540996	0.000489157	0.000377362	0.000257486	0.000235445	0.00019985	0.000164875	0.000156535	0.000131598
0.996851	0.000595721	0.000540996	0.000489157	0.000377362	0.000257486	0.000235445	0.00019985	0.000164875	0.000156535	0.000131598
0.996851	0.000595721	0.000540996	0.000489157	0.000377362	0.000257486	0.000235445	0.00019985	0.000164875	0.000156535	0.000131598
0.996851	0.000595721	0.000540996	0.000489157	0.000377362	0.000257486	0.000235445	0.00019985	0.000164875	0.000156535	0.000131598
0.996851	0.000595721	0.000540996	0.000489157	0.000377362	0.000257486	0.000235445	0.00019985	0.000164875	0.000156535	0.000131598
0.996851	0.000595721	0.000540996	0.000489157	0.000377362	0.000257486	0.000235445	0.00019985	0.000164875	0.000156535	0.000131598
0.996851	0.000595721	0.000540996	0.000489157	0.000377362	0.000257486	0.000235445	0.00019985	0.000164875	0.000156535	0.000131598
0.996851	0.000595721	0.000540996	0.000489157	0.000377362	0.000257486	0.000235445	0.00019985	0.000164875	0.000156535	0.000131598
0.996851	0.000595721	0.000540996	0.000489157	0.000377362	0.000257486	0.000235445	0.00019985	0.000164875	0.000156535	0.000131598
0.996851	0.000595721	0.000540996	0.000489157	0.000377362	0.000257486	0.000235445	0.00019985	0.000164875	0.000156535	0.000131598
0.996851	0.000595721	0.000540996	0.000489157	0.000377362	0.000257486	0.000235445	0.00019985	0.000164875	0.000156535	0.000131598
0.996851	0.000595721	0.000540996	0.000489157	0.000377362	0.000257486	0.000235445	0.00019985	0.000164875	0.000156535	0.000131598
0.996851	0.000595721	0.000540996	0.000489157	0.000377362	0.000257486	0.000235445	0.00019985	0.000164875	0.000156535	0.000131598
0.996851	0.000595721	0.000540996	0.000489157	0.000377362	0.000257486	0.000235445	0.00019985	0.000164875	0.000156535	0.000131598
0.996851	0.000595721	0.000540996	0.000489157	0.000377362	0.000257486	0.000235445	0.00019985	0.000164875	0.000156535	0.000131598
0.996851	0.000595721	0.000540996	0.000489157	0.000377362	0.000257486	0.000235445	0.00019985	0.000164875	0.000156535	0.000131598
0.996851	0.000595721	0.000540996	0.000489157	0.000377362	0.000257486	0.000235445	0.00019985	0.000164875	0.000156535	0.000131598
0.996851	0.000595721	0.000540996	0.000489157	0.000377362	0.000257486	0.000235445	0.00019985	0.000164875	0.000156535	0.000131598
0.996851	0.000595721	0.000540996	0.000489157	0.000377362	0.000257486	0.000235445	0.00019985	0.000164875	0.000156535	0.000131598
0.996851	0.000595721	0.000540996	0.000489157	0.000377362	0.000257486	0.000235445	0.00019985	0.000164875	0.000156535	0.000131598
0.996851	0.000595721	0.000540996	0.000489157	0.000377362	0.000257486	0.000235445	0.00019985	0.000164875	0.000156535	0.000131598
0.996851	0.000595721	0.000540996	0.000489157	0.000377362	0.000257486	0.000235445	0.00019985	0.000164875	0.000156535	0.000131598
0.996851	0.000595721	0.000540996	0.000489157	0.000377362	0.000257486	0.000235445	0.00019985	0.000164875	0.000156535	0.000131598
0.996851	0.000595721	0.000540996	0.000489157	0.000377362	0.000257486	0.000235445	0.00019985	0.000164875	0.000156535	0.000131598
0.996851	0.000595721	0.000540996	0.000489157	0.000377362	0.000257486	0.000235445	0.00019985	0.000164875	0.000156535	0.000131598
0.996851	0.000595721	0.000540996	0.000489157	0.000377362	0.000257486	0.000235445	0.00019985	0.000164875	0.000156535	0.000131598
0.996851	0.000595721	0.000540996	0.000489157	0.000377362	0.000257486	0.000235445	0.00019985	0.000164875	0.000156535	0.000131598
0.996851	0.000595721	0.000540996	0.000489157	0.000377362	0.000257486	0.000235445	0.00019985	0.000164875	0.000156535	0.000131598
0.996851	0.000595721	0.000540996	0.000489157	0.000377362	0.000257486	0.000235445	0.00019985	0.000164875	0.000156535	0.000131598
0.996851	0.000595721	0.000540996	0.000489157	0.000377362	0.000257486	0.000235445	0.00019985	0.000164875	0.000156535	0.000131598
0.996851	0.000595721	0.000540996	0.000489157	0.000377362	0.000257486	0.000235445	0.00019985	0.000164875	0.000156535	0.000131598
0.996851	0.000595721	0.000540996	0.000489157	0.000377362	0.000257486	0.000235445	0.00019985	0.000164875	0.000156535	0.000131598
0.996851	0.000595721	0.000540996	0.000489157	0.000377362	0.000257486	0.000235445	0.00019985	0.000164875	0.000156535	0.000131598
0.996851	0.000595721	0.000540996	0.000489157	0.000377362	0.000257486	0.000235445	0.00019985	0.000164875	0.000156535	0.000131598
0.996851	0.000595721	0.000540996	0.000489157	0.000377362	0.000257486	0.000235445	0.00019985	0.000164875	0.000156535	0.000131598
0.996851	0.000595721	0.000540996	0.000489157	0.000377362	0.000257486	0.000235445	0.00019985	0.000164875	0.000156535	0.000131598
0.996851	0.000595721	0.000540996	0.000489157	0.000377362	0.000257486	0.000235445	0.00019985	0.000164875	0.000156535	0.000131598
0.996851	0.000595721	0.000540996	0.000489157	0.000377362	0.000257486	0.000235445	0.00019985	0.000164875	0.000156535	0.000131598
0.996851	0.000595721	0.000540996	0.000489157	0.000377362	0.000257486	0.000235445	0.00019985	0.000164875	0.000156535	0.000131598
0.996851	0.000595721	0.000540996	0.000489157	0.000377362	0.000257486	0.000235445	0.00019985	0.000164875	0.000156535	0.000131598
0.996851	0.000595721	0.000540996	0.000489157	0.000377362	0.000257486	0.000235445	0.00019985	0.000164875	0.000156535	0.000131598
0.996851	0.000595721	0.000540996	0.000489157	0.000377362	0.000257486	0.000235445	0.00019985	0.000164875	0.000156535	0.000131598
0.996851	0.000595721	0.000540996	0.000489157	0.000377362	0.000257486	0.000235445	0.00019985	0.000164875	0.000156535	0.000131598
0.996851	0.000595721	0.000540996	0.000489157	0.000377362	0.000257486	0.000235445	0.00019985	0.000164875	0.000156535	0.000131598
0.996851	0.000595721	0.000540996	0.000489157	0.000377362	0.000257486	0.000235445	0.00019985	0.000164875	0.000156535	0.000131598
0.996851	0.000595721	0.000540996	0.000489157	0.000377362	0.000257486	0.000235445	0.00019985	0.000164875	0.000156535	0.000131598
0.996851	0.000595721	0.000540996	0.000489157	0.000377362	0.000257486	0.000235445	0.00019985	0.000164875	0.000156535	0.000131598
0.996851	0.000595721	0.000540996	0.000489157	0.000377362	0.000257486	0.000235445	0.00019985	0.000164875	0.000156535	0.000131598
0.996851	0.000595721	0.000540996	0.000489157	0.000377362	0.000257486	0.000235445	0.00019985	0.000164875	0.000156535	0.000131598
0.996851	0.000595721	0.000540996	0.000489157	0.000377362	0.000257486	0.000235445	0.00019985	0.000164875	0.000156535	0.000131598
0.996851	0.000595721	0.000540996	0.000489157	0.000377362	0.000257486	0.000235445	0.00019985	0.000164875	0.000156535	0.000131598
0.996851	0.000595721	0.000540996	0.000489157	0.000377362	0.000257486	0.000235445	0.00019985	0.000164875	0.000156535	0.000131598
0.996851	0.000595721	0.000540996	0.000489157	0.000377362	0.000257486	0.000235445	0.00019985	0.000164875	0.000156535	0.000131598
0.996851	0.000595721	0.000540996	0.000489157	0.000377362	0.000257486	0.000235445	0.00019985	0.000164875	0.000156535	0.000131598
0.996851	0.000595721	0.000540996	0.000489157	0.000377362	0.000257486	0.000235445	0.00019985	0.000164875	0.000156535	0.000131598
0.996851	0.000595721	0.000540996	0.000489157	0.000377362	0.000257486	0.000235445	0.00019985	0.000164875	0.000156535	0.000131598
0.996851	0.000595721	0.000540996	0.000489157	0.000377362	0.000257486	0.000235445	0.00019985	0.000164875	0.000156535	0.000131598
0.996851	0.000595721	0.000540996	0.000489157	0.000377362	0.000257486	0.000235445	0.00019985	0.000164875	0.000156535	0.000131598
0.996851	0.000595721	0.000540996	0.000489157	0.000377362	0.000257486	0.000235445	0.00019985	0.000164875	0.000156535	0.000131598
0.996851	0.000595721	0.000540996	0.000489157	0.000377362	0.000257486	0.000235445	0.00019985	0.000164875	0.000156535	0.000131598
0.996851	0.000595721	0.000540996	0.000489157	0.000377362	0.000257486	0.000235445	0.00019985	0.000164875	0.000156535	0.000131598
0.996851	0.000595721	0.000540996	0.000489157	0.000377362	0.000257486	0.000235445	0.00019985	0.000164875	0.000156535	0.000131598
0.996851	0.000595721	0.000540996	0.000489157	0.000377362	0.000257486	0.000235445	0.00019985	0.000164875	0.000156535	0.000131598
0.996851	0.000595721	0.000540996	0.000489157	0.000377362	0.000257486	0.000235445	0.00019985	0.000164875	0.000156535	0.000131598
0.996851	0.000595721	0.000540996	0.000489157	0.000377362	0.000257486	0.000235445	0.00019985	0.000164875	0.000156535	0.000131598
0.996851	0.000595721	0.000540996	0.000489157	0.000377362	0.000257486	0.000235445	0.00019985	0.000164875	0.000156535	0.000131598
0.996851	0.000595721	0.000540996	0.000489157	0.000377362	0.000257486	0.000235445	0.00019985	0.000164875	0.000156535	0.000131598
0.996851	0.000595721	0.000540996	0.000489157	0.000377362	0.000257486	0.000235445	0.00019985	0.000164875	0.000156535	0.000131598
0.996851	0.000595721	0.000540996	0.000489157	0.000377362	0.000257486	0.000235445	0.00019985	0.000164875	0.000156535	0.000131598
0.996851	0.000595721	0.000540996	0.000489157	0.000377362	0.000257486	0.000235445	0.00019985	0.000164875	0.000156535	0.000131598
0.996851	0.000595721	0.000540996	0.000489157	0.000377362	0.000257486	0.000235445	0.00019985	0.000164875	0.000156535	0.000131598
0.996851	0.000595721	0.000540996	0.000489157	0.000377362	0.000257486	0.000235445	0.00019985	0.000164875	0.000156535	0.000131598
0.996851	0.000595721	0.000540996	0.000489157	0.000377362	0.000257486	0.000235445	0.00019985	0.000164875	0.000156535	0.000131598
0.996851	0.000595721	0.000540996	0.000489157	0.000377362	0.000257486	0.000235445	0.00019985	0.000164875	0.000156535	0.000131598
0.996851	0.000595721	0.000540996	0.000489157	0.000377362	0.000257486	0.000235445	0.00019985	0.000164875	0.000156535	0.000131598
0.996851	0.000595721	0.000540996	0.000489157	0.000377362	0.000257486	0.000235445	0.00019985	0.000164875	0.000156535	0.000131598
0.996851	0.000595721	0.000540996	0.000489157	0.000377362	0.000257486	0.000235445	0.00019985	0.000164875	0.000156535	0.000131598
0.996851	0.000595721	0.000540996	0.000489157	0.000377362	0.000257486	0.000235445	0.00019985	0.000164875	0.000156535	0.000131598
0.996851	0.000595721	0.000540996	0.000489157	0.000377362	0.000257486	0.000235445	0.00019985	0.000164875	0.000156535	0.000131598
0.996851	0.000595721	0.000540996	0.000489157	0.000377362	0.000257486	0.000235445	0.00019985	0.000164875	0.000156535	0.000131598
0.996851	0.000595721	0.000540996	0.000489157	0.000377362	0.000257486	0.000235445	0.00019985	0.000164875	0.000156535	0.000131598
0.957209	0.000595721	0.0104515	0.000489157	0.000377362	0.000257486	0.0200565	0.0101104	0.000164875	0.000156535	0.000131598
0.957209	0.000595721	0.0203621	0.000489157	0.000377362	0.000257486	0.0200565	0.00019985	0.000164875	0.000156535	0.000131598
0.97703	0.0105063	0.000540996	0.000489157	0.000377362	0.000257486	0.010146	0.00019985	0.000164875	0.000156535	0.000131598
0.97703	0.000595721	0.000540996	0.000489157	0.000377362	0.000257486	0.010146	0.0101104	0.000164875	0.000156535	0.000131598
0.98694	0.000595721	0.000540996	0.000489157	0.000377362	0.000257486	0.010146	0.00019985	0.000164875	0.000156535	0.000131598
0.98694	0.000595721	0.000540996	0.000489157	0.000377362	0.000257486	0.010146	0.00019985	0.000164875	0.000156535	0.000131598
0.98694	0.000595721	0.000540996	0.000489157	0.000377362	0.000257486	0.010146	0.00019985	0.000164875	0.000156535	0.000131598
0.98694	0.000595721	0.000540996	0.000489157	0.000377362	0.000257486	0.010146	0.00019985	0.000164875	0.000156535	0.000131598
0.98694	0.000595721	0.000540996	0.000489157	0.000377362	0.000257486	0.010146	0.00019985	0.000164875	0.000156535	0.000131598
0.98694	0.000595721	0.000540996	0.000489157	0.000377362	0.000257486	0.010146	0.00019985	0.000164875	0.000156535	0.000131598
0.98694	0.000595721	0.000540996	0.000489157	0.000377362	0.000257486	0.010146	0.00019985	0.000164875	0.000156535	0.000131598
0.98694	0.000595721	0.000540996	0.000489157	0.000377362	0.000257486	0.010146	0.00019985	0.000164875	0.000156535	0.000131598
0.98694	0.000595721	0.000540996	0.000489157	0.000377362	0.000257486	0.010146	0.00019985	0.000164875	0.000156535	0.000131598
0.967119	0.000595721	0.000540996	0.0103997	0.000377362	0.000257486	0.0200565	0.00019985	0.000164875	0.000156535	0.000131598
0.97703	0.000595721	0.000540996	0.0103997	0.000377362	0.000257486	0.010146	0.00019985	0.000164875	0.000156535	0.000131598
0.967119	0.000595721	0.000540996	0.000489157	0.0102879	0.000257486	0.0200565	0.00019985	0.000164875	0.000156535	0.000131598
0.967119	0.000595721	0.000540996	0.000489157	0.000377362	0.010168	0.0200565	0.00019985	0.000164875	0.000156535	0.000131598
0.97703	0.000595721	0.000540996	0.000489157	0.000377362	0.000257486	0.0200565	0.00019985	0.000164875	0.000156535	0.000131598
0.97703	0.000595721	0.000540996	0.000489157	0.000377362	0.000257486	0.0200565	0.00019985	0.000164875	0.000156535	0.000131598
0.97703	0.000595721	0.000540996	0.000489157	0.000377362	0.000257486	0.0200565	0.00019985	0.000164875	0.000156535	0.000131598
0.97703	0.000595721	0.0203621	0.000489157	0.000377362	0.000257486	0.000235445	0.00019985	0.000164875	0.000156535	0.000131598
0.97703	0.000595721	0.0203621	0.000489157	0.000377362	0.000257486	0.000235445	0.00019985	0.000164875	0.000156535	0.000131598
0.97703	0.000595721	0.0203621	0.000489157	0.000377362	0.000257486	0.000235445	0.00019985	0.000164875	0.000156535	0.000131598
0.97703	0.000595721	0.0203621	0.000489157	0.000377362	0.000257486	0.000235445	0.00019985	0.000164875	0.000156535	0.000131598
0.97703	0.000595721	0.0203621	0.000489157	0.000377362	0.000257486	0.000235445	0.00019985	0.000164875	0.000156535	0.000131598
0.97703	0.000595721	0.0203621	0.000489157	0.000377362	0.000257486	0.000235445	0.00019985	0.000164875	0.000156535	0.000131598
0.97703	0.000595721	0.0203621	0.000489157	0.000377362	0.000257486	0.000235445	0.00019985	0.000164875	0.000156535	0.000131598
0.97703	0.000595721	0.0203621	0.000489157	0.000377362	0.000257486	0.000235445	0.00019985	0.000164875	0.000156535	0.000131598
0.98694	0.000595721	0.0104515	0.000489157	0.000377362	0.000257486	0.000235445	0.00019985	0.000164875	0.000156535	0.000131598
0.98694	0.000595721	0.0104515	0.000489157	0.000377362	0.000257486	0.000235445	0.00019985	0.000164875	0.000156535	0.000131598
0.98694	0.000595721	0.0104515	0.000489157	0.000377362	0.000257486	0.000235445	0.00019985	0.000164875	0.000156535	0.000131598
0.98694	0.000595721	0.0104515	0.000489157	0.000377362	0.000257486	0.000235445	0.00019985	0.000164875	0.000156535	0.000131598
0.98694	0.000595721	0.0104515	0.000489157	0.000377362	0.000257486	0.000235445	0.00019985	0.000164875	0.000156535	0.000131598
0.98694	0.000595721	0.0104515	0.000489157	0.000377362	0.000257486	0.000235445	0.00019985	0.000164875	0.000156535	0.000131598
0.98694	0.000595721	0.0104515	0.000489157	0.000377362	0.000257486	0.000235445	0.00019985	0.000164875	0.000156535	0.000131598
0.98694	0.000595721	0.0104515	0.000489157	0.000377362	0.000257486	0.000235445	0.00019985	0.000164875	0.000156535	0.000131598
0.98694	0.000595721	0.0104515	0.000489157	0.000377362	0.000257486	0.000235445	0.00019985	0.000164875	0.000156535	0.000131598
0.98694	0.000595721	0.0104515	0.000489157	0.000377362	0.000257486	0.000235445	0.00019985	0.000164875	0.000156535	0.000131598
0.98694	0.000595721	0.0104515	0.000489157	0.000377362	0.000257486	0.000235445	0.00019985	0.000164875	0.000156535	0.000131598
0.98694	0.000595721	0.0104515	0.000489157	0.000377362	0.000257486	0.000235445	0.00019985	0.000164875	0.000156535	0.000131598
0.98694	0.000595721	0.0104515	0.000489157	0.000377362	0.000257486	0.000235445	0.00019985	0.000164875	0.000156535	0.000131598
0.98694	0.000595721	0.0104515	0.000489157	0.000377362	0.000257486	0.000235445	0.00019985	0.000164875	0.000156535	0.000131598
0.98694	0.000595721	0.0104515	0.000489157	0.000377362	0.000257486	0.000235445	0.00019985	0.000164875	0.000156535	0.000131598
0.98694	0.000595721	0.0104515	0.000489157	0.000377362	0.000257486	0.000235445	0.00019985	0.000164875	0.000156535	0.000131598
0.98694	0.000595721	0.0104515	0.000489157	0.000377362	0.000257486	0.000235445	0.00019985	0.000164875	0.000156535	0.000131598
0.98694	0.000595721	0.0104515	0.000489157	0.000377362	0.000257486	0.000235445	0.00019985	0.000164875	0.000156535	0.000131598
0.98694	0.000595721	0.0104515	0.000489157	0.000377362	0.000257486	0.000235445	0.00019985	0.000164875	0.000156535	0.000131598
0.98694	0.000595721	0.0104515	0.000489157	0.000377362	0.000257486	0.000235445	0.00019985	0.000164875	0.000156535	0.000131598
0.927477	0.000595721	0.0401832	0.0302208	0.000377362	0.000257486	0.000235445	0.00019985	0.000164875	0.000156535	0.000131598
0.947298	0.000595721	0.0302726	0.000489157	0.0201984	0.000257486	0.000235445	0.00019985	0.000164875	0.000156535	0.000131598
0.937388	0.000595721	0.0401832	0.000489157	0.0201984	0.000257486	0.000235445	0.00019985	0.000164875	0.000156535	0.000131598
0.947298	0.0105063	0.0401832	0.000489157	0.000377362	0.000257486	0.000235445	0.00019985	0.000164875	0.000156535	0.000131598
0.957209	0.000595721	0.0401832	0.000489157	0.000377362	0.000257486	0.000235445	0.00019985	0.000164875	0.000156535	0.000131598
0.957209	0.000595721	0.0401832	0.000489157	0.000377362	0.000257486	0.000235445	0.00019985	0.000164875	0.000156535	0.000131598
0.957209	0.000595721	0.0401832	0.000489157	0.000377362	0.000257486	0.000235445	0.00019985	0.000164875	0.000156535	0.000131598
0.957209	0.000595721	0.0302726	0.000489157	0.000377362	0.010168	0.000235445	0.00019985	0.000164875	0.000156535	0.000131598
0.957209	0.000595721	0.0302726	0.000489157	0.000377362	0.000257486	0.000235445	0.00019985	0.0100754	0.000156535	0.000131598
0.967119	0.000595721	0.0302726	0.000489157	0.000377362	0.000257486	0.000235445	0.00019985	0.000164875	0.000156535	0.000131598
0.967119	0.000595721	0.0302726	0.000489157	0.000377362	0.000257486	0.000235445	0.00019985	0.000164875	0.000156535	0.000131598
0.967119	0.000595721	0.0302726	0.000489157	0.000377362	0.000257486	0.000235445	0.00019985	0.000164875	0.000156535	0.000131598
0.967119	0.000595721	0.0302726	0.000489157	0.000377362	0.000257486	0.000235445	0.00019985	0.000164875	0.000156535	0.000131598
0.967119	0.000595721	0.0302726	0.000489157	0.000377362	0.000257486	0.000235445	0.00019985	0.000164875	0.000156535	0.000131598
0.868014	0.000595721	0.0699148	0.000489157	0.000377362	0.000257486	0.000235445	0.00019985	0.000164875	0.000156535	0.0595948
0.907656	0.000595721	0.0500937	0.000489157	0.000377362	0.000257486	0.000235445	0.00019985	0.000164875	0.000156535	0.0397737
0.877924	0.000595721	0.0500937	0.000489157	0.0201984	0.000257486	0.000235445	0.00019985	0.0100754	0.0397987	0.000131598
0.897746	0.000595721	0.0500937	0.000489157	0.000377362	0.000257486	0.000235445	0.00019985	0.0100754	0.0397987	0.000131598
0.917567	0.000595721	0.0500937	0.000489157	0.000377362	0.000257486	0.000235445	0.00019985	0.000164875	0.0298881	0.000131598
0.917567	0.000595721	0.0600042	0.000489157	0.000377362	0.000257486	0.000235445	0.00019985	0.0199859	0.000156535	0.000131598
0.927477	0.000595721	0.0500937	0.000489157	0.000377362	0.000257486	0.000235445	0.00019985	0.0199859	0.000156535	0.000131598
0.937388	0.000595721	0.0600042	0.000489157	0.000377362	0.000257486	0.000235445	0.00019985	0.000164875	0.000156535	0.000131598
0.937388	0.000595721	0.0600042	0.000489157	0.000377362	0.000257486	0.000235445	0.00019985	0.000164875	0.000156535	0.000131598
0.937388	0.000595721	0.0600042	0.000489157	0.000377362	0.000257486	0.000235445	0.00019985	0.000164875	0.000156535	0.000131598
0.937388	0.000595721	0.0600042	0.000489157	0.000377362	0.000257486	0.000235445	0.00019985	0.000164875	0.000156535	0.000131598
0.937388	0.000595721	0.0500937	0.000489157	0.000377362	0.010168	0.000235445	0.00019985	0.000164875	0.000156535	0.000131598
0.937388	0.000595721	0.0500937	0.000489157	0.000377362	0.000257486	0.000235445	0.0101104	0.000164875	0.000156535	0.000131598
0.947298	0.000595721	0.0500937	0.000489157	0.000377362	0.000257486	0.000235445	0.00019985	0.000164875	0.000156535	0.000131598
0.947298	0.000595721	0.0500937	0.000489157	0.000377362	0.000257486	0.000235445	0.00019985	0.000164875	0.000156535	0.000131598
0.947298	0.000595721	0.0500937	0.000489157	0.000377362	0.000257486	0.000235445	0.00019985	0.000164875	0.000156535	0.000131598
0.907656	0.000595721	0.0798253	0.000489157	0.000377362	0.010168	0.000235445	0.00019985	0.000164875	0.000156535	0.000131598
0.917567	0.000595721	0.0699148	0.000489157	0.000377362	0.010168	0.000235445	0.00019985	0.000164875	0.000156535	0.000131598
0.917567	0.0105063	0.0699148	0.000489157	0.000377362	0.000257486	0.000235445	0.00019985	0.000164875	0.000156535	0.000131598
0.917567	0.000595721	0.0699148	0.000489157	0.000377362	0.000257486	0.000235445	0.00019985	0.000164875	0.000156535	0.0100421
0.927477	0.000595721	0.0699148	0.000489157	0.000377362	0.000257486	0.000235445	0.00019985	0.000164875	0.000156535	0.000131598
0.927477	0.000595721	0.0699148	0.000489157	0.000377362	0.000257486	0.000235445	0.00019985	0.000164875	0.000156535	0.000131598
0.927477	0.000595721	0.0699148	0.000489157	0.000377362	0.000257486	0.000235445	0.00019985	0.000164875	0.000156535	0.000131598
0.927477	0.000595721	0.0699148	0.000489157	0.000377362	0.000257486	0.000235445	0.00019985	0.000164875	0.000156535	0.000131598
0.927477	0.000595721	0.0699148	0.000489157	0.000377362	0.000257486	0.000235445	0.00019985	0.000164875	0.000156535	0.000131598
0.897746	0.0105063	0.0699148	0.000489157	0.000377362	0.000257486	0.0200565	0.00019985	0.000164875	0.000156535	0.000131598
0.897746	0.0204168	0.0798253	0.000489157	0.000377362	0.000257486	0.000235445	0.00019985	0.000164875	0.000156535	0.000131598
0.897746	0.0303273	0.0699148	0.000489157	0.000377362	0.000257486	0.000235445	0.00019985	0.000164875	0.000156535	0.000131598
0.937388	0.000595721	0.000540996	0.000489157	0.000377362	0.000257486	0.000235445	0.00019985	0.000164875	0.0397987	0.0199527
0.957209	0.000595721	0.000540996	0.000489157	0.000377362	0.000257486	0.000235445	0.00019985	0.000164875	0.0397987	0.000131598
0.947298	0.000595721	0.000540996	0.000489157	0.000377362	0.000257486	0.000235445	0.00019985	0.000164875	0.0497092	0.000131598
0.947298	0.000595721	0.000540996	0.000489157	0.000377362	0.000257486	0.000235445	0.0200209	0.000164875	0.0298881	0.000131598
0.957209	0.000595721	0.000540996	0.000489157	0.000377362	0.000257486	0.0200565	0.00019985	0.000164875	0.0199776	0.000131598
0.957209	0.000595721	0.000540996	0.0103997	0.000377362	0.000257486	0.000235445	0.00019985	0.000164875	0.0298881	0.000131598
0.97703	0.000595721	0.000540996	0.000489157	0.000377362	0.000257486	0.000235445	0.00019985	0.000164875	0.0199776	0.000131598
0.97703	0.000595721	0.000540996	0.000489157	0.000377362	0.000257486	0.000235445	0.00019985	0.000164875	0.0199776	0.000131598
0.868014	0.000595721	0.000540996	0.000489157	0.0598406	0.000257486	0.000235445	0.00019985	0.000164875	0.0695303	0.000131598
0.848193	0.0204168	0.000540996	0.000489157	0.000377362	0.000257486	0.0497881	0.00019985	0.000164875	0.0794408	0.000131598
0.897746	0.000595721	0.000540996	0.000489157	0.000377362	0.000257486	0.000235445	0.039842	0.000164875	0.0596198	0.000131598
0.907656	0.000595721	0.0203621	0.000489157	0.000377362	0.000257486	0.000235445	0.00019985	0.000164875	0.0695303	0.000131598
0.937388	0.000595721	0.000540996	0.000489157	0.000377362	0.000257486	0.000235445	0.00019985	0.000164875	0.0596198	0.000131598
0.917567	0.000595721	0.000540996	0.0103997	0.000377362	0.000257486	0.000235445	0.00019985	0.000164875	0.0695303	0.000131598
0.897746	0.000595721	0.000540996	0.000489157	0.000377362	0.000257486	0.000235445	0.00019985	0.000164875	0.0992619	0.000131598
0.848193	0.000595721	0.000540996	0.0103997	0.000377362	0.000257486	0.000235445	0.0101104	0.0100754	0.119083	0.000131598
0.868014	0.0105063	0.000540996	0.000489157	0.000377362	0.000257486	0.000235445	0.00019985	0.000164875	0.119083	0.000131598
0.877924	0.000595721	0.000540996	0.000489157	0.000377362	0.000257486	0.000235445	0.00019985	0.000164875	0.119083	0.000131598
0.818461	0.000595721	0.0798253	0.000489157	0.000377362	0.000257486	0.000235445	0.00019985	0.000164875	0.0992619	0.000131598
0.808551	0.000595721	0.0600042	0.000489157	0.000377362	0.000257486	0.000235445	0.00019985	0.000164875	0.128994	0.000131598
0.620251	0.000595721	0.000540996	0.000489157	0.000377362	0.0795418	0.000235445	0.00019985	0.000164875	0.000156535	0.297448
0.679714	0.000595721	0.000540996	0.000489157	0.000377362	0.000257486	0.000235445	0.00019985	0.000164875	0.000156535	0.317269
0.679714	0.000595721	0.000540996	0.000489157	0.000377362	0.000257486	0.000235445	0.00019985	0.000164875	0.000156535	0.317269
0.61034	0.000595721	0.000540996	0.0103997	0.0598406	0.000257486	0.000235445	0.00019985	0.119091	0.000156535	0.198342
0.768909	0.0303273	0.000540996	0.000489157	0.000377362	0.000257486	0.000235445	0.00019985	0.000164875	0.000156535	0.198342
0.778819	0.000595721	0.000540996	0.000489157	0.000377362	0.000257486	0.000235445	0.00019985	0.000164875	0.000156535	0.218163
0.758998	0.000595721	0.000540996	0.000489157	0.000377362	0.000257486	0.010146	0.00019985	0.000164875	0.0199776	0.208253
0.689624	0.000595721	0.0104515	0.109505	0.000377362	0.000257486	0.000235445	0.00019985	0.000164875	0.000156535	0.188432
0.709445	0.000595721	0.000540996	0.0500418	0.000377362	0.000257486	0.000235445	0.0299315	0.000164875	0.000156535	0.208253
0.887835	0.0501484	0.0104515	0.000489157	0.000377362	0.0498102	0.000235445	0.00019985	0.000164875	0.000156535	0.000131598
0.877924	0.0204168	0.000540996	0.0302208	0.000377362	0.0696313	0.000235445	0.00019985	0.000164875	0.000156535	0.000131598
0.897746	0.000595721	0.0104515	0.000489157	0.000377362	0.0894523	0.000235445	0.00019985	0.000164875	0.000156535	0.000131598
0.907656	0.000595721	0.000540996	0.000489157	0.000377362	0.0894523	0.000235445	0.00019985	0.000164875	0.000156535	0.000131598
0.907656	0.000595721	0.000540996	0.000489157	0.000377362	0.0894523	0.000235445	0.00019985	0.000164875	0.000156535	0.000131598
0.907656	0.000595721	0.000540996	0.000489157	0.000377362	0.0894523	0.000235445	0.00019985	0.000164875	0.000156535	0.000131598
0.907656	0.000595721	0.000540996	0.000489157	0.000377362	0.0894523	0.000235445	0.00019985	0.000164875	0.000156535	0.000131598
0.927477	0.0105063	0.000540996	0.000489157	0.000377362	0.0597207	0.000235445	0.00019985	0.000164875	0.000156535	0.000131598
0.937388	0.000595721	0.000540996	0.000489157	0.000377362	0.0597207	0.000235445	0.00019985	0.000164875	0.000156535	0.000131598
0.927477	0.000595721	0.000540996	0.000489157	0.0102879	0.0597207	0.000235445	0.00019985	0.000164875	0.000156535	0.000131598
0.927477	0.000595721	0.000540996	0.000489157	0.000377362	0.0696313	0.000235445	0.00019985	0.000164875	0.000156535	0.000131598
0.927477	0.000595721	0.000540996	0.000489157	0.000377362	0.0696313	0.000235445	0.00019985	0.000164875	0.000156535	0.000131598
0.927477	0.000595721	0.000540996	0.000489157	0.000377362	0.0696313	0.000235445	0.00019985	0.000164875	0.000156535	0.000131598
0.907656	0.000595721	0.000540996	0.000489157	0.000377362	0.0795418	0.010146	0.00019985	0.000164875	0.000156535	0.000131598
0.917567	0.000595721	0.000540996	0.000489157	0.000377362	0.0696313	0.010146	0.00019985	0.000164875	0.000156535	0.000131598
0.808551	0.07988	0.000540996	0.000489157	0.000377362	0.109273	0.000235445	0.00019985	0.000164875	0.000156535	0.000131598
0.758998	0.0897906	0.000540996	0.000489157	0.000377362	0.148916	0.000235445	0.00019985	0.000164875	0.000156535	0.000131598
0.79864	0.000595721	0.000540996	0.000489157	0.000377362	0.148916	0.000235445	0.0200209	0.000164875	0.000156535	0.0298632
0.838282	0.0105063	0.000540996	0.000489157	0.000377362	0.148916	0.000235445	0.00019985	0.000164875	0.000156535	0.000131598
0.828372	0.000595721	0.000540996	0.000489157	0.000377362	0.168737	0.000235445	0.00019985	0.000164875	0.000156535	0.000131598
0.838282	0.000595721	0.000540996	0.000489157	0.000377362	0.158826	0.000235445	0.00019985	0.000164875	0.000156535	0.000131598
0.808551	0.000595721	0.000540996	0.0698629	0.000377362	0.109273	0.000235445	0.0101104	0.000164875	0.000156535	0.000131598
0.838282	0.000595721	0.000540996	0.0401313	0.0102879	0.109273	0.000235445	0.00019985	0.000164875	0.000156535	0.000131598
0.838282	0.000595721	0.0104515	0.000489157	0.000377362	0.109273	0.000235445	0.039842	0.000164875	0.000156535	0.000131598
0.858104	0.000595721	0.000540996	0.000489157	0.0201984	0.109273	0.000235445	0.0101104	0.000164875	0.000156535	0.000131598
0.887835	0.000595721	0.000540996	0.000489157	0.000377362	0.109273	0.000235445	0.00019985	0.000164875	0.000156535	0.000131598
0.877924	0.000595721	0.000540996	0.000489157	0.000377362	0.119184	0.000235445	0.00019985	0.000164875	0.000156535	0.000131598
0.709445	0.000595721	0.0104515	0.000489157	0.000377362	0.277753	0.000235445	0.00019985	0.000164875	0.000156535	0.000131598
0.719356	0.0204168	0.000540996	0.000489157	0.000377362	0.257931	0.000235445	0.00019985	0.000164875	0.000156535	0.000131598
0.669803	0.0204168	0.000540996	0.000489157	0.000377362	0.307484	0.000235445	0.00019985	0.000164875	0.000156535	0.000131598
0.679714	0.000595721	0.000540996	0.000489157	0.0102879	0.287663	0.0200565	0.00019985	0.000164875	0.000156535	0.000131598
0.729267	0.000595721	0.000540996	0.000489157	0.000377362	0.188558	0.000235445	0.00019985	0.0794492	0.000156535	0.000131598
0.739177	0.000595721	0.0600042	0.000489157	0.000377362	0.198468	0.000235445	0.00019985	0.000164875	0.000156535	0.000131598
0.768909	0.0105063	0.000540996	0.000489157	0.000377362	0.218289	0.000235445	0.00019985	0.000164875	0.000156535	0.000131598
0.768909	0.000595721	0.000540996	0.000489157	0.000377362	0.2282	0.000235445	0.00019985	0.000164875	0.000156535	0.000131598
0.78873	0.000595721	0.000540996	0.0302208	0.000377362	0.178647	0.000235445	0.00019985	0.000164875	0.000156535	0.000131598
0.79864	0.000595721	0.000540996	0.000489157	0.000377362	0.198468	0.000235445	0.00019985	0.000164875	0.000156535	0.000131598
0.79864	0.000595721	0.000540996	0.000489157	0.000377362	0.198468	0.000235445	0.00019985	0.000164875	0.000156535	0.000131598
0.768909	0.000595721	0.000540996	0.000489157	0.000377362	0.000257486	0.119162	0.00019985	0.0695386	0.0397987	0.000131598
0.768909	0.0699695	0.0104515	0.000489157	0.000377362	0.000257486	0.138983	0.00019985	0.0100754	0.000156535	0.000131598
0.858104	0.000595721	0.000540996	0.000489157	0.000377362	0.000257486	0.138983	0.00019985	0.000164875	0.000156535	0.000131598
0.858104	0.000595721	0.000540996	0.0103997	0.000377362	0.000257486	0.129072	0.00019985	0.000164875	0.000156535	0.000131598
0.868014	0.000595721	0.000540996	0.000489157	0.000377362	0.000257486	0.129072	0.00019985	0.000164875	0.000156535	0.000131598
0.749088	0.000595721	0.000540996	0.0500418	0.000377362	0.000257486	0.188536	0.00019985	0.0100754	0.000156535	0.000131598
0.699535	0.000595721	0.000540996	0.089684	0.000377362	0.000257486	0.208357	0.00019985	0.000164875	0.000156535	0.000131598
0.808551	0.000595721	0.0203621	0.000489157	0.000377362	0.000257486	0.168715	0.00019985	0.000164875	0.000156535	0.000131598
0.818461	0.000595721	0.000540996	0.000489157	0.000377362	0.000257486	0.178625	0.00019985	0.000164875	0.000156535	0.000131598
0.768909	0.000595721	0.000540996	0.000489157	0.000377362	0.000257486	0.228178	0.00019985	0.000164875	0.000156535	0.000131598
0.778819	0.000595721	0.000540996	0.000489157	0.000377362	0.010168	0.198446	0.00019985	0.000164875	0.0100671	0.000131598
0.78873	0.000595721	0.000540996	0.0103997	0.000377362	0.000257486	0.198446	0.00019985	0.000164875	0.000156535	0.000131598
0.78873	0.000595721	0.0104515	0.000489157	0.000377362	0.000257486	0.198446	0.00019985	0.000164875	0.000156535	0.000131598
0.501324	0.000595721	0.268126	0.000489157	0.000377362	0.000257486	0.228178	0.00019985	0.000164875	0.000156535	0.000131598
0.521145	0.0204168	0.149199	0.000489157	0.0102879	0.000257486	0.297552	0.00019985	0.000164875	0.000156535	0.000131598
0.511235	0.000595721	0.208662	0.000489157	0.000377362	0.000257486	0.27773	0.00019985	0.000164875	0.000156535	0.000131598
0.43195	0.000595721	0.0104515	0.000489157	0.000377362	0.000257486	0.337194	0.218232	0.000164875	0.000156535	0.000131598
0.521145	0.000595721	0.000540996	0.000489157	0.119304	0.000257486	0.168715	0.1885	0.000164875	0.000156535	0.000131598
0.491414	0.0997011	0.000540996	0.000489157	0.000377362	0.000257486	0.257909	0.00019985	0.148823	0.000156535	0.000131598
0.649982	0.000595721	0.000540996	0.000489157	0.0102879	0.000257486	0.337194	0.00019985	0.000164875	0.000156535	0.000131598
0.649982	0.000595721	0.000540996	0.000489157	0.000377362	0.000257486	0.347104	0.00019985	0.000164875	0.000156535	0.000131598
0.649982	0.000595721	0.000540996	0.000489157	0.000377362	0.000257486	0.347104	0.00019985	0.000164875	0.000156535	0.000131598
0.679714	0.000595721	0.000540996	0.000489157	0.000377362	0.000257486	0.307462	0.0101104	0.000164875	0.000156535	0.000131598
0.659893	0.000595721	0.000540996	0.0401313	0.000377362	0.000257486	0.297552	0.00019985	0.000164875	0.000156535	0.000131598
0.640072	0.000595721	0.000540996	0.000489157	0.000377362	0.0795418	0.27773	0.00019985	0.000164875	0.000156535	0.000131598
0.689624	0.000595721	0.000540996	0.000489157	0.000377362	0.000257486	0.26782	0.00019985	0.000164875	0.000156535	0.0397737
0.719356	0.000595721	0.000540996	0.000489157	0.0201984	0.000257486	0.257909	0.00019985	0.000164875	0.000156535	0.000131598
0.729267	0.0303273	0.238394	0.000489157	0.000377362	0.000257486	0.000235445	0.00019985	0.000164875	0.000156535	0.000131598
0.739177	0.000595721	0.248304	0.000489157	0.000377362	0.000257486	0.000235445	0.0101104	0.000164875	0.000156535	0.000131598
0.739177	0.000595721	0.238394	0.000489157	0.000377362	0.000257486	0.000235445	0.0200209	0.000164875	0.000156535	0.000131598
0.699535	0.000595721	0.258215	0.000489157	0.000377362	0.000257486	0.000235445	0.039842	0.000164875	0.000156535	0.000131598
0.719356	0.000595721	0.258215	0.0203102	0.000377362	0.000257486	0.000235445	0.00019985	0.000164875	0.000156535	0.000131598
0.729267	0.000595721	0.258215	0.000489157	0.000377362	0.000257486	0.000235445	0.00019985	0.000164875	0.0100671	0.000131598
0.719356	0.000595721	0.278036	0.000489157	0.000377362	0.000257486	0.000235445	0.00019985	0.000164875	0.000156535	0.000131598
0.729267	0.000595721	0.268126	0.000489157	0.000377362	0.000257486	0.000235445	0.00019985	0.000164875	0.000156535	0.000131598
0.669803	0.0402379	0.287947	0.000489157	0.000377362	0.000257486	0.000235445	0.00019985	0.000164875	0.000156535	0.000131598
0.689624	0.0105063	0.278036	0.0203102	0.000377362	0.000257486	0.000235445	0.00019985	0.000164875	0.000156535	0.000131598
0.699535	0.000595721	0.297857	0.000489157	0.000377362	0.000257486	0.000235445	0.00019985	0.000164875	0.000156535	0.000131598
0.699535	0.000595721	0.297857	0.000489157	0.000377362	0.000257486	0.000235445	0.00019985	0.000164875	0.000156535	0.000131598
0.699535	0.0105063	0.287947	0.000489157	0.000377362	0.000257486	0.000235445	0.00019985	0.000164875	0.000156535	0.000131598
0.699535	0.000595721	0.287947	0.000489157	0.000377362	0.010168	0.000235445	0.00019985	0.000164875	0.000156535	0.000131598
0.709445	0.000595721	0.287947	0.000489157	0.000377362	0.000257486	0.000235445	0.00019985	0.000164875	0.000156535	0.000131598
0.709445	0.000595721	0.287947	0.000489157	0.000377362	0.000257486	0.000235445	0.00019985	0.000164875	0.000156535	0.000131598
0.640072	0.000595721	0.307768	0.0500418	0.000377362	0.000257486	0.000235445	0.00019985	0.000164875	0.000156535	0.000131598
0.669803	0.000595721	0.297857	0.0302208	0.000377362	0.000257486	0.000235445	0.00019985	0.000164875	0.000156535	0.000131598
0.679714	0.000595721	0.317678	0.000489157	0.000377362	0.000257486	0.000235445	0.00019985	0.000164875	0.000156535	0.000131598
0.669803	0.000595721	0.317678	0.000489157	0.000377362	0.010168	0.000235445	0.00019985	0.000164875	0.000156535	0.000131598
0.649982	0.000595721	0.297857	0.000489157	0.0102879	0.000257486	0.0398776	0.00019985	0.000164875	0.000156535	0.000131598
0.649982	0.000595721	0.317678	0.000489157	0.000377362	0.000257486	0.0299671	0.00019985	0.000164875	0.000156535	0.000131598
0.828372	0.000595721	0.0996464	0.000489157	0.000377362	0.0696313	0.000235445	0.00019985	0.000164875	0.000156535	0.000131598
0.818461	0.000595721	0.0798253	0.000489157	0.000377362	0.0993629	0.000235445	0.00019985	0.000164875	0.000156535	0.000131598
0.828372	0.000595721	0.0699148	0.089684	0.000377362	0.000257486	0.000235445	0.0101104	0.000164875	0.000156535	0.000131598
0.78873	0.0402379	0.0996464	0.0599524	0.000377362	0.000257486	0.000235445	0.00019985	0.0100754	0.000156535	0.000131598
0.818461	0.000595721	0.129378	0.0500418	0.000377362	0.000257486	0.000235445	0.00019985	0.000164875	0.000156535	0.000131598
0.848193	0.0600589	0.0897358	0.000489157	0.000377362	0.000257486	0.000235445	0.00019985	0.000164875	0.000156535	0.000131598
0.877924	0.000595721	0.0699148	0.0302208	0.0102879	0.000257486	0.000235445	0.0101104	0.000164875	0.000156535	0.000131598
0.868014	0.000595721	0.0996464	0.0302208	0.000377362	0.000257486	0.000235445	0.00019985	0.000164875	0.000156535	0.000131598
0.868014	0.000595721	0.109557	0.000489157	0.000377362	0.0200786	0.000235445	0.00019985	0.000164875	0.000156535	0.000131598
0.877924	0.000595721	0.119467	0.000489157	0.000377362	0.000257486	0.000235445	0.00019985	0.000164875	0.000156535	0.000131598
0.887835	0.000595721	0.109557	0.000489157	0.000377362	0.000257486	0.000235445	0.00019985	0.000164875	0.000156535	0.000131598
0.887835	0.000595721	0.0897358	0.000489157	0.000377362	0.000257486	0.000235445	0.0200209	0.000164875	0.000156535	0.000131598
0.887835	0.000595721	0.0897358	0.000489157	0.000377362	0.000257486	0.000235445	0.0200209	0.000164875	0.000156535	0.000131598
0.887835	0.000595721	0.0897358	0.000489157	0.000377362	0.000257486	0.000235445	0.00019985	0.0199859	0.000156535	0.000131598
0.907656	0.000595721	0.0897358	0.000489157	0.000377362	0.000257486	0.000235445	0.00019985	0.000164875	0.000156535	0.000131598
0.907656	0.000595721	0.0897358	0.000489157	0.000377362	0.000257486	0.000235445	0.00019985	0.000164875	0.000156535	0.000131598
0.907656	0.000595721	0.0897358	0.000489157	0.000377362	0.000257486	0.000235445	0.00019985	0.000164875	0.000156535	0.000131598
0.887835	0.0105063	0.0996464	0.000489157	0.000377362	0.000257486	0.000235445	0.00019985	0.000164875	0.000156535	0.000131598
0.887835	0.000595721	0.0996464	0.000489157	0.000377362	0.000257486	0.000235445	0.00019985	0.000164875	0.000156535	0.0100421
0.897746	0.000595721	0.0996464	0.000489157	0.000377362	0.000257486	0.000235445	0.00019985	0.000164875	0.000156535	0.000131598
0.897746	0.000595721	0.0996464	0.000489157	0.000377362	0.000257486	0.000235445	0.00019985	0.000164875	0.000156535	0.000131598
0.897746	0.000595721	0.0996464	0.000489157	0.000377362	0.000257486	0.000235445	0.00019985	0.000164875	0.000156535	0.000131598
0.897746	0.000595721	0.0996464	0.000489157	0.000377362	0.000257486	0.000235445	0.00019985	0.000164875	0.000156535	0.000131598
0.897746	0.000595721	0.0996464	0.000489157	0.000377362	0.000257486	0.000235445	0.00019985	0.000164875	0.000156535	0.000131598
0.897746	0.000595721	0.0996464	0.000489157	0.000377362	0.000257486	0.000235445	0.00019985	0.000164875	0.000156535	0.000131598
0.897746	0.000595721	0.0996464	0.000489157	0.000377362	0.000257486	0.000235445	0.00019985	0.000164875	0.000156535	0.000131598
0.828372	0.000595721	0.0996464	0.000489157	0.0697511	0.000257486	0.000235445	0.00019985	0.000164875	0.000156535	0.000131598
0.828372	0.000595721	0.0798253	0.000489157	0.0895722	0.000257486	0.000235445	0.00019985	0.000164875	0.000156535	0.000131598
0.828372	0.000595721	0.139289	0.000489157	0.030109	0.000257486	0.000235445	0.00019985	0.000164875	0.000156535	0.000131598
0.828372	0.000595721	0.119467	0.000489157	0.04993	0.000257486	0.000235445	0.00019985	0.000164875	0.000156535	0.000131598
0.848193	0.000595721	0.109557	0.000489157	0.0400195	0.000257486	0.000235445	0.00019985	0.000164875	0.000156535	0.000131598
0.79864	0.000595721	0.129378	0.000489157	0.000377362	0.000257486	0.000235445	0.0101104	0.000164875	0.000156535	0.0595948
0.808551	0.000595721	0.15911	0.000489157	0.000377362	0.000257486	0.000235445	0.00019985	0.000164875	0.000156535	0.0298632
0.818461	0.000595721	0.139289	0.000489157	0.000377362	0.000257486	0.000235445	0.00019985	0.000164875	0.000156535	0.0397737
0.818461	0.000595721	0.139289	0.000489157	0.000377362	0.000257486	0.000235445	0.00019985	0.000164875	0.000156535	0.0397737
0.838282	0.000595721	0.129378	0.000489157	0.000377362	0.000257486	0.0299671	0.00019985	0.000164875	0.000156535	0.000131598
0.858104	0.000595721	0.109557	0.000489157	0.000377362	0.000257486	0.0299671	0.00019985	0.000164875	0.000156535	0.000131598
0.818461	0.000595721	0.139289	0.000489157	0.000377362	0.000257486	0.000235445	0.039842	0.000164875	0.000156535	0.000131598
0.848193	0.0204168	0.129378	0.000489157	0.000377362	0.000257486	0.000235445	0.00019985	0.000164875	0.000156535	0.000131598
0.868014	0.000595721	0.129378	0.000489157	0.000377362	0.000257486	0.000235445	0.00019985	0.000164875	0.000156535	0.000131598
0.868014	0.000595721	0.129378	0.000489157	0.000377362	0.000257486	0.000235445	0.00019985	0.000164875	0.000156535	0.000131598
0.848193	0.0105063	0.139289	0.000489157	0.000377362	0.000257486	0.000235445	0.00019985	0.000164875	0.000156535	0.000131598
0.858104	0.000595721	0.139289	0.000489157	0.000377362	0.000257486	0.000235445	0.00019985	0.000164875	0.000156535	0.000131598
0.858104	0.000595721	0.139289	0.000489157	0.000377362	0.000257486	0.000235445	0.00019985	0.000164875	0.000156535	0.000131598
0.729267	0.109612	0.15911	0.000489157	0.000377362	0.000257486	0.000235445	0.00019985	0.000164875	0.000156535	0.000131598
0.679714	0.129433	0.178931	0.000489157	0.000377362	0.000257486	0.000235445	0.00019985	0.000164875	0.0100671	0.000131598
0.768909	0.000595721	0.178931	0.000489157	0.000377362	0.000257486	0.000235445	0.00019985	0.000164875	0.0497092	0.000131598
0.838282	0.000595721	0.15911	0.000489157	0.000377362	0.000257486	0.000235445	0.00019985	0.000164875	0.000156535	0.000131598
0.838282	0.000595721	0.15911	0.000489157	0.000377362	0.000257486	0.000235445	0.00019985	0.000164875	0.000156535	0.000131598
0.818461	0.000595721	0.178931	0.000489157	0.000377362	0.000257486	0.000235445	0.00019985	0.000164875	0.000156535	0.000131598
0.818461	0.000595721	0.16902	0.000489157	0.000377362	0.000257486	0.010146	0.00019985	0.000164875	0.000156535	0.000131598
0.828372	0.000595721	0.16902	0.000489157	0.000377362	0.000257486	0.000235445	0.00019985	0.000164875	0.000156535	0.000131598
0.79864	0.000595721	0.178931	0.000489157	0.000377362	0.000257486	0.000235445	0.00019985	0.0199859	0.000156535	0.000131598
0.79864	0.000595721	0.178931	0.0203102	0.000377362	0.000257486	0.000235445	0.00019985	0.000164875	0.000156535	0.000131598
0.79864	0.000595721	0.188841	0.0103997	0.000377362	0.000257486	0.000235445	0.00019985	0.000164875	0.000156535	0.000131598
0.758998	0.000595721	0.208662	0.000489157	0.000377362	0.0299891	0.000235445	0.00019985	0.000164875	0.000156535	0.000131598
0.758998	0.000595721	0.188841	0.000489157	0.000377362	0.0498102	0.000235445	0.00019985	0.000164875	0.000156535	0.000131598
0.758998	0.000595721	0.198752	0.000489157	0.000377362	0.000257486	0.000235445	0.00019985	0.000164875	0.000156535	0.0397737
0.79864	0.000595721	0.198752	0.000489157	0.000377362	0.000257486	0.000235445	0.00019985	0.000164875	0.000156535	0.000131598
0.78873	0.000595721	0.208662	0.000489157	0.000377362	0.000257486	0.000235445	0.00019985	0.000164875	0.000156535	0.000131598
0.768909	0.0105063	0.208662	0.000489157	0.000377362	0.000257486	0.000235445	0.00019985	0.0100754	0.000156535	0.000131598
0.778819	0.000595721	0.218573	0.000489157	0.000377362	0.000257486	0.000235445	0.00019985	0.000164875	0.000156535	0.000131598
0.778819	0.000595721	0.218573	0.000489157	0.000377362	0.000257486	0.000235445	0.00019985	0.000164875	0.000156535	0.000131598
0.689624	0.000595721	0.208662	0.000489157	0.000377362	0.000257486	0.000235445	0.00019985	0.000164875	0.000156535	0.099237
0.669803	0.000595721	0.228483	0.000489157	0.000377362	0.000257486	0.000235445	0.00019985	0.0100754	0.000156535	0.0893264
0.679714	0.000595721	0.16902	0.000489157	0.119304	0.000257486	0.000235445	0.00019985	0.0298965	0.000156535	0.000131598
0.689624	0.000595721	0.238394	0.000489157	0.0697511	0.000257486	0.000235445	0.00019985	0.000164875	0.000156535	0.000131598
0.075171	0.436659	0.000540996	0.000489157	0.168856	0.000257486	0.000235445	0.307426	0.0100754	0.000156535	0.000131598
0.124724	0.506033	0.000540996	0.000489157	0.000377362	0.000257486	0.000235445	0.337158	0.000164875	0.0298881	0.000131598
0.075171	0.466391	0.000540996	0.000489157	0.000377362	0.000257486	0.000235445	0.456085	0.000164875	0.000156535	0.000131598
0.0157078	0.45648	0.000540996	0.000489157	0.000377362	0.000257486	0.000235445	0.525458	0.000164875	0.000156535	0.000131598
0.144545	0.555586	0.0798253	0.000489157	0.000377362	0.000257486	0.0299671	0.00019985	0.000164875	0.188457	0.000131598
0.204008	0.585317	0.000540996	0.000489157	0.000377362	0.000257486	0.000235445	0.00019985	0.000164875	0.208278	0.000131598
0.283292	0.595228	0.000540996	0.000489157	0.000377362	0.000257486	0.000235445	0.00019985	0.000164875	0.119083	0.000131598
0.303113	0.44657	0.0996464	0.0203102	0.000377362	0.000257486	0.000235445	0.00019985	0.000164875	0.128994	0.000131598
0.283292	0.575407	0.000540996	0.000489157	0.000377362	0.000257486	0.138983	0.00019985	0.000164875	0.000156535	0.000131598
0.213919	0.595228	0.0104515	0.0698629	0.000377362	0.000257486	0.000235445	0.109216	0.000164875	0.000156535	0.000131598
0.24365	0.62496	0.000540996	0.000489157	0.0796617	0.000257486	0.000235445	0.039842	0.0100754	0.000156535	0.000131598
0.263471	0.62496	0.0401832	0.000489157	0.000377362	0.0696313	0.000235445	0.00019985	0.000164875	0.000156535	0.000131598
0.303113	0.694333	0.000540996	0.000489157	0.000377362	0.000257486	0.000235445	0.00019985	0.000164875	0.000156535	0.000131598
0.303113	0.694333	0.000540996	0.000489157	0.000377362	0.000257486	0.000235445	0.00019985	0.000164875	0.000156535	0.000131598
0.313024	0.684423	0.000540996	0.000489157	0.000377362	0.000257486	0.000235445	0.00019985	0.000164875	0.000156535	0.000131598
0.322934	0.674512	0.000540996	0.000489157	0.000377362	0.000257486	0.000235445	0.00019985	0.000164875	0.000156535	0.000131598
0.263471	0.664602	0.0500937	0.000489157	0.000377362	0.000257486	0.000235445	0.00019985	0.000164875	0.0199776	0.000131598
0.263471	0.733976	0.000540996	0.000489157	0.000377362	0.000257486	0.000235445	0.00019985	0.000164875	0.000156535	0.000131598
0.283292	0.714154	0.000540996	0.000489157	0.000377362	0.000257486	0.000235445	0.00019985	0.000164875	0.000156535	0.000131598
0.273382	0.714154	0.000540996	0.000489157	0.000377362	0.010168	0.000235445	0.00019985	0.000164875	0.000156535	0.000131598
0.184187	0.694333	0.000540996	0.0500418	0.000377362	0.000257486	0.000235445	0.00019985	0.0695386	0.000156535	0.000131598
0.184187	0.753797	0.000540996	0.000489157	0.0598406	0.000257486	0.000235445	0.00019985	0.000164875	0.000156535	0.000131598
0.24365	0.753797	0.000540996	0.000489157	0.000377362	0.000257486	0.000235445	0.00019985	0.000164875	0.000156535	0.000131598
0.23374	0.753797	0.0104515	0.000489157	0.000377362	0.000257486	0.000235445	0.00019985	0.000164875	0.000156535	0.000131598
0.23374	0.763707	0.000540996	0.000489157	0.000377362	0.000257486	0.000235445	0.00019985	0.000164875	0.000156535	0.000131598
0.23374	0.753797	0.000540996	0.000489157	0.0102879	0.000257486	0.000235445	0.00019985	0.000164875	0.000156535	0.000131598
0.223829	0.763707	0.000540996	0.000489157	0.000377362	0.000257486	0.000235445	0.00019985	0.000164875	0.000156535	0.0100421
0.213919	0.783528	0.000540996	0.000489157	0.000377362	0.000257486	0.000235445	0.00019985	0.000164875	0.000156535	0.000131598
0.204008	0.773618	0.000540996	0.000489157	0.0201984	0.000257486	0.000235445	0.00019985	0.000164875	0.000156535	0.000131598
0.194097	0.803349	0.000540996	0.000489157	0.000377362	0.000257486	0.000235445	0.00019985	0.000164875	0.000156535	0.000131598
0.204008	0.793439	0.000540996	0.000489157	0.000377362	0.000257486	0.000235445	0.00019985	0.000164875	0.000156535	0.000131598
0.204008	0.793439	0.000540996	0.000489157	0.000377362	0.000257486	0.000235445	0.00019985	0.000164875	0.000156535	0.000131598
0.144545	0.615049	0.0798253	0.000489157	0.000377362	0.000257486	0.000235445	0.0299315	0.000164875	0.000156535	0.128969
0.204008	0.595228	0.188841	0.000489157	0.000377362	0.000257486	0.000235445	0.0101104	0.000164875	0.000156535	0.000131598
0.00579724	0.664602	0.000540996	0.000489157	0.000377362	0.327305	0.000235445	0.00019985	0.000164875	0.000156535	0.000131598
0.0652605	0.357375	0.000540996	0.000489157	0.000377362	0.575069	0.000235445	0.00019985	0.000164875	0.000156535	0.000131598
0.0256183	0.525854	0.000540996	0.000489157	0.000377362	0.000257486	0.000235445	0.00019985	0.446139	0.000156535	0.000131598
0.0256183	0.793439	0.000540996	0.000489157	0.000377362	0.000257486	0.000235445	0.00019985	0.178555	0.000156535	0.000131598
0.0256183	0.674512	0.000540996	0.000489157	0.000377362	0.000257486	0.000235445	0.00019985	0.297481	0.000156535	0.000131598
0.0355289	0.63487	0.000540996	0.0302208	0.000377362	0.000257486	0.297552	0.00019985	0.000164875	0.000156535	0.000131598
0.0454394	0.773618	0.000540996	0.000489157	0.000377362	0.000257486	0.178625	0.00019985	0.000164875	0.000156535	0.000131598
0.104903	0.793439	0.0104515	0.000489157	0.000377362	0.000257486	0.0894303	0.00019985	0.000164875	0.000156535	0.000131598
0.124724	0.724065	0.000540996	0.000489157	0.000377362	0.000257486	0.148894	0.00019985	0.000164875	0.000156535	0.000131598
0.00579724	0.743886	0.000540996	0.248253	0.000377362	0.000257486	0.000235445	0.00019985	0.000164875	0.000156535	0.000131598
0.0256183	0.803349	0.000540996	0.168968	0.000377362	0.000257486	0.000235445	0.00019985	0.000164875	0.000156535	0.000131598
0.00579724	0.842991	0.000540996	0.119416	0.030109	0.000257486	0.000235445	0.00019985	0.000164875	0.000156535	0.000131598
0.104903	0.763707	0.000540996	0.129326	0.000377362	0.000257486	0.000235445	0.00019985	0.000164875	0.000156535	0.000131598
0.114813	0.81326	0.000540996	0.0698629	0.000377362	0.000257486	0.000235445	0.00019985	0.000164875	0.000156535	0.000131598
0.104903	0.803349	0.000540996	0.089684	0.000377362	0.000257486	0.000235445	0.00019985	0.000164875	0.000156535	0.000131598
0.00579724	0.942097	0.000540996	0.0500418	0.000377362	0.000257486	0.000235445	0.00019985	0.000164875	0.000156535	0.000131598
0.0157078	0.902455	0.000540996	0.0797735	0.000377362	0.000257486	0.000235445	0.00019985	0.000164875	0.000156535	0.000131598
0.0553499	0.852902	0.000540996	0.089684	0.000377362	0.000257486	0.000235445	0.00019985	0.000164875	0.000156535	0.000131598
0.0652605	0.882633	0.000540996	0.0500418	0.000377362	0.000257486	0.000235445	0.00019985	0.000164875	0.000156535	0.000131598
0.0652605	0.872723	0.000540996	0.0599524	0.000377362	0.000257486	0.000235445	0.00019985	0.000164875	0.000156535	0.000131598
0.154455	0.82317	0.000540996	0.0203102	0.000377362	0.000257486	0.000235445	0.00019985	0.000164875	0.000156535	0.000131598
0.144545	0.842991	0.000540996	0.000489157	0.000377362	0.010168	0.000235445	0.00019985	0.000164875	0.000156535	0.000131598
0.154455	0.842991	0.000540996	0.000489157	0.000377362	0.000257486	0.000235445	0.00019985	0.000164875	0.000156535	0.000131598
0.174276	0.81326	0.000540996	0.000489157	0.000377362	0.000257486	0.000235445	0.0101104	0.000164875	0.000156535	0.000131598
0.154455	0.803349	0.000540996	0.000489157	0.000377362	0.000257486	0.000235445	0.039842	0.000164875	0.000156535	0.000131598
0.124724	0.852902	0.000540996	0.000489157	0.000377362	0.0200786	0.000235445	0.00019985	0.000164875	0.000156535	0.000131598
0.124724	0.852902	0.000540996	0.000489157	0.0201984	0.000257486	0.000235445	0.00019985	0.000164875	0.000156535	0.000131598
0.104903	0.872723	0.000540996	0.000489157	0.0201984	0.000257486	0.000235445	0.00019985	0.000164875	0.000156535	0.000131598
0.114813	0.882633	0.000540996	0.000489157	0.000377362	0.000257486	0.000235445	0.00019985	0.000164875	0.000156535	0.000131598
0.075171	0.862812	0.000540996	0.000489157	0.000377362	0.000257486	0.0299671	0.00019985	0.000164875	0.000156535	0.0298632
0.0949921	0.902455	0.000540996	0.000489157	0.000377362	0.000257486	0.000235445	0.00019985	0.000164875	0.000156535	0.000131598
0.0850815	0.912365	0.000540996	0.000489157	0.000377362	0.000257486	0.000235445	0.00019985	0.000164875	0.000156535	0.000131598
0.0256183	0.842991	0.119467	0.000489157	0.000377362	0.000257486	0.000235445	0.00019985	0.000164875	0.000156535	0.0100421
0.0355289	0.961918	0.000540996	0.000489157	0.000377362	0.000257486	0.000235445	0.00019985	0.000164875	0.000156535	0.000131598
0.0454394	0.952007	0.000540996	0.000489157	0.000377362	0.000257486	0.000235445	0.00019985	0.000164875	0.000156535	0.000131598
0.0454394	0.952007	0.000540996	0.000489157	0.000377362	0.000257486	0.000235445	0.00019985	0.000164875	0.000156535	0.000131598
0.0652605	0.932186	0.000540996	0.000489157	0.000377362	0.000257486	0.000235445	0.00019985	0.000164875	0.000156535	0.000131598
0.0553499	0.922276	0.000540996	0.000489157	0.000377362	0.000257486	0.000235445	0.00019985	0.000164875	0.0199776	0.000131598
0.00579724	0.942097	0.0500937	0.000489157	0.000377362	0.000257486	0.000235445	0.00019985	0.000164875	0.000156535	0.000131598
0.0157078	0.942097	0.000540996	0.000489157	0.000377362	0.000257486	0.000235445	0.00019985	0.039807	0.000156535	0.000131598
0.00579724	0.991649	0.000540996	0.000489157	0.000377362	0.000257486	0.000235445	0.00019985	0.000164875	0.000156535	0.000131598
0.00579724	0.991649	0.000540996	0.000489157	0.000377362	0.000257486	0.000235445	0.00019985	0.000164875	0.000156535	0.000131598
0.00579724	0.991649	0.000540996	0.000489157	0.000377362	0.000257486	0.000235445	0.00019985	0.000164875	0.000156535	0.000131598
0.00579724	0.991649	0.000540996	0.000489157	0.000377362	0.000257486	0.000235445	0.00019985	0.000164875	0.000156535	0.000131598
0.0157078	0.971828	0.000540996	0.000489157	0.0102879	0.000257486	0.000235445	0.00019985	0.000164875	0.000156535	0.000131598
0.0256183	0.971828	0.000540996	0.000489157	0.000377362	0.000257486	0.000235445	0.00019985	0.000164875	0.000156535	0.000131598
0.0256183	0.971828	0.000540996	0.000489157	0.000377362	0.000257486	0.000235445	0.00019985	0.000164875	0.000156535	0.000131598
0.0256183	0.971828	0.000540996	0.000489157	0.000377362	0.000257486	0.000235445	0.00019985	0.000164875	0.000156535	0.000131598
0.00579724	0.733976	0.0401832	0.000489157	0.129214	0.000257486	0.000235445	0.00019985	0.000164875	0.000156535	0.0893264
0.075171	0.862812	0.000540996	0.000489157	0.0598406	0.000257486	0.000235445	0.00019985	0.000164875	0.000156535	0.000131598
0.0652605	0.81326	0.000540996	0.000489157	0.119304	0.000257486	0.000235445	0.00019985	0.000164875	0.000156535	0.000131598
0.0850815	0.783528	0.0302726	0.000489157	0.0895722	0.000257486	0.000235445	0.00019985	0.000164875	0.000156535	0.0100421
0.0355289	0.62496	0.337499	0.000489157	0.000377362	0.000257486	0.000235445	0.00019985	0.000164875	0.000156535	0.000131598
0.0355289	0.615049	0.287947	0.0599524	0.000377362	0.000257486	0.000235445	0.00019985	0.000164875	0.000156535	0.000131598
0.204008	0.466391	0.327589	0.000489157	0.000377362	0.000257486	0.000235445	0.00019985	0.000164875	0.000156535	0.000131598
0.114813	0.506033	0.377141	0.000489157	0.000377362	0.000257486	0.000235445	0.00019985	0.000164875	0.000156535	0.000131598
0.0553499	0.476301	0.466336	0.000489157	0.000377362	0.000257486	0.000235445	0.00019985	0.000164875	0.000156535	0.000131598
0.362577	0.436659	0.198752	0.000489157	0.000377362	0.000257486	0.000235445	0.00019985	0.000164875	0.000156535	0.000131598
0.313024	0.397017	0.278036	0.000489157	0.0102879	0.000257486	0.000235445	0.00019985	0.000164875	0.000156535	0.000131598
0.362577	0.367286	0.268126	0.000489157	0.000377362	0.000257486	0.000235445	0.00019985	0.000164875	0.000156535	0.000131598
0.342755	0.25827	0.396962	0.000489157	0.000377362	0.000257486	0.000235445	0.00019985	0.000164875	0.000156535	0.000131598
0.263471	0.248359	0.387052	0.000489157	0.000377362	0.000257486	0.000235445	0.0893947	0.000164875	0.0100671	0.000131598
0.194097	0.288001	0.416784	0.000489157	0.000377362	0.000257486	0.0993408	0.00019985	0.000164875	0.000156535	0.000131598
0.0850815	0.377196	0.53571	0.000489157	0.000377362	0.000257486	0.000235445	0.00019985	0.000164875	0.000156535	0.000131598
0.342755	0.535765	0.119467	0.000489157	0.000377362	0.000257486	0.000235445	0.00019985	0.000164875	0.000156535	0.000131598
0.372487	0.506033	0.0798253	0.000489157	0.0400195	0.000257486	0.000235445	0.00019985	0.000164875	0.000156535	0.000131598
0.362577	0.595228	0.0401832	0.000489157	0.000377362	0.000257486	0.000235445	0.00019985	0.000164875	0.000156535	0.000131598
0.392308	0.585317	0.000540996	0.000489157	0.000377362	0.0200786	0.000235445	0.00019985	0.000164875	0.000156535	0.000131598
0.402219	0.595228	0.000540996	0.000489157	0.000377362	0.000257486	0.000235445	0.00019985	0.000164875	0.000156535	0.000131598
0.362577	0.62496	0.000540996	0.0103997	0.000377362	0.000257486	0.000235445	0.00019985	0.000164875	0.000156535	0.000131598
0.372487	0.62496	0.000540996	0.000489157	0.000377362	0.000257486	0.000235445	0.00019985	0.000164875	0.000156535	0.000131598
0.382398	0.615049	0.000540996	0.000489157	0.000377362	0.000257486	0.000235445	0.00019985	0.000164875	0.000156535	0.000131598
0.382398	0.615049	0.000540996	0.000489157	0.000377362	0.000257486	0.000235445	0.00019985	0.000164875	0.000156535	0.000131598
0.382398	0.605139	0.000540996	0.000489157	0.0102879	0.000257486	0.000235445	0.00019985	0.000164875	0.000156535	0.000131598
0.392308	0.605139	0.000540996	0.000489157	0.000377362	0.000257486	0.000235445	0.00019985	0.000164875	0.000156535	0.000131598
0.342755	0.595228	0.000540996	0.0599524	0.000377362	0.000257486	0.000235445	0.00019985	0.000164875	0.000156535	0.000131598
0.332845	0.644781	0.000540996	0.000489157	0.000377362	0.000257486	0.000235445	0.00019985	0.0199859	0.000156535	0.000131598
0.342755	0.654691	0.000540996	0.000489157	0.000377362	0.000257486	0.000235445	0.00019985	0.000164875	0.000156535	0.000131598
0.352666	0.644781	0.000540996	0.000489157	0.000377362	0.000257486	0.000235445	0.00019985	0.000164875	0.000156535	0.000131598
0.382398	0.486212	0.000540996	0.0103997	0.000377362	0.000257486	0.000235445	0.119126	0.000164875	0.000156535	0.000131598
0.382398	0.426749	0.000540996	0.000489157	0.000377362	0.000257486	0.000235445	0.1885	0.000164875	0.000156535	0.000131598
0.382398	0.45648	0.000540996	0.159058	0.000377362	0.000257486	0.000235445	0.00019985	0.000164875	0.000156535	0.000131598
0.43195	0.45648	0.000540996	0.109505	0.000377362	0.000257486	0.000235445	0.00019985	0.000164875	0.000156535	0.000131598
0.461682	0.45648	0.000540996	0.0797735	0.000377362	0.000257486	0.000235445	0.00019985	0.000164875	0.000156535	0.000131598
0.461682	0.436659	0.000540996	0.0995945	0.000377362	0.000257486	0.000235445	0.00019985	0.000164875	0.000156535	0.000131598
0.43195	0.515944	0.000540996	0.000489157	0.0201984	0.0299891	0.000235445	0.00019985	0.000164875	0.000156535	0.000131598
0.481503	0.515944	0.000540996	0.000489157	0.000377362	0.000257486	0.000235445	0.00019985	0.000164875	0.000156535	0.000131598
0.481503	0.515944	0.000540996	0.000489157	0.000377362	0.000257486	0.000235445	0.00019985	0.000164875	0.000156535	0.000131598
0.471593	0.525854	0.000540996	0.000489157	0.000377362	0.000257486	0.000235445	0.00019985	0.000164875	0.000156535	0.000131598
0.461682	0.535765	0.000540996	0.000489157	0.000377362	0.000257486	0.000235445	0.00019985	0.000164875	0.000156535	0.000131598
0.461682	0.535765	0.000540996	0.000489157	0.000377362	0.000257486	0.000235445	0.00019985	0.000164875	0.000156535	0.000131598
0.412129	0.506033	0.000540996	0.000489157	0.000377362	0.000257486	0.0795197	0.00019985	0.000164875	0.000156535	0.000131598
0.42204	0.535765	0.000540996	0.0401313	0.000377362	0.000257486	0.000235445	0.00019985	0.000164875	0.000156535	0.000131598
0.43195	0.565496	0.000540996	0.000489157	0.000377362	0.000257486	0.000235445	0.00019985	0.000164875	0.000156535	0.000131598
0.43195	0.565496	0.000540996	0.000489157	0.000377362	0.000257486	0.000235445	0.00019985	0.000164875	0.000156535	0.000131598
0.42204	0.575407	0.000540996	0.000489157	0.000377362	0.000257486	0.000235445	0.00019985	0.000164875	0.000156535	0.000131598
0.42204	0.575407	0.000540996	0.000489157	0.000377362	0.000257486	0.000235445	0.00019985	0.000164875	0.000156535	0.000131598
0.441861	0.545675	0.000540996	0.000489157	0.000377362	0.000257486	0.000235445	0.00019985	0.000164875	0.0100671	0.000131598
0.43195	0.545675	0.0203621	0.000489157	0.000377362	0.000257486	0.000235445	0.00019985	0.000164875	0.000156535	0.000131598
0.362577	0.357375	0.000540996	0.0103997	0.267962	0.000257486	0.000235445	0.00019985	0.000164875	0.000156535	0.000131598
0.451771	0.377196	0.000540996	0.000489157	0.158946	0.010168	0.000235445	0.00019985	0.000164875	0.000156535	0.000131598
0.104903	0.486212	0.000540996	0.000489157	0.406709	0.000257486	0.000235445	0.00019985	0.000164875	0.000156535	0.000131598
0.154455	0.44657	0.000540996	0.000489157	0.396799	0.000257486	0.000235445	0.00019985	0.000164875	0.000156535	0.000131598
0.23374	0.327643	0.000540996	0.0103997	0.287783	0.139005	0.000235445	0.00019985	0.000164875	0.000156535	0.000131598
0.263471	0.327643	0.000540996	0.000489157	0.406709	0.000257486	0.000235445	0.00019985	0.000164875	0.000156535	0.000131598
0.402219	0.000595721	0.34741	0.000489157	0.23823	0.000257486	0.010146	0.00019985	0.000164875	0.000156535	0.000131598
0.322934	0.000595721	0.387052	0.000489157	0.258051	0.000257486	0.000235445	0.00019985	0.0298965	0.000156535	0.000131598
0.451771	0.000595721	0.515889	0.000489157	0.030109	0.000257486	0.000235445	0.00019985	0.000164875	0.000156535	0.000131598
0.43195	0.000595721	0.53571	0.000489157	0.000377362	0.000257486	0.000235445	0.0299315	0.000164875	0.000156535	0.000131598
0.441861	0.0105063	0.545621	0.000489157	0.000377362	0.000257486	0.000235445	0.00019985	0.000164875	0.000156535	0.000131598
0.451771	0.000595721	0.53571	0.0103997	0.000377362	0.000257486	0.000235445	0.00019985	0.000164875	0.000156535	0.000131598
0.451771	0.000595721	0.545621	0.000489157	0.000377362	0.000257486	0.000235445	0.00019985	0.000164875	0.000156535	0.000131598
0.451771	0.000595721	0.545621	0.000489157	0.000377362	0.000257486	0.000235445	0.00019985	0.000164875	0.000156535	0.000131598
0.451771	0.000595721	0.545621	0.000489157	0.000377362	0.000257486	0.000235445	0.00019985	0.000164875	0.000156535	0.000131598
0.382398	0.0204168	0.595173	0.000489157	0.000377362	0.000257486	0.000235445	0.00019985	0.000164875	0.000156535	0.000131598
0.392308	0.000595721	0.575352	0.000489157	0.000377362	0.000257486	0.000235445	0.00019985	0.000164875	0.000156535	0.0298632
0.412129	0.000595721	0.53571	0.000489157	0.0201984	0.000257486	0.000235445	0.00019985	0.000164875	0.000156535	0.0298632
0.412129	0.0105063	0.575352	0.000489157	0.000377362	0.000257486	0.000235445	0.00019985	0.000164875	0.000156535	0.000131598
0.43195	0.0105063	0.555531	0.000489157	0.000377362	0.000257486	0.000235445	0.00019985	0.000164875	0.000156535	0.000131598
0.43195	0.000595721	0.565442	0.000489157	0.000377362	0.000257486	0.000235445	0.00019985	0.000164875	0.000156535	0.000131598
0.43195	0.000595721	0.565442	0.000489157	0.000377362	0.000257486	0.000235445	0.00019985	0.000164875	0.000156535	0.000131598
0.322934	0.000595721	0.367231	0.000489157	0.000377362	0.000257486	0.000235445	0.307426	0.000164875	0.000156535	0.000131598
0.540966	0.000595721	0.238394	0.000489157	0.000377362	0.000257486	0.010146	0.208321	0.000164875	0.000156535	0.000131598
0.42204	0.000595721	0.34741	0.000489157	0.030109	0.000257486	0.000235445	0.00019985	0.000164875	0.000156535	0.198342
0.481503	0.000595721	0.367231	0.000489157	0.000377362	0.000257486	0.000235445	0.00019985	0.000164875	0.000156535	0.14879
0.451771	0.000595721	0.367231	0.000489157	0.000377362	0.000257486	0.000235445	0.00019985	0.000164875	0.000156535	0.178521
0.550877	0.0600589	0.387052	0.000489157	0.000377362	0.000257486	0.000235445	0.00019985	0.000164875	0.000156535	0.000131598
0.630161	0.000595721	0.367231	0.000489157	0.000377362	0.000257486	0.000235445	0.00019985	0.000164875	0.000156535	0.000131598
0.61034	0.000595721	0.387052	0.000489157	0.000377362	0.000257486	0.000235445	0.00019985	0.000164875	0.000156535	0.000131598
0.600429	0.000595721	0.396962	0.000489157	0.000377362	0.000257486	0.000235445	0.00019985	0.000164875	0.000156535	0.000131598
0.580608	0.000595721	0.416784	0.000489157	0.000377362	0.000257486	0.000235445	0.00019985	0.000164875	0.000156535	0.000131598
0.590519	0.000595721	0.406873	0.000489157	0.000377362	0.000257486	0.000235445	0.00019985	0.000164875	0.000156535	0.000131598
0.382398	0.000595721	0.387052	0.000489157	0.000377362	0.0398996	0.129072	0.00019985	0.0596281	0.000156535	0.000131598
0.441861	0.000595721	0.456426	0.000489157	0.0994827	0.000257486	0.000235445	0.00019985	0.000164875	0.000156535	0.000131598
0.471593	0.000595721	0.446515	0.000489157	0.000377362	0.000257486	0.000235445	0.00019985	0.000164875	0.0794408	0.000131598
0.491414	0.000595721	0.505978	0.000489157	0.000377362	0.000257486	0.000235445	0.00019985	0.000164875	0.000156535	0.000131598
0.501324	0.000595721	0.496068	0.000489157	0.000377362	0.000257486	0.000235445	0.00019985	0.000164875	0.000156535	0.000131598
0.501324	0.000595721	0.496068	0.000489157	0.000377362	0.000257486	0.000235445	0.00019985	0.000164875	0.000156535	0.000131598
0.511235	0.000595721	0.466336	0.000489157	0.000377362	0.000257486	0.000235445	0.00019985	0.0199859	0.000156535	0.000131598
0.511235	0.000595721	0.486157	0.000489157	0.000377362	0.000257486	0.000235445	0.00019985	0.000164875	0.000156535	0.000131598
0.511235	0.000595721	0.486157	0.000489157	0.000377362	0.000257486	0.000235445	0.00019985	0.000164875	0.000156535	0.000131598
0.501324	0.000595721	0.416784	0.000489157	0.000377362	0.000257486	0.0795197	0.00019985	0.000164875	0.000156535	0.000131598
0.550877	0.000595721	0.446515	0.000489157	0.000377362	0.000257486	0.000235445	0.00019985	0.000164875	0.000156535	0.000131598
0.560787	0.000595721	0.436605	0.000489157	0.000377362	0.000257486	0.000235445	0.00019985	0.000164875	0.000156535	0.000131598
0.570698	0.000595721	0.426694	0.000489157	0.000377362	0.000257486	0.000235445	0.00019985	0.000164875	0.000156535	0.000131598
0.501324	0.000595721	0.446515	0.000489157	0.000377362	0.000257486	0.000235445	0.0497525	0.000164875	0.000156535	0.000131598
0.501324	0.0402379	0.456426	0.000489157	0.000377362	0.000257486	0.000235445	0.00019985	0.000164875	0.000156535	0.000131598
0.540966	0.000595721	0.456426	0.000489157	0.000377362	0.000257486	0.000235445	0.00019985	0.000164875	0.000156535	0.000131598
0.531056	0.000595721	0.456426	0.0103997	0.000377362	0.000257486	0.000235445	0.00019985	0.000164875	0.000156535	0.000131598
0.521145	0.000595721	0.466336	0.0103997	0.000377362	0.000257486	0.000235445	0.00019985	0.000164875	0.000156535	0.000131598
0.531056	0.000595721	0.466336	0.000489157	0.000377362	0.000257486	0.000235445	0.00019985	0.000164875	0.000156535	0.000131598
0.531056	0.000595721	0.466336	0.000489157	0.000377362	0.000257486	0.000235445	0.00019985	0.000164875	0.000156535	0.000131598
0.194097	0.000595721	0.525799	0.000489157	0.277872	0.000257486	0.000235445	0.00019985	0.000164875	0.000156535	0.000131598
0.0256183	0.000595721	0.585263	0.000489157	0.386888	0.000257486	0.000235445	0.00019985	0.000164875	0.000156535	0.000131598
0.00579724	0.000595721	0.565442	0.000489157	0.42653	0.000257486	0.000235445	0.00019985	0.000164875	0.000156535	0.000131598
0.0949921	0.0204168	0.456426	0.0797735	0.347246	0.000257486	0.000235445	0.00019985	0.000164875	0.000156535	0.000131598
0.124724	0.000595721	0.406873	0.0103997	0.446352	0.000257486	0.000235445	0.00019985	0.0100754	0.000156535	0.000131598
0.0256183	0.000595721	0.753742	0.000489157	0.000377362	0.000257486	0.000235445	0.00019985	0.000164875	0.208278	0.0100421
0.184187	0.000595721	0.525799	0.000489157	0.000377362	0.000257486	0.000235445	0.00019985	0.000164875	0.287562	0.000131598
0.23374	0.000595721	0.317678	0.000489157	0.000377362	0.000257486	0.000235445	0.00019985	0.000164875	0.446131	0.000131598
0.0850815	0.000595721	0.396962	0.000489157	0.000377362	0.158826	0.000235445	0.00019985	0.000164875	0.356936	0.000131598
0.114813	0.000595721	0.565442	0.000489157	0.000377362	0.000257486	0.317373	0.00019985	0.000164875	0.000156535	0.000131598
0.164366	0.000595721	0.694279	0.000489157	0.000377362	0.000257486	0.0894303	0.0497525	0.000164875	0.000156535	0.000131598
0.184187	0.000595721	0.644726	0.000489157	0.000377362	0.000257486	0.168715	0.00019985	0.000164875	0.000156535	0.000131598
0.184187	0.000595721	0.644726	0.000489157	0.000377362	0.000257486	0.168715	0.00019985	0.000164875	0.000156535	0.000131598
0.24365	0.000595721	0.644726	0.000489157	0.000377362	0.0894523	0.0200565	0.00019985	0.000164875	0.000156535	0.000131598
0.24365	0.0699695	0.674458	0.0103997	0.000377362	0.000257486	0.000235445	0.00019985	0.000164875	0.000156535	0.000131598
0.24365	0.000595721	0.743831	0.000489157	0.000377362	0.010168	0.000235445	0.00019985	0.000164875	0.000156535	0.000131598
0.263471	0.000595721	0.733921	0.000489157	0.000377362	0.000257486	0.000235445	0.00019985	0.000164875	0.000156535	0.000131598
0.263471	0.000595721	0.585263	0.0599524	0.000377362	0.000257486	0.000235445	0.00019985	0.0199859	0.000156535	0.0695054
0.283292	0.000595721	0.644726	0.000489157	0.000377362	0.000257486	0.000235445	0.0695736	0.000164875	0.000156535	0.000131598
0.283292	0.000595721	0.664547	0.0500418	0.000377362	0.000257486	0.000235445	0.00019985	0.000164875	0.000156535	0.000131598
0.303113	0.000595721	0.694279	0.000489157	0.000377362	0.000257486	0.000235445	0.00019985	0.000164875	0.000156535	0.000131598
0.303113	0.000595721	0.694279	0.000489157	0.000377362	0.000257486	0.000235445	0.00019985	0.000164875	0.000156535	0.000131598
0.322934	0.000595721	0.674458	0.000489157	0.000377362	0.000257486	0.000235445	0.00019985	0.000164875	0.000156535	0.000131598
0.332845	0.000595721	0.664547	0.000489157	0.000377362	0.000257486	0.000235445	0.00019985	0.000164875	0.000156535	0.000131598
0.23374	0.000595721	0.53571	0.000489157	0.000377362	0.000257486	0.000235445	0.0794842	0.000164875	0.000156535	0.14879
0.24365	0.000595721	0.575352	0.0103997	0.000377362	0.000257486	0.000235445	0.168679	0.000164875	0.000156535	0.000131598
0.0157078	0.000595721	0.624905	0.357268	0.000377362	0.000257486	0.000235445	0.00019985	0.000164875	0.000156535	0.000131598
0.0157078	0.000595721	0.605084	0.337447	0.000377362	0.000257486	0.000235445	0.00019985	0.000164875	0.0397987	0.000131598
0.0652605	0.000595721	0.654636	0.20861	0.000377362	0.000257486	0.000235445	0.0695736	0.000164875	0.000156535	0.000131598
0.184187	0.000595721	0.624905	0.129326	0.000377362	0.010168	0.0497881	0.00019985	0.000164875	0.000156535	0.000131598
0.154455	0.000595721	0.575352	0.228432	0.0400195	0.000257486	0.000235445	0.00019985	0.000164875	0.000156535	0.000131598
0.114813	0.000595721	0.694279	0.000489157	0.000377362	0.188558	0.000235445	0.00019985	0.000164875	0.000156535	0.000131598
0.174276	0.0105063	0.743831	0.0401313	0.030109	0.000257486	0.000235445	0.00019985	0.000164875	0.000156535	0.000131598
0.204008	0.000595721	0.763652	0.000489157	0.030109	0.000257486	0.000235445	0.00019985	0.000164875	0.000156535	0.000131598
0.164366	0.000595721	0.763652	0.000489157	0.000377362	0.0696313	0.000235445	0.00019985	0.000164875	0.000156535	0.000131598
0.134634	0.0204168	0.813205	0.000489157	0.000377362	0.000257486	0.000235445	0.0299315	0.000164875	0.000156535	0.000131598
0.174276	0.000595721	0.823116	0.000489157	0.000377362	0.000257486	0.000235445	0.00019985	0.000164875	0.000156535	0.000131598
0.154455	0.000595721	0.842937	0.000489157	0.000377362	0.000257486	0.000235445	0.00019985	0.000164875	0.000156535	0.000131598
0.154455	0.000595721	0.823116	0.0203102	0.000377362	0.000257486	0.000235445	0.00019985	0.000164875	0.000156535	0.000131598
0.164366	0.000595721	0.803295	0.000489157	0.000377362	0.0299891	0.000235445	0.00019985	0.000164875	0.000156535	0.000131598
0.134634	0.0204168	0.813205	0.000489157	0.000377362	0.0299891	0.000235445	0.00019985	0.000164875	0.000156535	0.000131598
0.0157078	0.000595721	0.72401	0.000489157	0.000377362	0.000257486	0.000235445	0.00019985	0.257839	0.000156535	0.000131598
0.00579724	0.000595721	0.833026	0.0599524	0.0994827	0.000257486	0.000235445	0.00019985	0.000164875	0.000156535	0.000131598
0.0652605	0.000595721	0.833026	0.0103997	0.0895722	0.000257486	0.000235445	0.00019985	0.000164875	0.000156535	0.000131598
0.0949921	0.0204168	0.882579	0.000489157	0.000377362	0.000257486	0.000235445	0.00019985	0.000164875	0.000156535	0.000131598
0.0949921	0.000595721	0.882579	0.0203102	0.000377362	0.000257486	0.000235445	0.00019985	0.000164875	0.000156535	0.000131598
0.0850815	0.000595721	0.91231	0.000489157	0.000377362	0.000257486	0.000235445	0.00019985	0.000164875	0.000156535	0.000131598
0.0949921	0.000595721	0.892489	0.000489157	0.000377362	0.000257486	0.000235445	0.00019985	0.000164875	0.000156535	0.0100421
0.0949921	0.000595721	0.9024	0.000489157	0.000377362	0.000257486	0.000235445	0.00019985	0.000164875	0.000156535	0.000131598
0.0949921	0.000595721	0.9024	0.000489157	0.000377362	0.000257486	0.000235445	0.00019985	0.000164875	0.000156535	0.000131598
0.0553499	0.0501484	0.892489	0.000489157	0.000377362	0.000257486	0.000235445	0.00019985	0.000164875	0.000156535	0.000131598
0.0652605	0.000595721	0.932132	0.000489157	0.000377362	0.000257486	0.000235445	0.00019985	0.000164875	0.000156535	0.000131598
0.0652605	0.000595721	0.932132	0.000489157	0.000377362	0.000257486	0.000235445	0.00019985	0.000164875	0.000156535	0.000131598
0.0652605	0.000595721	0.932132	0.000489157	0.000377362	0.000257486	0.000235445	0.00019985	0.000164875	0.000156535	0.000131598
0.0652605	0.000595721	0.932132	0.000489157	0.000377362	0.000257486	0.000235445	0.00019985	0.000164875	0.000156535	0.000131598
0.0454394	0.000595721	0.942042	0.0103997	0.000377362	0.000257486	0.000235445	0.00019985	0.000164875	0.000156535	0.000131598
0.0454394	0.000595721	0.951953	0.000489157	0.000377362	0.000257486	0.000235445	0.00019985	0.000164875	0.000156535	0.000131598
0.0454394	0.000595721	0.951953	0.000489157	0.000377362	0.000257486	0.000235445	0.00019985	0.000164875	0.000156535	0.000131598
0.0355289	0.000595721	0.823116	0.0797735	0.000377362	0.000257486	0.000235445	0.00019985	0.0596281	0.000156535	0.000131598
0.0256183	0.0204168	0.951953	0.000489157	0.000377362	0.000257486	0.000235445	0.00019985	0.000164875	0.000156535	0.000131598
0.0157078	0.000595721	0.961863	0.000489157	0.000377362	0.000257486	0.000235445	0.00019985	0.000164875	0.0199776	0.000131598
0.0157078	0.000595721	0.971774	0.000489157	0.000377362	0.000257486	0.010146	0.00019985	0.000164875	0.000156535	0.000131598
0.00579724	0.000595721	0.981684	0.0103997	0.000377362	0.000257486	0.000235445	0.00019985	0.000164875	0.000156535	0.000131598
0.00579724	0.000595721	0.991595	0.000489157	0.000377362	0.000257486	0.000235445	0.00019985	0.000164875	0.000156535	0.000131598
0.00579724	0.000595721	0.991595	0.000489157	0.000377362	0.000257486	0.000235445	0.00019985	0.000164875	0.000156535	0.000131598
0.263471	0.198806	0.000540996	0.436553	0.000377362	0.000257486	0.000235445	0.0993052	0.000164875	0.000156535	0.000131598
0.43195	0.288001	0.000540996	0.238342	0.000377362	0.000257486	0.000235445	0.00019985	0.039807	0.000156535	0.000131598
0.342755	0.327643	0.000540996	0.327537	0.000377362	0.000257486	0.000235445	0.00019985	0.000164875	0.000156535	0.000131598
0.332845	0.26818	0.000540996	0.396911	0.000377362	0.000257486	0.000235445	0.00019985	0.000164875	0.000156535	0.000131598
0.392308	0.000595721	0.000540996	0.416732	0.000377362	0.000257486	0.010146	0.00019985	0.000164875	0.000156535	0.178521
0.491414	0.000595721	0.000540996	0.476195	0.000377362	0.0299891	0.000235445	0.00019985	0.000164875	0.000156535	0.000131598
0.511235	0.000595721	0.000540996	0.486106	0.000377362	0.000257486	0.000235445	0.00019985	0.000164875	0.000156535	0.000131598
0.511235	0.000595721	0.000540996	0.486106	0.000377362	0.000257486	0.000235445	0.00019985	0.000164875	0.000156535	0.000131598
0.511235	0.000595721	0.000540996	0.486106	0.000377362	0.000257486	0.000235445	0.00019985	0.000164875	0.000156535	0.000131598
0.511235	0.000595721	0.000540996	0.486106	0.000377362	0.000257486	0.000235445	0.00019985	0.000164875	0.000156535	0.000131598
0.521145	0.000595721	0.0104515	0.466284	0.000377362	0.000257486	0.000235445	0.00019985	0.000164875	0.000156535	0.000131598
0.521145	0.000595721	0.000540996	0.466284	0.000377362	0.000257486	0.000235445	0.00019985	0.0100754	0.000156535	0.000131598
0.402219	0.000595721	0.000540996	0.535658	0.000377362	0.000257486	0.0596987	0.00019985	0.000164875	0.000156535	0.000131598
0.392308	0.000595721	0.000540996	0.525748	0.000377362	0.0299891	0.0200565	0.00019985	0.0298965	0.000156535	0.000131598
0.412129	0.000595721	0.000540996	0.585211	0.000377362	0.000257486	0.000235445	0.00019985	0.000164875	0.000156535	0.000131598
0.42204	0.000595721	0.000540996	0.5753	0.000377362	0.000257486	0.000235445	0.00019985	0.000164875	0.000156535	0.000131598
0.42204	0.000595721	0.0104515	0.446463	0.000377362	0.000257486	0.0497881	0.00019985	0.0695386	0.000156535	0.000131598
0.461682	0.000595721	0.000540996	0.535658	0.000377362	0.000257486	0.000235445	0.00019985	0.000164875	0.000156535	0.000131598
0.461682	0.000595721	0.000540996	0.535658	0.000377362	0.000257486	0.000235445	0.00019985	0.000164875	0.000156535	0.000131598
0.461682	0.000595721	0.000540996	0.535658	0.000377362	0.000257486	0.000235445	0.00019985	0.000164875	0.000156535	0.000131598
0.451771	0.0105063	0.000540996	0.535658	0.000377362	0.000257486	0.000235445	0.00019985	0.000164875	0.000156535	0.000131598
0.451771	0.000595721	0.000540996	0.545569	0.000377362	0.000257486	0.000235445	0.00019985	0.000164875	0.000156535	0.000131598
0.481503	0.000595721	0.000540996	0.515837	0.000377362	0.000257486	0.000235445	0.00019985	0.000164875	0.000156535	0.000131598
0.461682	0.000595721	0.000540996	0.525748	0.000377362	0.000257486	0.000235445	0.00019985	0.000164875	0.000156535	0.0100421
0.471593	0.000595721	0.000540996	0.525748	0.000377362	0.000257486	0.000235445	0.00019985	0.000164875	0.000156535	0.000131598
0.471593	0.000595721	0.000540996	0.525748	0.000377362	0.000257486	0.000235445	0.00019985	0.000164875	0.000156535	0.000131598
0.372487	0.000595721	0.000540996	0.297805	0.258051	0.000257486	0.0696092	0.00019985	0.000164875	0.000156535	0.000131598
0.471593	0.000595721	0.000540996	0.248253	0.277872	0.000257486	0.000235445	0.00019985	0.000164875	0.000156535	0.000131598
0.293203	0.000595721	0.000540996	0.416732	0.287783	0.000257486	0.000235445	0.00019985	0.000164875	0.000156535	0.000131598
0.392308	0.0204168	0.0104515	0.426642	0.149035	0.000257486	0.000235445	0.00019985	0.000164875	0.000156535	0.000131598
0.24365	0.000595721	0.258215	0.496016	0.000377362	0.000257486	0.000235445	0.00019985	0.000164875	0.000156535	0.000131598
0.322934	0.0105063	0.198752	0.426642	0.000377362	0.000257486	0.000235445	0.00019985	0.000164875	0.000156535	0.0397737
0.0553499	0.000595721	0.377141	0.535658	0.000377362	0.000257486	0.0299671	0.00019985	0.000164875	0.000156535	0.000131598
0.313024	0.0105063	0.35732	0.317626	0.000377362	0.000257486	0.000235445	0.00019985	0.000164875	0.000156535	0.000131598
0.164366	0.000595721	0.466336	0.367179	0.000377362	0.000257486	0.000235445	0.00019985	0.000164875	0.000156535	0.000131598
0.332845	0.000595721	0.000540996	0.535658	0.000377362	0.000257486	0.129072	0.00019985	0.000164875	0.000156535	0.000131598
0.342755	0.000595721	0.0699148	0.5753	0.000377362	0.000257486	0.000235445	0.00019985	0.000164875	0.0100671	0.000131598
0.362577	0.000595721	0.0401831	0.595121	0.000377362	0.000257486	0.000235445	0.00019985	0.000164875	0.000156535	0.000131598
0.362577	0.0105063	0.000540996	0.585211	0.000377362	0.000257486	0.000235445	0.00019985	0.039807	0.000156535	0.000131598
0.372487	0.000595721	0.000540996	0.624853	0.000377362	0.000257486	0.000235445	0.00019985	0.000164875	0.000156535	0.000131598
0.382398	0.000595721	0.000540996	0.614942	0.000377362	0.000257486	0.000235445	0.00019985	0.000164875	0.000156535	0.000131598
0.382398	0.000595721	0.000540996	0.614942	0.000377362	0.000257486	0.000235445	0.00019985	0.000164875	0.000156535	0.000131598
0.332845	0.0501484	0.0104515	0.605032	0.000377362	0.000257486	0.000235445	0.00019985	0.000164875	0.000156535	0.000131598
0.342755	0.000595721	0.000540996	0.605032	0.0102879	0.0398996	0.000235445	0.00019985	0.000164875	0.000156535	0.000131598
0.332845	0.000595721	0.000540996	0.634764	0.000377362	0.000257486	0.000235445	0.0299315	0.000164875	0.000156535	0.000131598
0.342755	0.000595721	0.000540996	0.654585	0.000377362	0.000257486	0.000235445	0.00019985	0.000164875	0.000156535	0.000131598
0.342755	0.000595721	0.0203621	0.634764	0.000377362	0.000257486	0.000235445	0.00019985	0.000164875	0.000156535	0.000131598
0.194097	0.000595721	0.000540996	0.684316	0.000377362	0.119184	0.000235445	0.00019985	0.000164875	0.000156535	0.000131598
0.213919	0.000595721	0.000540996	0.783422	0.000377362	0.000257486	0.000235445	0.00019985	0.000164875	0.000156535	0.000131598
0.213919	0.000595721	0.000540996	0.783422	0.000377362	0.000257486	0.000235445	0.00019985	0.000164875	0.000156535	0.000131598
0.273382	0.000595721	0.000540996	0.614942	0.000377362	0.000257486	0.000235445	0.109216	0.000164875	0.000156535	0.000131598
0.273382	0.0699695	0.000540996	0.605032	0.000377362	0.000257486	0.000235445	0.00019985	0.0497176	0.000156535	0.000131598
0.322934	0.000595721	0.000540996	0.674406	0.000377362	0.000257486	0.000235445	0.00019985	0.000164875	0.000156535	0.000131598
0.293203	0.000595721	0.000540996	0.694227	0.000377362	0.010168	0.000235445	0.00019985	0.000164875	0.000156535	0.000131598
0.303113	0.000595721	0.000540996	0.694227	0.000377362	0.000257486	0.000235445	0.00019985	0.000164875	0.000156535	0.000131598
0.303113	0.000595721	0.000540996	0.684316	0.000377362	0.000257486	0.000235445	0.00019985	0.000164875	0.0100671	0.000131598
0.24365	0.000595721	0.000540996	0.694227	0.000377362	0.000257486	0.000235445	0.00019985	0.000164875	0.0596198	0.000131598
0.263471	0.000595721	0.0401832	0.694227	0.000377362	0.000257486	0.000235445	0.00019985	0.000164875	0.000156535	0.000131598
0.263471	0.000595721	0.000540996	0.694227	0.0400195	0.000257486	0.000235445	0.00019985	0.000164875	0.000156535	0.000131598
0.273382	0.000595721	0.000540996	0.714048	0.0102879	0.000257486	0.000235445	0.00019985	0.000164875	0.000156535	0.000131598
0.263471	0.000595721	0.000540996	0.733869	0.000377362	0.000257486	0.000235445	0.00019985	0.000164875	0.000156535	0.000131598
0.00579724	0.000595721	0.000540996	0.327537	0.000377362	0.168737	0.257909	0.0200209	0.0199859	0.198367	0.000131598
0.0157078	0.0402379	0.0302726	0.595121	0.000377362	0.000257486	0.000235445	0.00019985	0.000164875	0.307383	0.0100421
0.00579724	0.119522	0.000540996	0.37709	0.000377362	0.000257486	0.000235445	0.00019985	0.000164875	0.495683	0.000131598
0.075171	0.000595721	0.000540996	0.367179	0.000377362	0.0894523	0.000235445	0.00019985	0.000164875	0.465952	0.000131598
0.0256183	0.000595721	0.000540996	0.664495	0.0201984	0.287663	0.000235445	0.00019985	0.000164875	0.000156535	0.000131598
0.0157078	0.0402379	0.000540996	0.714048	0.000377362	0.2282	0.000235445	0.00019985	0.000164875	0.000156535	0.000131598
0.0355289	0.000595721	0.000540996	0.733869	0.000377362	0.2282	0.000235445	0.00019985	0.000164875	0.000156535	0.000131598
0.164366	0.000595721	0.000540996	0.476195	0.000377362	0.357037	0.000235445	0.00019985	0.000164875	0.000156535	0.000131598
0.0850815	0.000595721	0.000540996	0.446463	0.000377362	0.446232	0.000235445	0.00019985	0.000164875	0.0199776	0.000131598
0.0256183	0.000595721	0.000540996	0.555479	0.000377362	0.4165	0.000235445	0.00019985	0.000164875	0.000156535	0.000131598
0.0652605	0.000595721	0.000540996	0.406821	0.248141	0.000257486	0.000235445	0.277695	0.000164875	0.000156535	0.000131598
0.00579724	0.000595721	0.000540996	0.496016	0.000377362	0.000257486	0.0299671	0.465995	0.000164875	0.000156535	0.000131598
0.154455	0.000595721	0.000540996	0.555479	0.0796617	0.000257486	0.000235445	0.198411	0.000164875	0.000156535	0.0100421
0.075171	0.000595721	0.000540996	0.585211	0.000377362	0.000257486	0.000235445	0.337158	0.000164875	0.000156535	0.000131598
0.124724	0.000595721	0.000540996	0.56539	0.000377362	0.000257486	0.000235445	0.307426	0.000164875	0.000156535	0.000131598
0.00579724	0.436659	0.0302726	0.515837	0.0102879	0.000257486	0.000235445	0.00019985	0.000164875	0.000156535	0.000131598
0.0454394	0.307822	0.000540996	0.644674	0.000377362	0.000257486	0.000235445	0.00019985	0.000164875	0.000156535	0.000131598
0.00579724	0.159164	0.000540996	0.783422	0.000377362	0.000257486	0.0497881	0.00019985	0.000164875	0.000156535	0.000131598
0.0256183	0.000595721	0.000540996	0.714048	0.258051	0.000257486	0.000235445	0.00019985	0.000164875	0.000156535	0.000131598
0.0850815	0.000595721	0.0500937	0.783422	0.0796617	0.000257486	0.000235445	0.00019985	0.000164875	0.000156535	0.000131598
0.0355289	0.000595721	0.000540996	0.823064	0.139125	0.000257486	0.000235445	0.00019985	0.000164875	0.000156535	0.000131598
0.0949921	0.000595721	0.000540996	0.902348	0.000377362	0.000257486	0.000235445	0.00019985	0.000164875	0.000156535	0.000131598
0.104903	0.000595721	0.000540996	0.882527	0.000377362	0.000257486	0.000235445	0.00019985	0.0100754	0.000156535	0.000131598
0.104903	0.000595721	0.0104515	0.872616	0.000377362	0.000257486	0.000235445	0.00019985	0.0100754	0.000156535	0.000131598
0.144545	0.000595721	0.000540996	0.852795	0.000377362	0.000257486	0.000235445	0.00019985	0.000164875	0.000156535	0.000131598
0.124724	0.000595721	0.000540996	0.872616	0.000377362	0.000257486	0.000235445	0.00019985	0.000164875	0.000156535	0.000131598
0.114813	0.000595721	0.000540996	0.862706	0.0102879	0.000257486	0.000235445	0.0101104	0.000164875	0.000156535	0.000131598
0.0355289	0.000595721	0.0600042	0.902348	0.000377362	0.000257486	0.000235445	0.00019985	0.000164875	0.000156535	0.000131598
0.00579724	0.000595721	0.000540996	0.981632	0.0102879	0.000257486	0.000235445	0.00019985	0.000164875	0.000156535	0.000131598
0.00579724	0.000595721	0.000540996	0.981632	0.000377362	0.010168	0.000235445	0.00019985	0.000164875	0.000156535	0.000131598
0.00579724	0.000595721	0.000540996	0.981632	0.000377362	0.000257486	0.000235445	0.00019985	0.0100754	0.000156535	0.000131598
0.00579724	0.000595721	0.000540996	0.991543	0.000377362	0.000257486	0.000235445	0.00019985	0.000164875	0.000156535	0.000131598
0.0454394	0.000595721	0.000540996	0.94199	0.000377362	0.000257486	0.010146	0.00019985	0.000164875	0.000156535	0.000131598
0.0256183	0.000595721	0.000540996	0.971722	0.000377362	0.000257486	0.000235445	0.00019985	0.000164875	0.000156535	0.000131598
0.0256183	0.000595721	0.000540996	0.971722	0.000377362	0.000257486	0.000235445	0.00019985	0.000164875	0.000156535	0.000131598
0.0454394	0.0105063	0.000540996	0.872616	0.000377362	0.000257486	0.000235445	0.00019985	0.000164875	0.0695303	0.000131598
0.0454394	0.0600589	0.000540996	0.892437	0.000377362	0.000257486	0.000235445	0.00019985	0.000164875	0.000156535	0.000131598
0.075171	0.0204168	0.000540996	0.902348	0.000377362	0.000257486	0.000235445	0.00019985	0.000164875	0.000156535	0.000131598
0.0652605	0.0105063	0.000540996	0.912259	0.000377362	0.000257486	0.000235445	0.0101104	0.000164875	0.000156535	0.000131598
0.104903	0.000595721	0.000540996	0.525748	0.000377362	0.000257486	0.366925	0.00019985	0.000164875	0.000156535	0.000131598
0.0553499	0.000595721	0.000540996	0.75369	0.000377362	0.000257486	0.188536	0.00019985	0.000164875	0.000156535	0.000131598
0.0949921	0.000595721	0.0104515	0.654585	0.04993	0.000257486	0.148894	0.00019985	0.039807	0.000156535	0.000131598
0.134634	0.000595721	0.000540996	0.723958	0.000377362	0.000257486	0.129072	0.00019985	0.000164875	0.000156535	0.0100421
0.00579724	0.0105063	0.248304	0.317626	0.41662	0.000257486	0.000235445	0.00019985	0.000164875	0.000156535	0.000131598
0.0355289	0.0105063	0.000540996	0.277984	0.575188	0.000257486	0.000235445	0.00019985	0.0794492	0.000156535	0.0199527
0.00579724	0.000595721	0.139289	0.228432	0.624741	0.000257486	0.000235445	0.00019985	0.000164875	0.000156535	0.000131598
0.213919	0.000595721	0.000540996	0.317626	0.466173	0.000257486	0.000235445	0.00019985	0.000164875	0.000156535	0.000131598
0.0949921	0.0699695	0.000540996	0.327537	0.406709	0.0498102	0.000235445	0.00019985	0.0497176	0.000156535	0.000131598
0.00579724	0.000595721	0.000540996	0.466284	0.515725	0.000257486	0.010146	0.00019985	0.000164875	0.000156535	0.000131598
0.0157078	0.000595721	0.0897358	0.476195	0.41662	0.000257486	0.000235445	0.00019985	0.000164875	0.000156535	0.000131598
0.0256183	0.000595721	0.0104515	0.525748	0.436441	0.000257486	0.000235445	0.00019985	0.000164875	0.000156535	0.000131598
0.0652605	0.000595721	0.149199	0.446463	0.307604	0.0299891	0.000235445	0.00019985	0.000164875	0.000156535	0.000131598
0.134634	0.0402379	0.0600042	0.416732	0.248141	0.0993629	0.000235445	0.00019985	0.000164875	0.000156535	0.000131598
0.114813	0.000595721	0.178931	0.000489157	0.684204	0.0200786	0.000235445	0.00019985	0.000164875	0.000156535	0.000131598
0.174276	0.0204168	0.198752	0.000489157	0.60492	0.000257486	0.000235445	0.00019985	0.000164875	0.000156535	0.000131598
0.0355289	0.0699695	0.317678	0.0401313	0.535546	0.000257486	0.000235445	0.00019985	0.000164875	0.000156535	0.000131598
0.114813	0.000595721	0.307768	0.0103997	0.565278	0.000257486	0.000235445	0.00019985	0.000164875	0.000156535	0.000131598
0.00579724	0.000595721	0.000540996	0.000489157	0.535546	0.000257486	0.238088	0.00019985	0.000164875	0.000156535	0.218163
0.00579724	0.000595721	0.000540996	0.000489157	0.446352	0.000257486	0.26782	0.277695	0.000164875	0.000156535	0.000131598
0.204008	0.000595721	0.0104515	0.000489157	0.654473	0.000257486	0.129072	0.00019985	0.000164875	0.000156535	0.000131598
0.24365	0.000595721	0.000540996	0.000489157	0.585099	0.0498102	0.119162	0.00019985	0.000164875	0.000156535	0.000131598
0.263471	0.000595721	0.000540996	0.000489157	0.704025	0.0299891	0.000235445	0.00019985	0.000164875	0.000156535	0.000131598
0.213919	0.0402379	0.000540996	0.000489157	0.723847	0.000257486	0.010146	0.00019985	0.000164875	0.0100671	0.000131598
0.204008	0.000595721	0.000540996	0.000489157	0.79322	0.000257486	0.000235445	0.00019985	0.000164875	0.000156535	0.000131598
0.223829	0.000595721	0.000540996	0.000489157	0.753578	0.000257486	0.000235445	0.00019985	0.000164875	0.0199776	0.000131598
0.223829	0.000595721	0.000540996	0.000489157	0.773399	0.000257486	0.000235445	0.00019985	0.000164875	0.000156535	0.000131598
0.144545	0.000595721	0.000540996	0.0103997	0.743668	0.000257486	0.0993408	0.00019985	0.000164875	0.000156535	0.000131598
0.174276	0.000595721	0.000540996	0.000489157	0.822952	0.000257486	0.000235445	0.00019985	0.000164875	0.000156535	0.000131598
0.114813	0.000595721	0.000540996	0.0203102	0.842773	0.000257486	0.000235445	0.00019985	0.0199859	0.000156535	0.000131598
0.114813	0.000595721	0.000540996	0.000489157	0.882415	0.000257486	0.000235445	0.00019985	0.000164875	0.000156535	0.000131598
0.134634	0.000595721	0.000540996	0.000489157	0.852684	0.000257486	0.000235445	0.00019985	0.000164875	0.000156535	0.0100421
0.0256183	0.000595721	0.139289	0.000489157	0.59501	0.010168	0.000235445	0.228142	0.000164875	0.000156535	0.000131598
0.00579724	0.000595721	0.000540996	0.000489157	0.743668	0.000257486	0.000235445	0.17859	0.000164875	0.000156535	0.0695054
0.0553499	0.26818	0.000540996	0.000489157	0.674294	0.000257486	0.000235445	0.00019985	0.000164875	0.000156535	0.000131598
0.00579724	0.0204168	0.000540996	0.000489157	0.733757	0.000257486	0.000235445	0.00019985	0.000164875	0.238009	0.000131598
0.0355289	0.119522	0.000540996	0.0401313	0.773399	0.000257486	0.000235445	0.0299315	0.000164875	0.000156535	0.000131598
0.0157078	0.000595721	0.000540996	0.129326	0.852684	0.000257486	0.000235445	0.00019985	0.000164875	0.000156535	0.000131598
0.0157078	0.000595721	0.0798253	0.000489157	0.902236	0.000257486	0.000235445	0.00019985	0.000164875	0.000156535	0.000131598
0.00579724	0.000595721	0.0401832	0.000489157	0.951789	0.000257486	0.000235445	0.00019985	0.000164875	0.000156535	0.000131598
0.0454394	0.000595721	0.000540996	0.000489157	0.931968	0.000257486	0.000235445	0.0200209	0.000164875	0.000156535	0.000131598
0.0256183	0.000595721	0.000540996	0.0203102	0.951789	0.000257486	0.000235445	0.00019985	0.000164875	0.000156535	0.000131598
0.0256183	0.000595721	0.000540996	0.000489157	0.97161	0.000257486	0.000235445	0.00019985	0.000164875	0.000156535	0.000131598
0.0355289	0.000595721	0.000540996	0.000489157	0.9617	0.000257486	0.000235445	0.00019985	0.000164875	0.000156535	0.000131598
0.0355289	0.000595721	0.000540996	0.000489157	0.951789	0.000257486	0.000235445	0.0101104	0.000164875	0.000156535	0.000131598
0.00579724	0.0105063	0.000540996	0.000489157	0.951789	0.000257486	0.000235445	0.00019985	0.000164875	0.0298881	0.000131598
0.00579724	0.0204168	0.000540996	0.000489157	0.9617	0.000257486	0.000235445	0.00019985	0.000164875	0.0100671	0.000131598
0.00579724	0.000595721	0.000540996	0.000489157	0.97161	0.000257486	0.000235445	0.0200209	0.000164875	0.000156535	0.000131598
0.00579724	0.000595721	0.000540996	0.000489157	0.991431	0.000257486	0.000235445	0.00019985	0.000164875	0.000156535	0.000131598
0.0157078	0.000595721	0.000540996	0.000489157	0.981521	0.000257486	0.000235445	0.00019985	0.000164875	0.000156535	0.000131598
0.0454394	0.000595721	0.000540996	0.000489157	0.842773	0.000257486	0.000235445	0.00019985	0.109181	0.000156535	0.000131598
0.0652605	0.000595721	0.000540996	0.000489157	0.882415	0.0498102	0.000235445	0.00019985	0.000164875	0.000156535	0.000131598
0.0553499	0.000595721	0.0203621	0.000489157	0.842773	0.0795418	0.000235445	0.00019985	0.000164875	0.000156535	0.000131598
0.075171	0.000595721	0.000540996	0.000489157	0.912147	0.000257486	0.000235445	0.0101104	0.000164875	0.000156535	0.000131598
0.0850815	0.000595721	0.0104515	0.000489157	0.902236	0.000257486	0.000235445	0.00019985	0.000164875	0.000156535	0.000131598
0.0850815	0.000595721	0.000540996	0.000489157	0.912147	0.000257486	0.000235445	0.00019985	0.000164875	0.000156535	0.000131598
0.0652605	0.0204168	0.000540996	0.000489157	0.912147	0.000257486	0.000235445	0.00019985	0.000164875	0.000156535	0.000131598
0.0652605	0.000595721	0.000540996	0.000489157	0.922057	0.010168	0.000235445	0.00019985	0.000164875	0.000156535	0.000131598
0.0553499	0.000595721	0.000540996	0.000489157	0.941878	0.000257486	0.000235445	0.00019985	0.000164875	0.000156535	0.000131598
0.0553499	0.000595721	0.000540996	0.000489157	0.941878	0.000257486	0.000235445	0.00019985	0.000164875	0.000156535	0.000131598
0.61034	0.000595721	0.0500937	0.0103997	0.297693	0.000257486	0.000235445	0.00019985	0.0298965	0.000156535	0.000131598
0.669803	0.000595721	0.000540996	0.000489157	0.327425	0.000257486	0.000235445	0.00019985	0.000164875	0.000156535	0.000131598
0.659893	0.000595721	0.000540996	0.000489157	0.337336	0.000257486	0.000235445	0.00019985	0.000164875	0.000156535	0.000131598
0.659893	0.000595721	0.000540996	0.000489157	0.337336	0.000257486	0.000235445	0.00019985	0.000164875	0.000156535	0.000131598
0.640072	0.0204168	0.000540996	0.000489157	0.337336	0.000257486	0.000235445	0.00019985	0.000164875	0.000156535	0.000131598
0.649982	0.000595721	0.000540996	0.000489157	0.347246	0.000257486	0.000235445	0.00019985	0.000164875	0.000156535	0.000131598
0.649982	0.000595721	0.000540996	0.000489157	0.347246	0.000257486	0.000235445	0.00019985	0.000164875	0.000156535	0.000131598
0.649982	0.000595721	0.000540996	0.000489157	0.287783	0.000257486	0.000235445	0.00019985	0.000164875	0.0596198	0.000131598
0.659893	0.000595721	0.000540996	0.000489157	0.287783	0.000257486	0.000235445	0.00019985	0.000164875	0.0497092	0.000131598
0.679714	0.000595721	0.000540996	0.000489157	0.317515	0.000257486	0.000235445	0.00019985	0.000164875	0.000156535	0.000131598
0.679714	0.000595721	0.000540996	0.000489157	0.317515	0.000257486	0.000235445	0.00019985	0.000164875	0.000156535	0.000131598
0.679714	0.000595721	0.000540996	0.000489157	0.317515	0.000257486	0.000235445	0.00019985	0.000164875	0.000156535	0.000131598
0.689624	0.000595721	0.000540996	0.000489157	0.307604	0.000257486	0.000235445	0.00019985	0.000164875	0.000156535	0.000131598
0.689624	0.000595721	0.000540996	0.000489157	0.307604	0.000257486	0.000235445	0.00019985	0.000164875	0.000156535	0.000131598
0.689624	0.0105063	0.000540996	0.000489157	0.297693	0.000257486	0.000235445	0.00019985	0.000164875	0.000156535	0.000131598
0.689624	0.000595721	0.000540996	0.000489157	0.297693	0.000257486	0.010146	0.00019985	0.000164875	0.000156535	0.000131598
0.699535	0.000595721	0.000540996	0.000489157	0.297693	0.000257486	0.000235445	0.00019985	0.000164875	0.000156535	0.000131598
0.590519	0.0105063	0.000540996	0.119416	0.277872	0.000257486	0.000235445	0.00019985	0.000164875	0.000156535	0.000131598
0.630161	0.000595721	0.000540996	0.089684	0.277872	0.000257486	0.000235445	0.00019985	0.000164875	0.000156535	0.000131598
0.511235	0.000595721	0.000540996	0.149147	0.287783	0.000257486	0.0299671	0.00019985	0.000164875	0.000156535	0.0199527
0.501324	0.000595721	0.000540996	0.109505	0.347246	0.0299891	0.000235445	0.00019985	0.000164875	0.000156535	0.0100421
0.531056	0.218628	0.000540996	0.000489157	0.198588	0.0299891	0.0200565	0.00019985	0.000164875	0.000156535	0.000131598
0.61034	0.139343	0.000540996	0.0599524	0.188678	0.000257486	0.000235445	0.00019985	0.000164875	0.000156535	0.000131598
0.630161	0.139343	0.000540996	0.000489157	0.22832	0.000257486	0.000235445	0.00019985	0.000164875	0.000156535	0.000131598
0.679714	0.0600589	0.000540996	0.000489157	0.258051	0.000257486	0.000235445	0.00019985	0.000164875	0.000156535	0.000131598
0.719356	0.0501484	0.0203621	0.000489157	0.208499	0.000257486	0.000235445	0.00019985	0.000164875	0.000156535	0.000131598
0.719356	0.000595721	0.0401832	0.000489157	0.23823	0.000257486	0.000235445	0.00019985	0.000164875	0.000156535	0.000131598
0.699535	0.0105063	0.0500937	0.000489157	0.23823	0.000257486	0.000235445	0.00019985	0.000164875	0.000156535	0.000131598
0.719356	0.000595721	0.000540996	0.000489157	0.277872	0.000257486	0.000235445	0.00019985	0.000164875	0.000156535	0.000131598
0.749088	0.000595721	0.000540996	0.000489157	0.248141	0.000257486	0.000235445	0.00019985	0.000164875	0.000156535	0.000131598
0.729267	0.000595721	0.0104515	0.000489157	0.258051	0.000257486	0.000235445	0.00019985	0.000164875	0.000156535	0.000131598
0.739177	0.000595721	0.000540996	0.000489157	0.258051	0.000257486	0.000235445	0.00019985	0.000164875	0.000156535	0.000131598
0.699535	0.000595721	0.000540996	0.000489157	0.208499	0.0894523	0.000235445	0.00019985	0.000164875	0.000156535	0.000131598
0.768909	0.000595721	0.000540996	0.0302208	0.198588	0.000257486	0.000235445	0.00019985	0.000164875	0.000156535	0.000131598
0.768909	0.000595721	0.000540996	0.000489157	0.22832	0.000257486	0.000235445	0.00019985	0.000164875	0.000156535	0.000131598
0.78873	0.000595721	0.000540996	0.000489157	0.208499	0.000257486	0.000235445	0.00019985	0.000164875	0.000156535	0.000131598
0.778819	0.000595721	0.000540996	0.000489157	0.218409	0.000257486	0.000235445	0.00019985	0.000164875	0.000156535	0.000131598
0.778819	0.000595721	0.000540996	0.000489157	0.218409	0.000257486	0.000235445	0.00019985	0.000164875	0.000156535	0.000131598
0.778819	0.000595721	0.000540996	0.000489157	0.218409	0.000257486	0.000235445	0.00019985	0.000164875	0.000156535	0.000131598
0.758998	0.0501484	0.000540996	0.000489157	0.158946	0.000257486	0.000235445	0.0299315	0.000164875	0.000156535	0.000131598
0.768909	0.000595721	0.000540996	0.000489157	0.158946	0.000257486	0.0696092	0.00019985	0.000164875	0.000156535	0.000131598
0.293203	0.000595721	0.000540996	0.000489157	0.624741	0.000257486	0.000235445	0.00019985	0.0695386	0.0100671	0.000131598
0.283292	0.0699695	0.000540996	0.000489157	0.644562	0.000257486	0.000235445	0.00019985	0.000164875	0.000156535	0.000131598
0.313024	0.0105063	0.000540996	0.000489157	0.634652	0.000257486	0.0398776	0.00019985	0.000164875	0.000156535	0.000131598
0.322934	0.000595721	0.000540996	0.000489157	0.644562	0.0299891	0.000235445	0.00019985	0.000164875	0.000156535	0.000131598
0.293203	0.000595721	0.000540996	0.0103997	0.694115	0.000257486	0.000235445	0.00019985	0.000164875	0.000156535	0.000131598
0.313024	0.000595721	0.000540996	0.000489157	0.684204	0.000257486	0.000235445	0.00019985	0.000164875	0.000156535	0.000131598
0.322934	0.000595721	0.000540996	0.000489157	0.674294	0.000257486	0.000235445	0.00019985	0.000164875	0.000156535	0.000131598
0.322934	0.000595721	0.000540996	0.000489157	0.674294	0.000257486	0.000235445	0.00019985	0.000164875	0.000156535	0.000131598
0.322934	0.000595721	0.000540996	0.000489157	0.674294	0.000257486	0.000235445	0.00019985	0.000164875	0.000156535	0.000131598
0.352666	0.000595721	0.000540996	0.0302208	0.515725	0.000257486	0.000235445	0.0993052	0.000164875	0.000156535	0.000131598
0.313024	0.000595721	0.000540996	0.129326	0.555368	0.000257486	0.000235445	0.00019985	0.000164875	0.000156535	0.000131598
0.342755	0.0997011	0.000540996	0.000489157	0.555368	0.000257486	0.000235445	0.00019985	0.000164875	0.000156535	0.000131598
0.362577	0.000595721	0.0203621	0.0103997	0.60492	0.000257486	0.000235445	0.00019985	0.000164875	0.000156535	0.000131598
0.352666	0.000595721	0.000540996	0.000489157	0.644562	0.000257486	0.000235445	0.00019985	0.000164875	0.000156535	0.000131598
0.382398	0.000595721	0.000540996	0.0500418	0.565278	0.000257486	0.000235445	0.00019985	0.000164875	0.000156535	0.000131598
0.332845	0.0105063	0.000540996	0.0599524	0.59501	0.000257486	0.000235445	0.00019985	0.000164875	0.000156535	0.000131598
0.471593	0.000595721	0.0500937	0.0599524	0.218409	0.000257486	0.000235445	0.198411	0.000164875	0.000156535	0.000131598
0.43195	0.0105063	0.000540996	0.000489157	0.337336	0.000257486	0.000235445	0.218232	0.000164875	0.000156535	0.000131598
0.293203	0.000595721	0.000540996	0.000489157	0.41662	0.109273	0.000235445	0.17859	0.000164875	0.000156535	0.000131598
0.253561	0.000595721	0.119467	0.000489157	0.347246	0.000257486	0.000235445	0.228142	0.0497176	0.000156535	0.000131598
0.164366	0.000595721	0.0401832	0.000489157	0.476083	0.000257486	0.000235445	0.317337	0.000164875	0.000156535	0.000131598
0.372487	0.000595721	0.000540996	0.000489157	0.248141	0.000257486	0.238088	0.00019985	0.138912	0.000156535	0.000131598
0.352666	0.000595721	0.000540996	0.000489157	0.396799	0.000257486	0.0795197	0.00019985	0.000164875	0.000156535	0.168611
0.253561	0.0204168	0.000540996	0.000489157	0.495904	0.000257486	0.228178	0.00019985	0.000164875	0.000156535	0.000131598
0.342755	0.0501484	0.000540996	0.000489157	0.456262	0.000257486	0.148894	0.00019985	0.000164875	0.000156535	0.000131598
0.372487	0.000595721	0.0104515	0.000489157	0.376978	0.000257486	0.238088	0.00019985	0.000164875	0.000156535	0.000131598
0.412129	0.000595721	0.0104515	0.000489157	0.367067	0.000257486	0.138983	0.00019985	0.000164875	0.000156535	0.0695054
0.441861	0.000595721	0.119467	0.000489157	0.436441	0.000257486	0.000235445	0.00019985	0.000164875	0.000156535	0.000131598
0.441861	0.000595721	0.16902	0.000489157	0.376978	0.000257486	0.000235445	0.00019985	0.000164875	0.0100671	0.000131598
0.471593	0.000595721	0.000540996	0.000489157	0.525636	0.000257486	0.000235445	0.00019985	0.000164875	0.000156535	0.000131598
0.461682	0.000595721	0.000540996	0.000489157	0.535546	0.000257486	0.000235445	0.00019985	0.000164875	0.000156535	0.000131598
0.501324	0.000595721	0.000540996	0.000489157	0.495904	0.000257486	0.000235445	0.00019985	0.000164875	0.000156535	0.000131598
0.491414	0.000595721	0.000540996	0.000489157	0.505815	0.000257486	0.000235445	0.00019985	0.000164875	0.000156535	0.000131598
0.491414	0.000595721	0.000540996	0.000489157	0.505815	0.000257486	0.000235445	0.00019985	0.000164875	0.000156535	0.000131598
0.402219	0.000595721	0.000540996	0.000489157	0.545457	0.000257486	0.000235445	0.00019985	0.000164875	0.0497092	0.000131598
0.42204	0.0105063	0.000540996	0.000489157	0.565278	0.000257486	0.000235445	0.00019985	0.000164875	0.000156535	0.000131598
0.441861	0.000595721	0.000540996	0.000489157	0.555368	0.000257486	0.000235445	0.00019985	0.000164875	0.000156535	0.000131598
0.471593	0.000595721	0.000540996	0.000489157	0.287783	0.23811	0.000235445	0.00019985	0.000164875	0.000156535	0.000131598
0.42204	0.000595721	0.000540996	0.0302208	0.41662	0.129095	0.000235445	0.00019985	0.000164875	0.000156535	0.000131598
0.521145	0.0897906	0.000540996	0.000489157	0.347246	0.000257486	0.000235445	0.00019985	0.039807	0.000156535	0.000131598
0.511235	0.139343	0.000540996	0.000489157	0.347246	0.000257486	0.000235445	0.00019985	0.000164875	0.000156535	0.000131598
0.461682	0.139343	0.000540996	0.000489157	0.357157	0.000257486	0.000235445	0.039842	0.000164875	0.000156535	0.000131598
0.590519	0.000595721	0.000540996	0.000489157	0.406709	0.000257486	0.000235445	0.00019985	0.000164875	0.000156535	0.000131598
0.590519	0.000595721	0.000540996	0.000489157	0.406709	0.000257486	0.000235445	0.00019985	0.000164875	0.000156535	0.000131598
0.630161	0.000595721	0.000540996	0.000489157	0.367067	0.000257486	0.000235445	0.00019985	0.000164875	0.000156535	0.000131598
0.61034	0.000595721	0.000540996	0.000489157	0.386888	0.000257486	0.000235445	0.00019985	0.000164875	0.000156535	0.000131598
0.61034	0.000595721	0.000540996	0.000489157	0.386888	0.000257486	0.000235445	0.00019985	0.000164875	0.000156535	0.000131598
0.61034	0.000595721	0.000540996	0.000489157	0.386888	0.000257486	0.000235445	0.00019985	0.000164875	0.000156535	0.000131598
0.61034	0.000595721	0.000540996	0.000489157	0.386888	0.000257486	0.000235445	0.00019985	0.000164875	0.000156535	0.000131598
0.560787	0.000595721	0.000540996	0.000489157	0.436441	0.000257486	0.000235445	0.00019985	0.000164875	0.000156535	0.000131598
0.550877	0.000595721	0.000540996	0.000489157	0.446352	0.000257486	0.000235445	0.00019985	0.000164875	0.000156535	0.000131598
0.540966	0.000595721	0.000540996	0.000489157	0.446352	0.000257486	0.010146	0.00019985	0.000164875	0.000156535	0.000131598
0.491414	0.0699695	0.000540996	0.000489157	0.436441	0.000257486	0.000235445	0.00019985	0.000164875	0.000156535	0.000131598
0.511235	0.0699695	0.0104515	0.000489157	0.376978	0.0299891	0.000235445	0.00019985	0.000164875	0.000156535	0.000131598
0.550877	0.0402379	0.000540996	0.000489157	0.406709	0.000257486	0.000235445	0.00019985	0.000164875	0.000156535	0.000131598
0.0355289	0.000595721	0.15911	0.000489157	0.000377362	0.000257486	0.693973	0.00019985	0.000164875	0.109172	0.000131598
0.0949921	0.000595721	0.000540996	0.178879	0.000377362	0.000257486	0.723705	0.00019985	0.000164875	0.000156535	0.000131598
0.00579724	0.000595721	0.000540996	0.000489157	0.000377362	0.010168	0.82281	0.00019985	0.158733	0.000156535	0.000131598
0.0652605	0.000595721	0.000540996	0.000489157	0.000377362	0.0200786	0.763347	0.00019985	0.0100754	0.000156535	0.138879
0.0157078	0.000595721	0.000540996	0.000489157	0.0102879	0.000257486	0.882273	0.00019985	0.0100754	0.0794408	0.000131598
0.00579724	0.000595721	0.0401832	0.000489157	0.0400195	0.000257486	0.912005	0.00019985	0.000164875	0.000156535	0.000131598
0.0157078	0.000595721	0.000540996	0.000489157	0.000377362	0.000257486	0.961558	0.00019985	0.0199859	0.000156535	0.000131598
0.0256183	0.000595721	0.000540996	0.000489157	0.000377362	0.000257486	0.971468	0.00019985	0.000164875	0.000156535	0.000131598
0.0256183	0.000595721	0.000540996	0.000489157	0.000377362	0.000257486	0.971468	0.00019985	0.000164875	0.000156535	0.000131598
0.0157078	0.000595721	0.000540996	0.0203102	0.000377362	0.000257486	0.961558	0.00019985	0.000164875	0.000156535	0.000131598
0.00579724	0.000595721	0.000540996	0.000489157	0.000377362	0.000257486	0.991289	0.00019985	0.000164875	0.000156535	0.000131598
0.00579724	0.000595721	0.000540996	0.000489157	0.000377362	0.000257486	0.981379	0.0101104	0.000164875	0.000156535	0.000131598
0.0850815	0.000595721	0.109557	0.000489157	0.000377362	0.000257486	0.802989	0.00019985	0.000164875	0.000156535	0.000131598
0.0454394	0.0501484	0.000540996	0.0698629	0.04993	0.000257486	0.783168	0.00019985	0.000164875	0.000156535	0.000131598
0.075171	0.000595721	0.000540996	0.000489157	0.000377362	0.000257486	0.872363	0.00019985	0.0497176	0.000156535	0.000131598
0.0553499	0.0303273	0.000540996	0.000489157	0.000377362	0.000257486	0.912005	0.00019985	0.000164875	0.000156535	0.000131598
0.0553499	0.000595721	0.000540996	0.000489157	0.000377362	0.000257486	0.941736	0.00019985	0.000164875	0.000156535	0.000131598
0.0652605	0.000595721	0.000540996	0.000489157	0.0102879	0.000257486	0.921915	0.00019985	0.000164875	0.000156535	0.000131598
0.0850815	0.0402379	0.000540996	0.000489157	0.000377362	0.000257486	0.872363	0.00019985	0.000164875	0.000156535	0.000131598
0.0949921	0.000595721	0.0104515	0.000489157	0.000377362	0.000257486	0.892184	0.00019985	0.000164875	0.000156535	0.000131598
0.0850815	0.000595721	0.000540996	0.000489157	0.000377362	0.000257486	0.912005	0.00019985	0.000164875	0.000156535	0.000131598
0.0850815	0.0105063	0.000540996	0.000489157	0.000377362	0.000257486	0.902094	0.00019985	0.000164875	0.000156535	0.000131598
0.392308	0.000595721	0.000540996	0.0698629	0.000377362	0.000257486	0.535404	0.00019985	0.000164875	0.000156535	0.000131598
0.42204	0.000595721	0.000540996	0.000489157	0.000377362	0.000257486	0.555226	0.00019985	0.000164875	0.0199776	0.000131598
0.441861	0.000595721	0.0104515	0.000489157	0.000377362	0.000257486	0.545315	0.00019985	0.000164875	0.000156535	0.000131598
0.461682	0.0501484	0.000540996	0.000489157	0.000377362	0.000257486	0.485852	0.00019985	0.000164875	0.000156535	0.000131598
0.451771	0.000595721	0.000540996	0.000489157	0.000377362	0.000257486	0.475941	0.00019985	0.000164875	0.000156535	0.0695054
0.412129	0.129433	0.000540996	0.129326	0.000377362	0.000257486	0.327283	0.00019985	0.000164875	0.000156535	0.000131598
0.550877	0.000595721	0.000540996	0.000489157	0.000377362	0.000257486	0.44621	0.00019985	0.000164875	0.000156535	0.000131598
0.570698	0.000595721	0.000540996	0.000489157	0.000377362	0.000257486	0.406568	0.00019985	0.0199859	0.000156535	0.000131598
0.451771	0.0105063	0.0798253	0.0599524	0.000377362	0.000257486	0.396657	0.00019985	0.000164875	0.000156535	0.000131598
0.461682	0.000595721	0.000540996	0.0797735	0.0102879	0.000257486	0.44621	0.00019985	0.000164875	0.000156535	0.000131598
0.511235	0.000595721	0.000540996	0.0401313	0.000377362	0.000257486	0.44621	0.00019985	0.000164875	0.000156535	0.000131598
0.322934	0.000595721	0.000540996	0.119416	0.000377362	0.000257486	0.555226	0.00019985	0.000164875	0.000156535	0.000131598
0.352666	0.0402379	0.000540996	0.000489157	0.000377362	0.000257486	0.604778	0.00019985	0.000164875	0.000156535	0.000131598
0.352666	0.000595721	0.000540996	0.000489157	0.000377362	0.000257486	0.64442	0.00019985	0.000164875	0.000156535	0.000131598
0.372487	0.000595721	0.000540996	0.000489157	0.000377362	0.000257486	0.624599	0.00019985	0.000164875	0.000156535	0.000131598
0.273382	0.000595721	0.000540996	0.0401313	0.000377362	0.000257486	0.654331	0.0299315	0.000164875	0.000156535	0.000131598
0.303113	0.000595721	0.000540996	0.000489157	0.000377362	0.000257486	0.693973	0.00019985	0.000164875	0.000156535	0.000131598
0.332845	0.000595721	0.000540996	0.000489157	0.000377362	0.000257486	0.664242	0.00019985	0.000164875	0.000156535	0.000131598
0.322934	0.000595721	0.000540996	0.000489157	0.000377362	0.000257486	0.674152	0.00019985	0.000164875	0.000156535	0.000131598
0.322934	0.000595721	0.000540996	0.000489157	0.000377362	0.000257486	0.674152	0.00019985	0.000164875	0.000156535	0.000131598
0.23374	0.000595721	0.188841	0.000489157	0.000377362	0.000257486	0.575047	0.00019985	0.000164875	0.000156535	0.000131598
0.184187	0.000595721	0.000540996	0.000489157	0.000377362	0.000257486	0.654331	0.0596631	0.0992703	0.000156535	0.000131598
0.24365	0.000595721	0.0104515	0.000489157	0.000377362	0.000257486	0.743526	0.00019985	0.000164875	0.000156535	0.000131598
0.223829	0.000595721	0.0203621	0.0203102	0.0400195	0.000257486	0.693973	0.00019985	0.000164875	0.000156535	0.000131598
0.263471	0.0402379	0.000540996	0.000489157	0.000377362	0.000257486	0.693973	0.00019985	0.000164875	0.000156535	0.000131598
0.213919	0.0699695	0.000540996	0.000489157	0.000377362	0.000257486	0.713794	0.00019985	0.000164875	0.000156535	0.000131598
0.134634	0.000595721	0.000540996	0.258163	0.218409	0.000257486	0.386746	0.00019985	0.000164875	0.000156535	0.000131598
0.204008	0.0501484	0.0798253	0.218521	0.000377362	0.000257486	0.44621	0.00019985	0.000164875	0.000156535	0.000131598
0.184187	0.26818	0.000540996	0.000489157	0.000377362	0.000257486	0.545315	0.00019985	0.000164875	0.000156535	0.000131598
0.24365	0.238449	0.000540996	0.000489157	0.000377362	0.000257486	0.515583	0.00019985	0.000164875	0.000156535	0.000131598
0.0949921	0.387107	0.000540996	0.000489157	0.000377362	0.000257486	0.515583	0.00019985	0.000164875	0.000156535	0.000131598
0.194097	0.406928	0.000540996	0.000489157	0.000377362	0.000257486	0.396657	0.00019985	0.000164875	0.000156535	0.000131598
0.24365	0.357375	0.000540996	0.0203102	0.0102879	0.000257486	0.366925	0.00019985	0.000164875	0.000156535	0.000131598
0.0355289	0.0402379	0.456426	0.000489157	0.000377362	0.000257486	0.466031	0.00019985	0.000164875	0.000156535	0.000131598
0.0553499	0.0600589	0.327589	0.000489157	0.000377362	0.000257486	0.505673	0.00019985	0.0497176	0.000156535	0.000131598
0.293203	0.149254	0.208662	0.000489157	0.000377362	0.000257486	0.347104	0.00019985	0.000164875	0.000156535	0.000131598
0.273382	0.000595721	0.297857	0.000489157	0.000377362	0.000257486	0.426389	0.00019985	0.000164875	0.000156535	0.000131598
0.223829	0.000595721	0.34741	0.0500418	0.000377362	0.000257486	0.376836	0.00019985	0.000164875	0.000156535	0.000131598
0.164366	0.25827	0.000540996	0.089684	0.000377362	0.000257486	0.000235445	0.485816	0.000164875	0.000156535	0.000131598
0.322934	0.129433	0.000540996	0.000489157	0.000377362	0.000257486	0.000235445	0.505637	0.000164875	0.0397987	0.000131598
0.313024	0.139343	0.000540996	0.0203102	0.000377362	0.0200786	0.000235445	0.505637	0.000164875	0.000156535	0.000131598
0.293203	0.159164	0.000540996	0.000489157	0.000377362	0.000257486	0.000235445	0.545279	0.000164875	0.000156535	0.000131598
0.362577	0.159164	0.000540996	0.000489157	0.000377362	0.000257486	0.000235445	0.475906	0.000164875	0.000156535	0.000131598
0.362577	0.169075	0.0500937	0.000489157	0.0102879	0.000257486	0.000235445	0.406532	0.000164875	0.000156535	0.000131598
0.322934	0.07988	0.000540996	0.228432	0.0102879	0.000257486	0.000235445	0.356979	0.000164875	0.000156535	0.000131598
0.501324	0.000595721	0.0203621	0.228432	0.000377362	0.000257486	0.000235445	0.247963	0.000164875	0.000156535	0.000131598
0.481503	0.000595721	0.000540996	0.168968	0.000377362	0.000257486	0.000235445	0.347069	0.000164875	0.000156535	0.000131598
0.441861	0.0105063	0.000540996	0.0500418	0.000377362	0.000257486	0.000235445	0.495727	0.000164875	0.000156535	0.000131598
0.451771	0.000595721	0.000540996	0.0698629	0.0102879	0.000257486	0.000235445	0.465995	0.000164875	0.000156535	0.000131598
0.402219	0.000595721	0.000540996	0.000489157	0.000377362	0.000257486	0.000235445	0.545279	0.0100754	0.000156535	0.0397737
0.43195	0.000595721	0.000540996	0.000489157	0.000377362	0.000257486	0.000235445	0.565101	0.000164875	0.000156535	0.000131598
0.441861	0.000595721	0.000540996	0.000489157	0.000377362	0.000257486	0.000235445	0.55519	0.000164875	0.000156535	0.000131598
0.451771	0.000595721	0.000540996	0.000489157	0.000377362	0.000257486	0.000235445	0.545279	0.000164875	0.000156535	0.000131598
0.461682	0.000595721	0.000540996	0.000489157	0.000377362	0.000257486	0.000235445	0.535369	0.000164875	0.000156535	0.000131598
0.412129	0.000595721	0.000540996	0.0103997	0.000377362	0.000257486	0.000235445	0.456085	0.000164875	0.119083	0.000131598
0.451771	0.000595721	0.000540996	0.000489157	0.000377362	0.000257486	0.000235445	0.356979	0.000164875	0.188457	0.000131598
0.43195	0.000595721	0.0996464	0.000489157	0.000377362	0.000257486	0.000235445	0.465995	0.000164875	0.000156535	0.000131598
0.42204	0.0105063	0.198752	0.000489157	0.000377362	0.000257486	0.000235445	0.36689	0.000164875	0.000156535	0.000131598
0.481503	0.000595721	0.000540996	0.000489157	0.000377362	0.0696313	0.000235445	0.446174	0.000164875	0.000156535	0.000131598
0.491414	0.000595721	0.000540996	0.000489157	0.000377362	0.000257486	0.000235445	0.505637	0.000164875	0.000156535	0.000131598
0.511235	0.000595721	0.000540996	0.000489157	0.000377362	0.000257486	0.000235445	0.485816	0.000164875	0.000156535	0.000131598
0.540966	0.000595721	0.000540996	0.000489157	0.000377362	0.000257486	0.000235445	0.446174	0.0100754	0.000156535	0.000131598
0.521145	0.000595721	0.000540996	0.0203102	0.000377362	0.000257486	0.000235445	0.456085	0.000164875	0.000156535	0.000131598
0.531056	0.000595721	0.000540996	0.000489157	0.000377362	0.000257486	0.000235445	0.465995	0.000164875	0.000156535	0.000131598
0.531056	0.000595721	0.000540996	0.000489157	0.000377362	0.000257486	0.000235445	0.465995	0.000164875	0.000156535	0.000131598
0.531056	0.000595721	0.000540996	0.000489157	0.000377362	0.000257486	0.000235445	0.465995	0.000164875	0.000156535	0.000131598
0.501324	0.0402379	0.000540996	0.000489157	0.0796617	0.000257486	0.000235445	0.3768	0.000164875	0.000156535	0.000131598
0.560787	0.000595721	0.000540996	0.000489157	0.030109	0.000257486	0.000235445	0.406532	0.000164875	0.000156535	0.000131598
0.570698	0.000595721	0.000540996	0.000489157	0.000377362	0.000257486	0.000235445	0.426353	0.000164875	0.000156535	0.000131598
0.273382	0.000595721	0.000540996	0.000489157	0.139125	0.000257486	0.000235445	0.426353	0.000164875	0.000156535	0.1587
0.213919	0.000595721	0.000540996	0.000489157	0.000377362	0.000257486	0.000235445	0.545279	0.000164875	0.000156535	0.237984
0.223829	0.000595721	0.000540996	0.000489157	0.000377362	0.000257486	0.0993408	0.307426	0.000164875	0.000156535	0.366822
0.0553499	0.000595721	0.000540996	0.000489157	0.000377362	0.000257486	0.000235445	0.565101	0.000164875	0.000156535	0.376732
0.0553499	0.000595721	0.000540996	0.000489157	0.000377362	0.000257486	0.000235445	0.465995	0.000164875	0.000156535	0.475837
0.0355289	0.000595721	0.000540996	0.000489157	0.0102879	0.000257486	0.000235445	0.505637	0.000164875	0.446131	0.000131598
0.174276	0.000595721	0.0302726	0.000489157	0.000377362	0.000257486	0.257909	0.406532	0.000164875	0.128994	0.000131598
0.0949921	0.0699695	0.000540996	0.000489157	0.000377362	0.000257486	0.357015	0.475906	0.000164875	0.000156535	0.000131598
0.144545	0.000595721	0.208662	0.000489157	0.000377362	0.287663	0.000235445	0.356979	0.000164875	0.000156535	0.000131598
0.0553499	0.000595721	0.000540996	0.000489157	0.0102879	0.327305	0.000235445	0.604743	0.000164875	0.000156535	0.000131598
0.332845	0.000595721	0.000540996	0.000489157	0.000377362	0.000257486	0.000235445	0.664206	0.000164875	0.000156535	0.000131598
0.342755	0.000595721	0.000540996	0.000489157	0.04993	0.000257486	0.000235445	0.604743	0.000164875	0.000156535	0.000131598
0.213919	0.07988	0.000540996	0.000489157	0.000377362	0.000257486	0.000235445	0.703848	0.000164875	0.000156535	0.000131598
0.24365	0.000595721	0.000540996	0.000489157	0.030109	0.000257486	0.000235445	0.723669	0.000164875	0.000156535	0.000131598
0.24365	0.0105063	0.000540996	0.000489157	0.000377362	0.000257486	0.000235445	0.74349	0.000164875	0.000156535	0.000131598
0.24365	0.000595721	0.000540996	0.000489157	0.000377362	0.000257486	0.000235445	0.753401	0.000164875	0.000156535	0.000131598
0.213919	0.000595721	0.000540996	0.0302208	0.000377362	0.000257486	0.000235445	0.753401	0.000164875	0.000156535	0.000131598
0.213919	0.000595721	0.0203621	0.000489157	0.000377362	0.000257486	0.000235445	0.763311	0.000164875	0.000156535	0.000131598
0.194097	0.000595721	0.000540996	0.000489157	0.0102879	0.000257486	0.000235445	0.793043	0.000164875	0.000156535	0.000131598
0.00579724	0.000595721	0.139289	0.089684	0.000377362	0.000257486	0.000235445	0.763311	0.000164875	0.000156535	0.000131598
0.114813	0.000595721	0.258215	0.0500418	0.000377362	0.000257486	0.000235445	0.575011	0.000164875	0.000156535	0.000131598
0.0157078	0.000595721	0.278036	0.000489157	0.000377362	0.000257486	0.000235445	0.703848	0.000164875	0.000156535	0.000131598
0.00579724	0.000595721	0.000540996	0.0103997	0.347246	0.000257486	0.000235445	0.634474	0.000164875	0.000156535	0.000131598
0.124724	0.000595721	0.000540996	0.0103997	0.149035	0.000257486	0.010146	0.703848	0.000164875	0.000156535	0.000131598
0.174276	0.0897906	0.000540996	0.000489157	0.168856	0.000257486	0.000235445	0.565101	0.000164875	0.000156535	0.000131598
0.0454394	0.139343	0.000540996	0.000489157	0.0201984	0.000257486	0.000235445	0.793043	0.000164875	0.000156535	0.000131598
0.00579724	0.238449	0.000540996	0.000489157	0.000377362	0.000257486	0.000235445	0.753401	0.000164875	0.000156535	0.000131598
0.00579724	0.000595721	0.000540996	0.000489157	0.000377362	0.000257486	0.000235445	0.981343	0.000164875	0.0100671	0.000131598
0.0454394	0.000595721	0.000540996	0.000489157	0.0201984	0.000257486	0.000235445	0.92188	0.000164875	0.0100671	0.000131598
0.164366	0.000595721	0.000540996	0.000489157	0.000377362	0.000257486	0.000235445	0.832685	0.000164875	0.000156535	0.000131598
0.134634	0.000595721	0.000540996	0.000489157	0.000377362	0.000257486	0.000235445	0.862417	0.000164875	0.000156535	0.000131598
0.104903	0.000595721	0.000540996	0.000489157	0.0102879	0.000257486	0.000235445	0.882238	0.000164875	0.000156535	0.000131598
0.352666	0.000595721	0.000540996	0.000489157	0.0598406	0.386768	0.000235445	0.00019985	0.000164875	0.198367	0.000131598
0.293203	0.000595721	0.0203621	0.0500418	0.158946	0.475963	0.000235445	0.00019985	0.000164875	0.000156535	0.000131598
0.253561	0.000595721	0.0104515	0.000489157	0.139125	0.59489	0.000235445	0.00019985	0.000164875	0.000156535	0.000131598
0.332845	0.000595721	0.000540996	0.000489157	0.000377362	0.485874	0.178625	0.00019985	0.000164875	0.000156535	0.000131598
0.322934	0.000595721	0.0302726	0.000489157	0.000377362	0.565158	0.000235445	0.0794842	0.000164875	0.000156535	0.000131598
0.352666	0.000595721	0.000540996	0.000489157	0.0400195	0.6048	0.000235445	0.00019985	0.000164875	0.000156535	0.000131598
0.362577	0.000595721	0.000540996	0.000489157	0.000377362	0.634532	0.000235445	0.00019985	0.000164875	0.000156535	0.000131598
0.382398	0.000595721	0.000540996	0.000489157	0.000377362	0.614711	0.000235445	0.00019985	0.000164875	0.000156535	0.000131598
0.42204	0.000595721	0.000540996	0.000489157	0.000377362	0.485874	0.000235445	0.00019985	0.000164875	0.000156535	0.0893264
0.441861	0.000595721	0.000540996	0.0401313	0.000377362	0.515605	0.000235445	0.00019985	0.000164875	0.000156535	0.000131598
0.441861	0.000595721	0.000540996	0.000489157	0.000377362	0.555248	0.000235445	0.00019985	0.000164875	0.000156535	0.000131598
0.441861	0.000595721	0.000540996	0.000489157	0.000377362	0.555248	0.000235445	0.00019985	0.000164875	0.000156535	0.000131598
0.451771	0.000595721	0.000540996	0.000489157	0.000377362	0.525516	0.000235445	0.00019985	0.000164875	0.000156535	0.0199527
0.461682	0.000595721	0.000540996	0.000489157	0.000377362	0.535427	0.000235445	0.00019985	0.000164875	0.000156535	0.000131598
0.461682	0.000595721	0.000540996	0.139237	0.000377362	0.267842	0.000235445	0.00019985	0.109181	0.0199776	0.000131598
0.471593	0.000595721	0.000540996	0.297805	0.000377362	0.2282	0.000235445	0.00019985	0.000164875	0.000156535	0.000131598
0.342755	0.0303273	0.000540996	0.258163	0.0201984	0.347126	0.000235445	0.00019985	0.000164875	0.000156535	0.000131598
0.471593	0.169075	0.000540996	0.0203102	0.000377362	0.327305	0.000235445	0.00019985	0.000164875	0.0100671	0.000131598
0.402219	0.288001	0.000540996	0.000489157	0.000377362	0.307484	0.000235445	0.00019985	0.000164875	0.000156535	0.000131598
0.640072	0.000595721	0.000540996	0.000489157	0.000377362	0.357037	0.000235445	0.00019985	0.000164875	0.000156535	0.000131598
0.640072	0.000595721	0.000540996	0.000489157	0.0102879	0.347126	0.000235445	0.00019985	0.000164875	0.000156535	0.000131598
0.620251	0.000595721	0.000540996	0.000489157	0.000377362	0.376858	0.000235445	0.00019985	0.000164875	0.000156535	0.000131598
0.600429	0.000595721	0.000540996	0.000489157	0.000377362	0.396679	0.000235445	0.00019985	0.000164875	0.000156535	0.000131598
0.590519	0.000595721	0.0203621	0.000489157	0.000377362	0.386768	0.000235445	0.00019985	0.000164875	0.000156535	0.000131598
0.451771	0.000595721	0.149199	0.000489157	0.04993	0.347126	0.000235445	0.00019985	0.000164875	0.000156535	0.000131598
0.511235	0.000595721	0.000540996	0.0103997	0.000377362	0.475963	0.000235445	0.00019985	0.000164875	0.000156535	0.000131598
0.531056	0.000595721	0.000540996	0.000489157	0.000377362	0.466053	0.000235445	0.00019985	0.000164875	0.000156535	0.000131598
0.531056	0.000595721	0.0600042	0.000489157	0.000377362	0.406589	0.000235445	0.00019985	0.000164875	0.000156535	0.000131598
0.531056	0.0204168	0.0104515	0.0103997	0.000377362	0.426411	0.000235445	0.00019985	0.000164875	0.000156535	0.000131598
0.560787	0.000595721	0.000540996	0.000489157	0.000377362	0.426411	0.000235445	0.00019985	0.000164875	0.0100671	0.000131598
0.560787	0.000595721	0.000540996	0.000489157	0.000377362	0.436321	0.000235445	0.00019985	0.000164875	0.000156535	0.000131598
0.134634	0.000595721	0.307768	0.000489157	0.000377362	0.555248	0.000235445	0.00019985	0.000164875	0.000156535	0.000131598
0.144545	0.000595721	0.188841	0.000489157	0.000377362	0.664264	0.000235445	0.00019985	0.000164875	0.000156535	0.000131598
0.00579724	0.000595721	0.34741	0.000489157	0.000377362	0.535427	0.000235445	0.00019985	0.000164875	0.000156535	0.109147
0.00579724	0.000595721	0.377141	0.149147	0.000377362	0.466053	0.000235445	0.00019985	0.000164875	0.000156535	0.000131598
0.303113	0.000595721	0.426694	0.000489157	0.000377362	0.267842	0.000235445	0.00019985	0.000164875	0.000156535	0.000131598
0.00579724	0.000595721	0.496068	0.0203102	0.000377362	0.4165	0.000235445	0.00019985	0.0596281	0.000156535	0.000131598
0.0850815	0.0105063	0.545621	0.0302208	0.0201984	0.307484	0.000235445	0.00019985	0.000164875	0.000156535	0.000131598
0.0157078	0.000595721	0.000540996	0.228432	0.000377362	0.753458	0.000235445	0.00019985	0.000164875	0.000156535	0.000131598
0.0652605	0.000595721	0.0203621	0.1987	0.000377362	0.713816	0.000235445	0.00019985	0.000164875	0.000156535	0.000131598
0.104903	0.0501484	0.000540996	0.347358	0.000377362	0.495784	0.000235445	0.00019985	0.000164875	0.000156535	0.000131598
0.144545	0.000595721	0.000540996	0.258163	0.000377362	0.59489	0.000235445	0.00019985	0.000164875	0.000156535	0.000131598
0.154455	0.0105063	0.000540996	0.000489157	0.000377362	0.584979	0.000235445	0.00019985	0.000164875	0.000156535	0.247895
0.273382	0.000595721	0.000540996	0.000489157	0.000377362	0.723727	0.000235445	0.00019985	0.000164875	0.000156535	0.000131598
0.174276	0.000595721	0.000540996	0.000489157	0.000377362	0.822832	0.000235445	0.00019985	0.000164875	0.000156535	0.000131598
0.204008	0.000595721	0.000540996	0.000489157	0.000377362	0.7931	0.000235445	0.00019985	0.000164875	0.000156535	0.000131598
0.204008	0.000595721	0.000540996	0.000489157	0.000377362	0.763369	0.000235445	0.0299315	0.000164875	0.000156535	0.000131598
0.0454394	0.000595721	0.000540996	0.000489157	0.000377362	0.753458	0.000235445	0.00019985	0.000164875	0.198367	0.000131598
0.0157078	0.000595721	0.000540996	0.000489157	0.000377362	0.7931	0.010146	0.17859	0.000164875	0.000156535	0.000131598
0.124724	0.000595721	0.000540996	0.000489157	0.000377362	0.773279	0.0993408	0.00019985	0.000164875	0.000156535	0.000131598
0.0355289	0.000595721	0.000540996	0.0103997	0.000377362	0.951669	0.000235445	0.00019985	0.000164875	0.000156535	0.000131598
0.00579724	0.000595721	0.0203621	0.0302208	0.000377362	0.941759	0.000235445	0.00019985	0.000164875	0.000156535	0.000131598
0.0949921	0.0402379	0.000540996	0.000489157	0.000377362	0.862474	0.000235445	0.00019985	0.000164875	0.000156535	0.000131598
0.075171	0.000595721	0.000540996	0.0401313	0.000377362	0.882295	0.000235445	0.00019985	0.000164875	0.000156535	0.000131598
0.0652605	0.000595721	0.000540996	0.000489157	0.000377362	0.902116	0.000235445	0.00019985	0.0298965	0.000156535	0.000131598
0.0850815	0.000595721	0.000540996	0.000489157	0.000377362	0.912027	0.000235445	0.00019985	0.000164875	0.000156535	0.000131598
0.0949921	0.000595721	0.000540996	0.000489157	0.000377362	0.872385	0.000235445	0.00019985	0.000164875	0.000156535	0.0298632
0.0355289	0.000595721	0.000540996	0.000489157	0.000377362	0.4165	0.317373	0.00019985	0.000164875	0.228099	0.000131598
0.154455	0.000595721	0.000540996	0.000489157	0.000377362	0.347126	0.495762	0.00019985	0.000164875	0.000156535	0.000131598
0.104903	0.000595721	0.000540996	0.000489157	0.158946	0.307484	0.426389	0.00019985	0.000164875	0.000156535	0.000131598
0.00579724	0.000595721	0.000540996	0.000489157	0.476083	0.466053	0.000235445	0.0497525	0.000164875	0.000156535	0.000131598
0.00579724	0.000595721	0.000540996	0.0103997	0.386888	0.59489	0.000235445	0.00019985	0.000164875	0.000156535	0.000131598
0.0850815	0.000595721	0.000540996	0.000489157	0.258051	0.654353	0.000235445	0.00019985	0.000164875	0.000156535	0.000131598
0.124724	0.0402379	0.000540996	0.000489157	0.297693	0.168737	0.000235445	0.00019985	0.000164875	0.366846	0.000131598
0.0652605	0.000595721	0.000540996	0.000489157	0.000377362	0.6048	0.000235445	0.00019985	0.000164875	0.327204	0.000131598
0.114813	0.000595721	0.000540996	0.000489157	0.000377362	0.475963	0.000235445	0.00019985	0.000164875	0.406489	0.000131598
0.441861	0.0600589	0.0600042	0.000489157	0.000377362	0.000257486	0.000235445	0.00019985	0.000164875	0.0497092	0.386643
0.580608	0.000595721	0.000540996	0.0103997	0.000377362	0.000257486	0.000235445	0.00019985	0.000164875	0.000156535	0.406464
0.511235	0.000595721	0.000540996	0.000489157	0.000377362	0.000257486	0.000235445	0.00019985	0.000164875	0.000156535	0.485748
0.531056	0.000595721	0.000540996	0.000489157	0.000377362	0.000257486	0.000235445	0.00019985	0.000164875	0.000156535	0.465927
0.521145	0.000595721	0.000540996	0.000489157	0.000377362	0.000257486	0.000235445	0.00019985	0.000164875	0.000156535	0.475837
0.471593	0.000595721	0.000540996	0.000489157	0.000377362	0.000257486	0.000235445	0.00019985	0.0100754	0.000156535	0.515479
0.441861	0.000595721	0.000540996	0.000489157	0.000377362	0.000257486	0.000235445	0.00019985	0.000164875	0.000156535	0.555122
0.362577	0.000595721	0.0798253	0.0302208	0.000377362	0.000257486	0.000235445	0.00019985	0.000164875	0.000156535	0.52539
0.362577	0.000595721	0.000540996	0.0103997	0.000377362	0.000257486	0.000235445	0.00019985	0.000164875	0.000156535	0.624495
0.382398	0.000595721	0.000540996	0.0500418	0.000377362	0.000257486	0.000235445	0.00019985	0.000164875	0.000156535	0.565032
0.0256183	0.000595721	0.456426	0.000489157	0.000377362	0.000257486	0.000235445	0.00019985	0.000164875	0.000156535	0.515479
0.0355289	0.000595721	0.0897358	0.0103997	0.307604	0.000257486	0.000235445	0.0596631	0.000164875	0.000156535	0.495659
0.00579724	0.000595721	0.000540996	0.000489157	0.42653	0.000257486	0.000235445	0.00019985	0.000164875	0.000156535	0.565032
0.0850815	0.000595721	0.0104515	0.000489157	0.000377362	0.0894523	0.000235445	0.1885	0.000164875	0.128994	0.495659
0.0157078	0.000595721	0.000540996	0.0103997	0.0102879	0.0299891	0.000235445	0.00019985	0.000164875	0.317294	0.614585
0.00579724	0.0402379	0.000540996	0.000489157	0.000377362	0.000257486	0.010146	0.0101104	0.000164875	0.446131	0.485748
0.0553499	0.000595721	0.000540996	0.476195	0.000377362	0.000257486	0.000235445	0.00019985	0.000164875	0.000156535	0.465927
0.204008	0.0105063	0.000540996	0.129326	0.000377362	0.000257486	0.000235445	0.00019985	0.000164875	0.0397987	0.614585
0.293203	0.000595721	0.000540996	0.000489157	0.000377362	0.000257486	0.000235445	0.00019985	0.000164875	0.000156535	0.70378
0.273382	0.000595721	0.000540996	0.000489157	0.000377362	0.000257486	0.000235445	0.00019985	0.000164875	0.000156535	0.723601
0.253561	0.000595721	0.000540996	0.000489157	0.000377362	0.000257486	0.000235445	0.00019985	0.000164875	0.000156535	0.743422
0.0256183	0.238449	0.000540996	0.000489157	0.000377362	0.000257486	0.000235445	0.00019985	0.000164875	0.000156535	0.733511
0.194097	0.000595721	0.000540996	0.000489157	0.0102879	0.000257486	0.0299671	0.00019985	0.000164875	0.000156535	0.763243
0.154455	0.0600589	0.000540996	0.000489157	0.000377362	0.000257486	0.000235445	0.0101104	0.000164875	0.000156535	0.773154
0.164366	0.000595721	0.000540996	0.0401313	0.000377362	0.000257486	0.000235445	0.00019985	0.000164875	0.000156535	0.792975
0.164366	0.000595721	0.0203621	0.000489157	0.000377362	0.000257486	0.000235445	0.00019985	0.000164875	0.000156535	0.812796
0.144545	0.000595721	0.000540996	0.000489157	0.000377362	0.000257486	0.000235445	0.00019985	0.000164875	0.000156535	0.852438
0.134634	0.0303273	0.000540996	0.000489157	0.000377362	0.000257486	0.000235445	0.00019985	0.000164875	0.000156535	0.832617
0.0553499	0.000595721	0.000540996	0.159058	0.000377362	0.000257486	0.000235445	0.00019985	0.000164875	0.000156535	0.783064
0.00579724	0.000595721	0.000540996	0.000489157	0.0201984	0.000257486	0.000235445	0.00019985	0.000164875	0.000156535	0.971364
0.0652605	0.000595721	0.119467	0.000489157	0.0102879	0.000257486	0.000235445	0.00019985	0.000164875	0.000156535	0.802885
0.580608	0.000595721	0.000540996	0.000489157	0.000377362	0.000257486	0.000235445	0.00019985	0.416407	0.000156535	0.000131598
0.580608	0.000595721	0.000540996	0.000489157	0.000377362	0.000257486	0.000235445	0.00019985	0.416407	0.000156535	0.000131598
0.521145	0.0402379	0.000540996	0.000489157	0.000377362	0.010168	0.000235445	0.00019985	0.426318	0.000156535	0.000131598
0.550877	0.000595721	0.000540996	0.000489157	0.000377362	0.000257486	0.000235445	0.00019985	0.446139	0.000156535	0.000131598
0.441861	0.0501484	0.000540996	0.000489157	0.000377362	0.000257486	0.000235445	0.00019985	0.505602	0.000156535	0.000131598
0.42204	0.129433	0.000540996	0.000489157	0.000377362	0.000257486	0.000235445	0.00019985	0.446139	0.000156535	0.000131598
0.24365	0.000595721	0.000540996	0.000489157	0.000377362	0.139005	0.000235445	0.00019985	0.614618	0.000156535	0.000131598
0.283292	0.0105063	0.000540996	0.0203102	0.0102879	0.139005	0.000235445	0.00019985	0.535334	0.000156535	0.000131598
0.303113	0.000595721	0.0104515	0.000489157	0.000377362	0.000257486	0.000235445	0.00019985	0.65426	0.0298881	0.000131598
0.362577	0.000595721	0.000540996	0.000489157	0.000377362	0.000257486	0.0993408	0.00019985	0.535334	0.000156535	0.000131598
0.412129	0.000595721	0.000540996	0.000489157	0.000377362	0.000257486	0.000235445	0.00019985	0.584887	0.000156535	0.000131598
0.372487	0.000595721	0.0302726	0.000489157	0.000377362	0.000257486	0.000235445	0.0101104	0.584887	0.000156535	0.000131598
0.382398	0.000595721	0.0302726	0.000489157	0.000377362	0.000257486	0.000235445	0.00019985	0.584887	0.000156535	0.000131598
0.164366	0.000595721	0.000540996	0.139237	0.000377362	0.000257486	0.000235445	0.36689	0.327213	0.000156535	0.000131598
0.362577	0.000595721	0.000540996	0.396911	0.000377362	0.000257486	0.000235445	0.00019985	0.238018	0.000156535	0.000131598
0.124724	0.000595721	0.0699148	0.37709	0.000377362	0.000257486	0.000235445	0.00019985	0.426318	0.000156535	0.000131598
0.24365	0.000595721	0.000540996	0.000489157	0.376978	0.0894523	0.000235445	0.00019985	0.287571	0.000156535	0.000131598
0.23374	0.000595721	0.000540996	0.000489157	0.317515	0.000257486	0.000235445	0.0200209	0.426318	0.000156535	0.000131598
0.0157078	0.000595721	0.0996464	0.000489157	0.347246	0.000257486	0.000235445	0.0893947	0.446139	0.000156535	0.000131598
0.0157078	0.000595721	0.000540996	0.1987	0.406709	0.000257486	0.000235445	0.0101104	0.366855	0.000156535	0.000131598
0.075171	0.0105063	0.327589	0.0103997	0.000377362	0.000257486	0.000235445	0.00019985	0.555155	0.0199776	0.000131598
0.144545	0.000595721	0.000540996	0.000489157	0.000377362	0.010168	0.000235445	0.00019985	0.634439	0.000156535	0.208253
0.00579724	0.000595721	0.000540996	0.0103997	0.000377362	0.000257486	0.0299671	0.00019985	0.951577	0.000156535	0.000131598
0.0454394	0.000595721	0.000540996	0.000489157	0.000377362	0.0597207	0.000235445	0.0101104	0.882203	0.000156535	0.000131598
0.075171	0.000595721	0.000540996	0.000489157	0.000377362	0.000257486	0.000235445	0.00019985	0.902024	0.000156535	0.0199527
0.075171	0.000595721	0.000540996	0.000489157	0.000377362	0.000257486	0.000235445	0.00019985	0.921845	0.000156535	0.000131598
0.184187	0.0105063	0.000540996	0.000489157	0.000377362	0.000257486	0.000235445	0.00019985	0.802918	0.000156535	0.000131598
0.154455	0.000595721	0.000540996	0.000489157	0.000377362	0.000257486	0.000235445	0.00019985	0.842561	0.000156535	0.000131598
0.223829	0.000595721	0.000540996	0.0103997	0.000377362	0.000257486	0.000235445	0.00019985	0.763276	0.000156535	0.000131598
0.204008	0.0204168	0.000540996	0.0500418	0.000377362	0.000257486	0.000235445	0.00019985	0.723634	0.000156535	0.000131598
0.322934	0.000595721	0.000540996	0.000489157	0.0102879	0.000257486	0.000235445	0.00019985	0.000164875	0.664162	0.000131598
0.313024	0.000595721	0.000540996	0.000489157	0.000377362	0.000257486	0.000235445	0.00019985	0.000164875	0.683984	0.000131598
0.303113	0.000595721	0.000540996	0.000489157	0.000377362	0.000257486	0.000235445	0.00019985	0.000164875	0.693894	0.000131598
0.23374	0.000595721	0.000540996	0.000489157	0.000377362	0.000257486	0.000235445	0.00019985	0.000164875	0.763268	0.000131598
0.174276	0.0501484	0.000540996	0.000489157	0.000377362	0.000257486	0.000235445	0.00019985	0.000164875	0.773178	0.000131598
0.154455	0.000595721	0.000540996	0.000489157	0.000377362	0.000257486	0.000235445	0.00019985	0.000164875	0.842552	0.000131598
0.164366	0.000595721	0.000540996	0.000489157	0.000377362	0.000257486	0.000235445	0.00019985	0.000164875	0.832642	0.000131598
0.0355289	0.000595721	0.188841	0.178879	0.000377362	0.000257486	0.000235445	0.00019985	0.000164875	0.594789	0.000131598
0.075171	0.000595721	0.119467	0.000489157	0.000377362	0.148916	0.000235445	0.00019985	0.000164875	0.654252	0.000131598
0.0256183	0.000595721	0.000540996	0.000489157	0.000377362	0.000257486	0.000235445	0.198411	0.039807	0.733536	0.000131598
0.0850815	0.0402379	0.000540996	0.139237	0.000377362	0.000257486	0.000235445	0.00019985	0.000164875	0.733536	0.000131598
0.0157078	0.000595721	0.000540996	0.000489157	0.000377362	0.000257486	0.000235445	0.00019985	0.000164875	0.9813	0.000131598
0.0355289	0.0204168	0.000540996	0.000489157	0.000377362	0.000257486	0.000235445	0.00019985	0.000164875	0.941658	0.000131598
0.00579724	0.000595721	0.0302726	0.000489157	0.000377362	0.000257486	0.000235445	0.00019985	0.000164875	0.961479	0.000131598
0.0256183	0.000595721	0.0203621	0.0203102	0.000377362	0.000257486	0.000235445	0.00019985	0.000164875	0.931747	0.000131598
0.0850815	0.000595721	0.000540996	0.000489157	0.0598406	0.0597207	0.000235445	0.00019985	0.000164875	0.792999	0.000131598
0.104903	0.000595721	0.000540996	0.000489157	0.000377362	0.000257486	0.000235445	0.00019985	0.000164875	0.792999	0.099237
0.273382	0.000595721	0.000540996	0.000489157	0.000377362	0.000257486	0.000235445	0.00019985	0.000164875	0.43622	0.287537
0.303113	0.248359	0.000540996	0.000489157	0.000377362	0.000257486	0.000235445	0.00019985	0.000164875	0.446131	0.000131598
0.412129	0.000595721	0.000540996	0.000489157	0.188678	0.000257486	0.000235445	0.00019985	0.000164875	0.396578	0.000131598
0.412129	0.000595721	0.000540996	0.0401313	0.000377362	0.000257486	0.000235445	0.00019985	0.000164875	0.505594	0.0397737
0.451771	0.000595721	0.000540996	0.000489157	0.000377362	0.000257486	0.000235445	0.00019985	0.000164875	0.545236	0.000131598
0.43195	0.000595721	0.0500937	0.0500418	0.030109	0.000257486	0.000235445	0.00019985	0.000164875	0.43622	0.000131598
0.491414	0.000595721	0.000540996	0.000489157	0.000377362	0.000257486	0.000235445	0.00019985	0.000164875	0.505594	0.000131598
0.521145	0.000595721	0.000540996	0.000489157	0.000377362	0.000257486	0.000235445	0.00019985	0.000164875	0.475862	0.000131598
0.402219	0.000595721	0.000540996	0.000489157	0.000377362	0.000257486	0.238088	0.00019985	0.000164875	0.356936	0.000131598
0.481503	0.000595721	0.000540996	0.000489157	0.000377362	0.000257486	0.297552	0.00019985	0.000164875	0.218188	0.000131598
0.580608	0.178985	0.0203621	0.000489157	0.000377362	0.000257486	0.000235445	0.00019985	0.000164875	0.218188	0.000131598
0.689624	0.000595721	0.139289	0.000489157	0.000377362	0.000257486	0.000235445	0.00019985	0.000164875	0.168636	0.000131598
0.709445	0.000595721	0.0203621	0.000489157	0.000377362	0.000257486	0.000235445	0.00019985	0.000164875	0.267741	0.000131598
0.679714	0.000595721	0.000540996	0.000489157	0.0400195	0.000257486	0.000235445	0.00019985	0.039807	0.238009	0.000131598
0.778819	0.000595721	0.000540996	0.000489157	0.000377362	0.000257486	0.000235445	0.00019985	0.000164875	0.218188	0.000131598
0.758998	0.000595721	0.0104515	0.000489157	0.000377362	0.000257486	0.000235445	0.00019985	0.000164875	0.228099	0.000131598
0.768909	0.000595721	0.000540996	0.000489157	0.000377362	0.000257486	0.000235445	0.00019985	0.000164875	0.228099	0.000131598
0.768909	0.0501484	0.000540996	0.000489157	0.000377362	0.000257486	0.000235445	0.00019985	0.000164875	0.178546	0.000131598
0.768909	0.000595721	0.000540996	0.000489157	0.0201984	0.0299891	0.000235445	0.00019985	0.000164875	0.178546	0.000131598
0.441861	0.000595721	0.278036	0.000489157	0.000377362	0.000257486	0.000235445	0.00019985	0.000164875	0.277652	0.000131598
0.531056	0.000595721	0.0104515	0.0203102	0.000377362	0.000257486	0.000235445	0.00019985	0.000164875	0.238009	0.198342
0.570698	0.000595721	0.000540996	0.0797735	0.000377362	0.0200786	0.000235445	0.00019985	0.000164875	0.327204	0.000131598
0.659893	0.000595721	0.000540996	0.0401313	0.000377362	0.000257486	0.000235445	0.00019985	0.000164875	0.297473	0.000131598
0.649982	0.000595721	0.0104515	0.000489157	0.000377362	0.000257486	0.000235445	0.00019985	0.000164875	0.337115	0.000131598
0.521145	0.000595721	0.000540996	0.000489157	0.000377362	0.000257486	0.0795197	0.00019985	0.000164875	0.396578	0.000131598
0.550877	0.000595721	0.000540996	0.000489157	0.000377362	0.0200786	0.000235445	0.00019985	0.000164875	0.42631	0.000131598
[truncated: 2 more rows]
