# Supplementary material for: Topic modeling identifies novel genetic loci associated with multimorbidities in UK Biobank
Source: Cell Genom. 2023 Aug 1;3(8):100371. doi: 10.1016/j.xgen.2023.100371 (PMC10435382; doi:10.1016/j.xgen.2023.100371)
Supplement: Table S3. Comparison of the inference results of four topic models on the top 100 UKB dataset, related to Figure 3 — S3A. Topics inferred by flatLFA, LDA, and GETM on the top 100 UKB dataset. S3B. Topic coherence and topic diversity for the topics inferred by treeLFA, flatLFA, LDA, and GETM. treeLFA and flatLFA models were set with 11 topics, and LDA and GETM models were set with 10 topics. S3C. Pearson correlation between topics inferred by the four topic models and all the ICD-10/Phecode groups. For each topic inferred by treeLFA, flatLFA, LDA, and GETM, the top 5 ICD-10/Phecode groups with the largest correlation with it are shown. [file mmc4.xlsx]

## Sheet: S3A
Topics inferred by flatLFA, LDA and GETM on the top100 UKB dataset.
flatLFA	topic1	topic2	topic3	topic4	topic5	topic6	topic7	topic8	topic9	topic10	topic11		LDA	topic1	topic2	topic3	topic4	topic5	topic6	topic7	topic8	topic9	topic10		GETM	topic1	topic2	topic3	topic4	topic5	topic6	topic7	topic8	topic9	topic10
A09	0.0811375	0.176739	0.000100394	0.00698977	0.0308004	0.00376049	0.301386	0.0184249	0.159261	0.0444434	0.0158043		A09	0.00302769	0.0135571	0.0144502	0.0122166	0.0184578	0.00280846	3.56749e-05	2.40775e-05	3.18812e-05	1.56124e-05		A09	0.00187446	0.0763556	6.01816e-12	1.40767e-06	4.87487e-05	8.06362e-06	2.71104e-06	4.53517e-08	2.32125e-05	2.93279e-05
A41	0.00141374	0.346914	3.74049e-06	0.000161132	0.00448061	0.000224648	0.355875	0.00515509	0.0288547	0.00189487	0.00228426		A41	4.86892e-06	2.85021e-06	3.86896e-06	0.0121991	0.0274176	1.88266e-06	2.72583e-06	2.6823e-06	2.88947e-06	3.1552e-06		A41	0.012744	0.0352609	3.24065e-12	2.90392e-05	7.99875e-06	9.06368e-08	1.78739e-07	1.02803e-07	0.000116902	7.06193e-07
B95	0.00438908	0.137462	0.000590221	0.0127012	0.0218504	0.00413456	0.290307	0.00922365	0.0542794	0.0030598	0.0237056		B95	0.0022464	8.20385e-06	1.00085e-05	0.0137923	0.015578	7.48736e-06	0.00261898	1.0192e-05	0.000330782	0.000442169		B95	9.45802e-05	0.042779	2.65182e-10	4.63369e-05	4.65921e-05	4.16947e-07	1.38539e-06	2.6551e-07	0.000250977	1.27709e-05
B96	0.00730815	0.228572	2.63457e-05	0.00476358	0.0315899	0.00744035	0.481607	0.0271029	0.167291	0.119564	0.0211224		B96	0.00302497	7.38337e-06	0.00949911	0.0212691	0.0235395	0.0173863	1.96557e-05	0.000154963	8.15406e-05	1.79311e-05		B96	2.3713e-05	0.0962771	1.01382e-10	5.3128e-06	6.62792e-05	2.25476e-06	9.33907e-07	6.43811e-06	0.000161793	9.69182e-06
C44	0.0538758	0.0672876	0.0169406	0.0380598	0.0329685	0.0873209	0.0651659	0.0578681	0.0499309	0.0428907	0.0810881		C44	0.00133607	0.0117087	1.07323e-05	0.00103492	0.00759205	0.00553219	0.00595384	0.0061425	0.0188237	0.0685762		C44	0.000586529	0.00014776	5.01822e-07	1.26904e-06	1.77512e-07	0.126776	1.34646e-05	1.9429e-05	1.02822e-05	2.7121e-05
C50	0.0182182	0.48132	0.0127946	0.0152356	0.0222316	0.0490036	0.00890911	0.00125251	0.0575889	0.0217615	0.0773746		C50	0.00280043	9.39953e-05	0.00281302	1.77646e-06	0.0550796	6.50958e-05	0.00438373	3.80721e-06	0.0139987	0.021794		C50	0.108244	7.89014e-06	5.89088e-08	3.95085e-08	7.00896e-06	8.13216e-05	2.74416e-06	0.000113949	2.20237e-06	2.38213e-05
C61	0.0444959	0.138169	0.00503097	0.0181881	0.0158192	0.0348529	0.0572763	0.0545527	0.019765	0.0212732	0.0333588		C61	3.06514e-05	0.0119192	3.6519e-06	0.000770729	0.0138785	0.00290166	0.00231278	0.00794523	0.00655739	0.0151546		C61	0.0637952	3.65492e-05	1.81771e-07	3.11787e-08	1.1282e-06	5.01068e-05	4.04241e-05	7.6488e-06	0.000138874	1.13637e-05
C77	0.00800034	0.722636	9.61037e-06	0.000401082	0.00129181	0.0050349	0.0318272	0.00259531	0.0165861	0.00534285	0.0158305		C77	1.88027e-06	6.08035e-06	2.26892e-06	1.63283e-06	0.0538714	3.03085e-06	2.60355e-06	2.06572e-06	7.99774e-06	1.78558e-05		C77	0.0612571	5.76589e-07	4.62288e-05	9.89768e-08	4.09225e-07	4.5453e-06	6.22288e-06	8.47938e-08	1.71097e-05	1.40784e-06
C78	0.00226654	0.780776	2.65817e-06	5.69221e-05	0.000133071	0.000119254	0.0576556	0.00100088	0.00341469	0.00250605	7.21267e-05		C78	1.38551e-06	2.7465e-06	1.94875e-06	2.94212e-06	0.0493735	2.58785e-06	1.59295e-06	1.7091e-06	1.84337e-06	2.21383e-06		C78	0.060993	1.24849e-07	8.3083e-05	2.2505e-08	1.01485e-07	5.72636e-05	6.00195e-06	1.43101e-06	6.63165e-06	1.76752e-06
C79	8.10924e-05	0.637425	2.48793e-06	6.76705e-05	0.000265788	0.000248211	0.0345896	0.00134524	0.000826492	4.46931e-05	9.16589e-05		C79	1.63249e-06	1.73931e-06	1.13292e-06	1.42717e-06	0.0386163	1.14905e-06	1.61074e-06	1.76694e-06	1.99443e-06	2.30776e-06		C79	0.0434479	4.94769e-06	4.93259e-06	2.06259e-07	1.18875e-07	0.00010319	1.95844e-06	1.14478e-06	1.25594e-05	1.59314e-05
D12	0.407418	0.0518499	4.62437e-06	0.00116441	0.0148136	0.00510024	0.17784	0.0419705	0.207187	0.0735647	9.96275e-05		D12	5.28242e-05	0.0988704	0.0119781	0.00421615	0.00481597	0.0106272	7.82924e-06	9.79544e-05	6.08802e-05	1.01306e-05		D12	0.149208	1.07116e-07	4.7991e-08	1.48728e-06	1.13157e-06	1.53619e-05	0.000138722	6.58033e-07	1.51725e-05	6.69725e-06
D17	0.033657	0.0128254	0.00981431	0.039406	0.0290939	0.019695	0.0324302	0.0230127	0.0519494	0.0249734	0.0445166		D17	0.00259175	0.00761163	0.000234963	0.000157049	0.000905104	0.00362791	0.00717998	0.00192898	0.004666	0.0433649		D17	0.0663194	1.69549e-06	4.51148e-08	4.37866e-06	8.30738e-06	6.9344e-07	1.35356e-05	7.75544e-08	4.04192e-05	9.82806e-06
D22	0.0203677	0.0155856	0.00914872	0.0139991	0.019037	0.0153135	0.00307731	0.00873615	0.0254809	0.0171936	0.026529		D22	0.00145548	0.00330423	0.000326017	2.33003e-06	0.000980125	0.00153575	0.00127881	1.21897e-05	0.00238165	0.0419076		D22	0.0458241	6.96545e-06	8.40399e-09	2.14428e-06	9.38737e-06	1.7476e-05	3.17012e-06	4.49017e-07	1.00333e-05	7.81273e-06
D23	0.0192199	0.013149	0.00626996	0.0129951	0.0170599	0.0177512	0.0145679	0.00966857	0.032675	0.0146732	0.0291775		D23	0.00150893	0.00348583	0.000702252	1.65247e-05	0.000939554	0.00120068	0.00155551	0.000109182	0.00404771	0.0316715		D23	0.0398332	4.67132e-07	6.89693e-10	1.23053e-06	1.00077e-05	2.88001e-06	5.55042e-05	1.54366e-07	9.10148e-06	2.00249e-06
D25	0.0389523	0.0706479	0.0215401	0.0241779	0.0444547	0.0160509	0.0051846	0.000407049	0.0575046	0.0419087	0.0710637		D25	0.00569631	0.00605256	0.0129078	3.34626e-06	0.0127561	0.00304824	0.0072446	2.76765e-06	0.00806718	0.0493984		D25	0.103758	3.18494e-07	8.32394e-10	4.51621e-06	2.48527e-05	1.50276e-06	1.05897e-05	1.73803e-07	4.30935e-05	2.44251e-05
D50	0.0449391	0.0774173	0.00166887	0.00516302	0.0165873	0.00778397	0.305606	0.0287995	0.235339	0.156792	0.00833726		D50	0.00193571	0.00632553	0.0203316	0.0123958	0.00840101	0.0254833	3.04083e-05	0.000328099	0.00087689	9.17854e-05		D50	0.0977911	1.45037e-05	1.39194e-08	1.8493e-05	7.96207e-06	5.01132e-06	9.96519e-06	3.05429e-05	7.18911e-06	1.92204e-06
D64	0.0442612	0.334976	0.00187175	0.0153378	0.0343566	0.00933289	0.502659	0.0475944	0.278699	0.134255	0.0216383		D64	0.00470042	0.00540489	0.018127	0.0202068	0.0316739	0.0206808	0.00191313	0.00245884	0.00143791	7.59206e-05		D64	0.139146	1.52661e-05	5.24241e-08	6.96243e-06	8.16807e-06	2.62878e-06	1.69415e-05	2.08681e-07	4.60712e-06	2.34145e-06
E03	0.0601855	0.129086	0.00223804	0.0776013	0.119028	0.112894	0.170351	0.0816702	0.26586	0.0846864	0.158916		E03	0.0151425	0.00504446	0.0207988	0.00770579	0.0135222	0.00519505	0.0160099	0.00819847	0.0264981	0.0209484		E03	7.7409e-07	0.000289352	1.6103e-07	2.58553e-07	6.54911e-06	1.22477e-06	5.96057e-07	0.000191151	2.45974e-05	0.117934
E11	0.0552682	0.105165	3.64465e-06	0.0580849	0.0999374	0.177565	0.580452	0.314576	0.353866	0.0595052	0.170309		E11	0.00981308	0.0107559	0.0101202	0.0314025	0.0107995	0.00587932	0.0159446	0.0428261	0.0373921	0.00427395		E11	4.93602e-06	0.000321141	2.14168e-08	9.92464e-08	1.04019e-06	1.7257e-05	1.02475e-05	2.8419e-05	1.90303e-05	0.172633
E66	0.0174735	0.0344284	3.19812e-06	0.156847	0.131327	0.0260957	0.294412	0.134908	0.394454	0.0272507	0.127166		E66	0.0169433	0.000573564	0.0131055	0.0161537	0.00280425	4.10648e-05	0.0356666	0.0175507	0.0108591	0.00470634		E66	0.00131156	1.09099e-05	1.71228e-08	3.29684e-07	4.68513e-05	3.01812e-06	3.10758e-07	0.000109877	1.91929e-05	0.108548
E78	0.0625926	0.149388	3.23356e-06	0.0957753	0.190553	0.222602	0.759375	0.960393	0.622362	0.0865117	0.236535		E78	0.0201388	0.0116986	0.0138842	0.042513	0.0132362	0.00802025	0.0229822	0.129385	0.048778	0.0159594		E78	0.000297213	1.96394e-05	9.00958e-07	2.2351e-08	0.000107801	4.84296e-07	7.07447e-07	5.63844e-06	1.92628e-06	0.303031
E87	0.0031216	0.242561	2.94563e-06	0.000892925	0.0151411	0.00286109	0.618961	0.0299318	0.0698156	0.00661453	0.0176468		E87	0.000378375	4.46725e-06	0.00174959	0.0271062	0.0231387	5.54184e-06	3.23964e-06	0.00159957	2.21026e-05	4.79983e-06		E87	0.000155821	7.44598e-06	1.87227e-06	1.79536e-08	8.29157e-05	4.91941e-07	3.09117e-07	3.49135e-05	9.99481e-06	0.0548634
F10	0.0120783	0.0354254	0.00140277	0.00865141	0.0263987	0.00443923	0.270959	0.0278315	0.0547858	0.0285414	0.048307		F10	0.00236001	0.0011808	0.00625289	0.0167329	0.00489331	0.00227698	0.00127754	0.00245004	0.000940105	0.00378313		F10	3.68652e-05	0.0554678	6.80836e-07	2.05466e-05	3.10518e-06	3.90596e-07	1.5824e-07	6.11224e-06	5.63077e-06	1.64939e-05
F17	0.049913	0.142919	0.00164567	0.0461289	0.142613	0.0484769	0.371797	0.115455	0.180194	0.0489162	0.10677		F17	0.0140669	0.00700485	0.0122375	0.0203939	0.0147219	0.00201901	0.00660172	0.0143147	0.00965119	0.0115971		F17	1.74344e-06	0.128956	8.9587e-06	1.10101e-05	3.31487e-06	3.30301e-07	2.31568e-08	9.4766e-06	3.62991e-06	2.26368e-05
F32	0.0333243	0.0941442	0.000139723	0.0439895	0.165024	0.0333641	0.32771	0.0444937	0.380878	0.0566453	0.148006		F32	0.0220433	2.57443e-05	0.0304803	0.0184365	0.00972742	3.012e-05	0.00953476	0.00217148	0.00995317	0.0112142		F32	1.08685e-05	0.133799	3.51157e-08	0.000428353	4.14777e-06	6.89799e-07	1.45695e-07	4.25918e-06	4.50452e-05	1.15626e-06
F41	0.0170756	0.0623922	6.70527e-06	0.0185675	0.0687059	0.0458245	0.175365	0.0352461	0.223681	0.0356723	0.0771376		F41	0.0103108	1.6288e-05	0.0192221	0.00950524	0.00558474	2.0309e-05	0.00284302	0.00241305	0.0107001	0.00450213		F41	1.08683e-06	0.073758	3.66254e-09	9.28036e-05	8.83759e-06	5.38541e-06	5.14368e-08	0.000167396	3.36356e-06	2.09277e-06
G40	0.012473	0.032401	0.00172901	0.007906	0.0209762	0.0168203	0.131274	0.018424	0.0481925	0.0120216	0.032431		G40	0.00273716	0.00146942	0.00352511	0.00790148	0.00455024	0.000289989	0.00141508	0.0012776	0.00380875	0.00541597		G40	0.000280948	0.000189317	1.34013e-05	5.08838e-06	1.62803e-05	1.11664e-07	4.70436e-07	1.29571e-07	0.0464652	3.63664e-08
G47	0.0171512	0.00576521	0.00287526	0.0242275	0.0403128	0.00869779	0.153542	0.0483301	0.122835	0.0173558	0.0470388		G47	0.00523193	0.00316388	0.00520309	0.00958393	4.3688e-05	0.00108166	0.00785645	0.00646541	0.00313604	0.0088412		G47	0.000605634	0.000255774	3.71993e-06	4.74426e-06	8.10252e-06	1.03445e-07	6.21993e-07	8.62374e-08	0.0724205	1.41877e-08
G55	1.6346e-05	0.0148109	1.43926e-06	3.54884e-05	0.754847	3.49466e-05	0.000381304	0.000147236	0.0372831	2.02258e-05	1.34803e-05		G55	0.0370554	1.30978e-06	1.00854e-06	7.80142e-07	7.66202e-06	1.14827e-06	1.16459e-06	9.90184e-07	1.36836e-06	1.83564e-06		G55	9.39895e-05	0.0441473	3.81565e-07	4.49897e-05	4.40818e-05	2.78968e-07	1.42111e-06	6.54559e-09	2.15804e-05	5.1381e-06
G56	0.0194891	0.010641	0.00769027	0.0998739	0.153875	0.0312581	0.058838	0.033384	0.240802	0.0337446	0.102702		G56	0.0219134	0.00163768	0.00937164	0.00178971	0.000616449	0.00261301	0.0275431	0.00260857	0.0125842	0.018351		G56	0.000394753	0.107699	9.16593e-08	6.09205e-05	1.64591e-05	3.02238e-07	2.26151e-06	1.85801e-08	4.71887e-05	2.50859e-07
H02	0.0205484	0.017411	0.0056006	0.0219695	0.0279153	0.0785375	0.0466102	0.0301053	0.0741619	0.0229399	0.0403167		H02	0.00331405	0.00381629	0.00206809	0.00143465	0.00175638	0.00250285	0.00380308	0.00298326	0.0183294	0.0188804		H02	2.77639e-07	0.000228639	7.46726e-09	1.29412e-06	1.37732e-06	1.02052e-06	3.32778e-07	9.58707e-08	0.0791877	4.41815e-07
H25	0.0128048	0.00961347	3.93219e-05	0.0120602	0.0336699	0.667108	0.134352	0.0646347	0.156992	0.0219046	0.0304713		H25	0.00174832	0.000755692	0.000114863	0.00508227	1.10803e-05	0.00159329	1.36664e-05	0.00563623	0.0924965	7.20162e-06		H25	2.29049e-07	4.52574e-06	7.51454e-10	3.65046e-07	8.19603e-06	3.29706e-08	5.51078e-07	6.82109e-09	0.153206	3.57754e-06
H26	0.0306409	0.0333954	0.00759496	0.0309834	0.0511283	0.801112	0.227564	0.103857	0.200784	0.0375614	0.0543616		H26	0.00426909	0.00616781	0.000577661	0.0103683	0.00252418	0.00426335	0.0025509	0.010739	0.121787	0.00371037		H26	3.49018e-07	0.000299149	1.32796e-09	3.89439e-06	4.77339e-06	1.80423e-07	2.54441e-07	5.14686e-09	0.235914	2.92478e-07
H35	0.00297399	0.00446412	7.24955e-06	0.00111041	0.00842678	0.313295	0.0632551	0.0164916	0.0468944	0.00395643	0.0104932		H35	4.52933e-06	6.96327e-06	2.98246e-06	0.00187937	7.09625e-06	6.3569e-06	2.77636e-06	0.000227929	0.0407183	3.36814e-06		H35	2.5194e-06	7.13315e-08	1.12302e-09	5.20182e-08	6.12326e-06	5.27664e-07	2.4865e-05	1.87852e-07	0.0571241	2.61735e-07
H40	0.0166124	0.0237336	0.00036682	0.00928099	0.0137792	0.312645	0.0525634	0.0253045	0.0745312	0.0136918	0.0141028		H40	0.000351447	0.00275226	0.000447398	0.00144917	0.00163488	0.00120435	1.30314e-05	0.00130323	0.0452519	1.58107e-05		H40	5.29954e-08	7.69683e-07	1.91698e-11	6.57362e-07	1.12723e-05	1.49819e-06	6.87152e-06	1.05452e-07	0.0750995	2.00991e-06
I10	0.347064	0.488709	0.00200291	0.401188	0.528844	0.674458	0.998545	0.999188	0.965032	0.371626	0.726807		I10	0.0521465	0.0592451	0.0394231	0.0697112	0.0488467	0.040398	0.0758904	0.141382	0.117941	0.0844421		I10	0.00102073	1.40331e-05	9.50149e-09	0.174279	1.64134e-06	0.383056	4.11141e-06	4.56472e-06	1.61452e-07	0.2421
I20	5.32728e-05	0.000197401	2.415e-06	0.000136091	0.00427206	0.000200468	0.471204	0.815794	0.316823	0.00156825	3.27294e-05		I20	0.000144727	4.24807e-06	0.00124734	0.0242133	3.38311e-06	8.65081e-06	6.0468e-06	0.114804	9.41561e-06	2.94257e-06		I20	6.66491e-07	0.000144986	3.99958e-09	0.172118	1.69114e-06	6.43623e-05	1.14043e-07	2.49362e-08	9.43081e-05	2.51894e-06
I21	2.04393e-05	8.1735e-05	2.08438e-06	3.95757e-05	8.3385e-05	3.82115e-05	0.220586	0.411664	0.0307727	2.38892e-05	1.59892e-05		I21	1.18587e-06	1.52483e-06	9.67671e-07	0.00713878	1.2461e-06	1.1183e-06	1.40521e-06	0.0570553	1.57755e-06	1.57755e-06		I21	4.4736e-05	6.74757e-05	1.17968e-08	0.0762519	5.22848e-06	0.00011132	1.0118e-07	1.74854e-07	1.57391e-05	1.58736e-05
I25	0.000141777	0.0035023	3.20084e-06	0.00027768	0.00724548	0.00168263	0.785456	0.999453	0.339998	0.00355886	6.29053e-05		I25	1.06462e-05	4.90832e-06	9.25081e-06	0.038619	4.45498e-06	5.16065e-06	5.13691e-06	0.162594	1.46322e-05	3.8865e-06		I25	2.78598e-05	4.32927e-05	6.58029e-10	0.243735	9.6858e-06	9.8996e-05	3.09949e-08	3.65743e-07	2.86005e-05	1.30794e-05
I26	0.00439061	0.223494	0.00036545	0.00801238	0.00541518	0.00124448	0.16147	0.0105386	0.0477906	0.00591836	0.0211048		I26	0.0011555	2.07997e-05	6.82275e-05	0.00770781	0.0218187	1.76351e-05	0.00162763	6.12679e-05	3.79461e-05	0.000442829		I26	2.5376e-05	7.74417e-05	8.93833e-09	0.00188915	1.3433e-07	0.0433683	2.00687e-06	0.000126404	4.9205e-06	7.14782e-05
I44	0.00195126	0.00757858	9.10218e-06	0.00506427	0.00693823	0.00930373	0.227113	0.132821	0.0325455	0.00318436	0.010207		I44	0.000120601	1.124e-05	1.49184e-05	0.0119436	0.00020524	9.32445e-06	0.000285633	0.0189966	0.00110825	0.000222157		I44	5.86133e-08	2.58681e-06	2.74135e-10	0.0423799	7.58143e-06	5.28179e-05	4.61546e-06	1.31833e-08	1.31671e-05	0.000101117
I48	0.0310534	0.118005	0.0012303	0.0328945	0.0300969	0.0632356	0.700402	0.322239	0.130344	0.0204526	0.0766922		I48	0.00133622	0.00539339	1.13915e-05	0.0401233	0.0120065	0.000301596	0.00524071	0.0442923	0.0113137	0.00689195		I48	1.07397e-06	7.2207e-06	8.79538e-11	0.145133	3.84765e-05	2.56118e-05	1.19724e-06	1.54116e-08	1.18088e-05	1.71816e-05
I50	1.99063e-05	0.0183008	1.72731e-06	5.5764e-05	0.000184511	8.97261e-05	0.567647	0.167624	0.0334252	2.54337e-05	3.53143e-05		I50	2.08059e-06	1.72107e-06	1.17399e-06	0.0238921	0.000750448	1.48606e-06	1.6627e-06	0.0218889	2.43393e-06	1.95411e-06		I50	1.57599e-05	2.38644e-06	4.78474e-11	0.0579309	1.55878e-05	0.000142099	1.11454e-05	3.24391e-09	2.00419e-06	2.02409e-05
I51	5.99543e-05	0.0165475	2.28479e-06	0.00108526	0.00408041	0.000631871	0.381516	0.154405	0.0353183	0.000290645	0.000436171		I51	4.11071e-06	2.08044e-06	2.33532e-06	0.0176416	0.000694702	2.17263e-06	3.389e-06	0.0200519	4.20237e-06	3.64902e-06		I51	5.0637e-07	3.66415e-05	1.77798e-11	0.0458495	1.12136e-05	0.000166773	9.72326e-07	5.4665e-07	8.33857e-06	1.6917e-05
I73	0.00367155	0.0202063	9.7571e-06	0.00221531	0.0244309	0.0113027	0.231682	0.0677462	0.0886732	0.00608713	0.0153094		I73	0.00363995	3.46495e-05	0.00220291	0.0115406	0.00222727	4.38697e-05	3.64287e-05	0.00956707	0.00229482	3.77248e-05		I73	2.01423e-07	0.0196051	1.19374e-07	0.0198966	2.86999e-06	0.000270651	1.49819e-07	3.73022e-08	6.03502e-06	0.000112909
I80	0.0049695	0.140634	0.00135399	0.0146292	0.0176338	0.00524373	0.119561	0.00831618	0.0622594	0.00708744	0.0353667		I80	0.00284201	8.73773e-05	0.000160472	0.00563284	0.0161336	8.37504e-05	0.00376357	3.05668e-05	0.000602574	0.00702744		I80	1.29041e-06	5.90957e-05	4.21417e-10	9.72051e-05	6.77279e-06	0.0471335	2.62265e-06	5.3083e-08	1.60041e-06	7.44813e-05
I83	0.0357324	0.0339896	0.0177332	0.0577085	0.0407422	0.0265646	0.0756796	0.0285672	0.0845283	0.0405908	0.0643572		I83	0.006055	0.00722015	0.00426418	0.00335312	0.0061377	0.00521899	0.013967	0.00218571	0.00896194	0.049385		I83	3.78613e-07	0.000100032	1.97542e-10	0.000120728	4.21469e-06	0.124471	4.23469e-06	6.7814e-07	5.56719e-07	5.96338e-06
I84	0.570104	0.0519887	0.00746964	0.0462908	0.0868281	0.0145847	0.15576	0.0680629	0.339366	0.118894	0.00888832		I84	0.00857557	0.127759	0.0335259	0.00250521	0.00516184	0.0130355	0.00467882	0.00208548	0.0024568	0.0155595		I84	2.42755e-07	0.000203334	1.02879e-10	0.000482705	7.37634e-06	0.273322	3.43014e-07	2.23091e-07	1.92079e-05	7.19168e-06
I95	0.00923093	0.132107	7.67647e-06	0.00498223	0.0301383	0.00571049	0.413943	0.0588527	0.0858885	0.010906	0.0196613		I95	0.00369674	0.00013852	0.00243836	0.0193575	0.0140611	0.000136126	0.000229245	0.00694267	0.000196017	2.89147e-05		I95	5.42018e-05	0.0392382	2.79598e-10	0.0189417	2.02346e-05	0.000391818	7.54452e-06	9.75153e-08	2.182e-07	7.88764e-06
J18	0.00598138	0.407932	0.00114037	0.00441242	0.0204732	0.0123466	0.777848	0.0383026	0.101042	0.0159319	0.0323374		J18	0.00182564	7.49316e-06	0.00116845	0.0388894	0.0396534	0.000104805	8.82736e-06	0.00153726	7.78779e-05	1.69223e-05		J18	0.000195403	1.17094e-05	6.29363e-14	1.68255e-06	0.15129	2.4087e-09	1.83252e-06	5.97539e-08	6.96297e-07	3.41897e-07
J22	0.00736759	0.244341	0.000588478	0.00521515	0.0272153	0.0118798	0.482058	0.0578219	0.12782	0.014943	0.0431637		J22	0.00373364	1.11399e-05	0.00367839	0.0247241	0.0250731	5.85019e-05	0.000175773	0.00591233	0.00225757	0.000992538		J22	2.95562e-06	1.45664e-05	5.48824e-11	3.94907e-07	0.121529	2.58981e-11	3.06912e-05	3.72905e-08	1.18476e-06	6.10258e-08
J34	0.0243591	0.0151876	0.0087055	0.0331488	0.0438192	0.0111424	0.0391024	0.0172235	0.0677195	0.0394792	0.0422475		J34	0.00567744	0.00505234	0.00489675	0.00120889	0.0017759	0.00535826	0.00797959	0.00132217	0.00387788	0.0260915		J34	0.000160464	6.27104e-07	7.98793e-11	1.25791e-07	0.0859815	1.09682e-08	7.74841e-07	1.35666e-07	1.11703e-06	6.64405e-07
J44	0.0159193	0.0942638	3.41387e-06	0.00400344	0.040777	0.0436367	0.54545	0.0782083	0.239549	0.0288471	0.0396617		J44	0.00637402	0.00174481	0.0075963	0.0281835	0.0099055	0.00246406	4.01058e-05	0.00879787	0.00982727	3.51971e-05		J44	4.82681e-06	0.00042522	1.69069e-10	2.14295e-06	0.131621	8.23105e-11	3.83566e-08	1.01615e-07	1.62911e-05	5.05331e-09
J45	0.113651	0.138963	0.0109777	0.140059	0.201664	0.144844	0.421334	0.115626	0.468683	0.160028	0.239947		J45	0.0269479	0.0169257	0.0276817	0.0227675	0.0171571	0.0171197	0.0282112	0.00990865	0.0348342	0.046399		J45	7.12495e-06	0.000115371	2.25979e-10	1.55561e-06	0.369106	1.06046e-10	2.79219e-08	2.06359e-08	3.16702e-05	1.04182e-08
J90	9.72789e-05	0.373277	3.01572e-06	0.000159823	0.00229662	0.00016353	0.480915	0.0360645	0.0168928	0.00136168	0.000259375		J90	2.14259e-06	2.02645e-06	1.85124e-06	0.0184996	0.0279507	2.25157e-06	1.62706e-06	0.0020534	2.01177e-06	2.75452e-06		J90	1.97368e-05	0.000118303	4.30874e-13	3.25616e-07	0.0830563	5.61281e-09	1.95078e-07	5.56099e-08	2.1287e-05	8.99371e-08
J98	0.00252042	0.194243	9.67612e-06	0.000169172	0.00503186	0.00483014	0.297068	0.0200531	0.0456812	0.00454188	0.00745008		J98	0.000232367	8.49065e-06	0.000274624	0.0133141	0.0177057	7.44159e-06	3.81472e-06	0.00110987	1.84068e-05	5.17642e-06		J98	0.000158094	5.27277e-06	2.06211e-10	6.2856e-08	0.0563551	1.32646e-09	1.8181e-07	1.01256e-06	3.78987e-05	3.40725e-08
K20	0.000438984	0.0138988	3.32591e-06	0.000838361	0.00678375	0.000129079	0.130191	0.0164261	0.181248	0.349391	3.97989e-05		K20	3.19226e-05	4.57585e-06	0.0124113	0.0029058	3.14162e-05	0.061844	6.11711e-06	4.41712e-06	3.64706e-06	3.81552e-06		K20	1.26287e-07	0.000145549	0.0570738	5.80712e-07	7.10238e-07	1.28627e-09	2.62612e-05	3.32402e-10	1.35026e-06	2.19014e-07
K21	0.0280776	0.0744259	2.2251e-05	0.0625418	0.123725	0.0342783	0.26827	0.110748	0.611518	0.67207	0.0546178		K21	0.0176359	8.47632e-05	0.0467346	0.00851069	0.00444422	0.103736	0.0112765	0.00836769	0.00838781	0.00525731		K21	2.7726e-08	6.24705e-06	0.155747	5.32261e-08	2.05672e-07	1.73447e-09	0.000116811	4.42185e-10	1.60703e-05	9.893e-08
K22	6.51787e-05	0.0306369	2.9078e-06	9.21917e-05	0.000678771	0.000167232	0.158233	0.0175436	0.174615	0.393252	3.16693e-05		K22	5.96282e-06	3.7328e-06	0.0103208	0.00344936	0.000942418	0.0705005	2.43443e-06	6.28978e-06	3.53526e-06	3.62228e-06		K22	4.36473e-07	2.87724e-06	0.0617473	6.4151e-08	4.4298e-07	1.39406e-09	9.59251e-05	1.57885e-10	8.41079e-06	3.44658e-07
K25	0.000114904	0.0109339	2.57749e-06	0.000182883	0.00574455	0.000112851	0.11083	0.0154264	0.124811	0.133081	3.91607e-05		K25	0.000314016	2.81668e-06	0.00798201	0.00366609	7.85292e-05	0.0246629	4.22798e-06	1.4323e-05	3.57484e-06	3.41302e-06		K25	1.30643e-08	1.43401e-06	0.0282774	3.64133e-08	7.67194e-07	3.16723e-10	3.15155e-05	3.08372e-11	0.000165795	2.13667e-08
K29	0.0485097	0.0846963	3.37519e-05	0.0220407	0.0942385	0.00823946	0.463734	0.106028	0.669798	0.910574	0.000935422		K29	0.0113252	0.00422673	0.0627566	0.0159967	0.0063963	0.145672	0.000245459	0.00424925	0.000173365	4.61248e-05		K29	5.42586e-07	1.52813e-06	0.182916	2.46857e-08	1.14763e-07	5.99506e-09	0.000248113	1.20975e-10	8.97268e-06	6.22252e-08
K30	0.0405245	0.027752	0.00696632	0.0271094	0.069961	0.0209876	0.0709569	0.0446239	0.229986	0.245645	0.0289139		K30	0.0091285	0.00413023	0.0264158	0.000757531	0.00203309	0.0372004	0.00368239	0.0035318	0.00551554	0.013233		K30	3.19059e-07	9.87704e-06	0.0734914	6.35471e-08	3.2949e-07	9.47139e-10	6.9698e-05	3.89209e-11	5.67155e-06	9.09888e-08
K31	0.00569757	0.0370149	2.59663e-06	0.000141595	0.00582165	0.000107016	0.137241	0.0114691	0.194844	0.285609	4.95174e-05		K31	1.96193e-05	8.73664e-06	0.0162531	0.00282745	0.00204987	0.0478415	3.54093e-06	3.60364e-06	4.16214e-06	3.78878e-06		K31	9.36198e-07	1.26338e-05	0.0512141	1.94525e-07	7.23647e-07	1.88392e-09	2.68354e-05	2.13967e-11	7.79474e-06	2.10073e-08
K40	0.0830517	0.0353476	0.023243	0.0707084	0.0410112	0.0689274	0.109487	0.114971	0.04802	0.069232	0.0784421		K40	0.00152492	0.0231629	8.84724e-06	0.0036936	0.00480619	0.0120372	0.0121841	0.0167644	0.014856	0.0699969		K40	2.82293e-08	2.51296e-07	0.0982169	2.35249e-09	3.13691e-05	4.86816e-10	4.88399e-05	4.4339e-10	2.0353e-05	1.17301e-07
K42	0.0167005	0.00973243	0.00277293	0.01781	0.0128957	0.00680866	0.0808754	0.0183463	0.0472868	0.0172574	0.0415088		K42	0.000864937	0.00328445	0.00259351	0.00451036	0.00108738	0.00140386	0.00491148	0.00184322	0.00255051	0.0152354		K42	6.37032e-07	7.05019e-07	0.0245145	2.19791e-09	5.81806e-06	2.0902e-09	0.0001618	2.09851e-09	7.09888e-06	9.51256e-08
K44	0.00899922	0.0561907	4.78127e-06	0.0270508	0.0678011	0.010758	0.309091	0.0780703	0.62904	0.952172	0.000267654		K44	0.00957004	1.29398e-05	0.0528666	0.00825202	0.00230487	0.151534	0.00362808	0.00193545	0.0029803	1.74217e-05		K44	3.16294e-07	7.72573e-08	0.180202	4.09858e-09	5.52672e-06	1.24407e-09	0.000259821	1.48748e-09	3.06435e-05	4.18453e-08
K52	0.203781	0.220449	0.00457176	0.0232599	0.069458	0.0119944	0.295486	0.0434261	0.316838	0.110676	0.0270639		K52	0.00860257	0.0391109	0.0316267	0.0109361	0.0243307	0.00986428	0.00239303	0.00104762	0.00201912	0.00412532		K52	9.51144e-06	7.61039e-09	0.000226359	5.76778e-08	1.00575e-05	1.31529e-08	0.123081	4.43776e-09	1.57592e-06	8.7925e-08
K56	0.0508168	0.193585	3.37061e-05	0.00206177	0.00985723	0.00169701	0.128912	0.0048528	0.0736765	0.0158448	0.00504013		K56	7.92064e-05	0.00765504	0.00738346	0.00313834	0.0190301	1.09827e-05	4.53704e-06	3.50382e-06	1.09204e-05	6.30026e-06		K56	1.4107e-07	5.72009e-07	5.96295e-05	3.36497e-08	3.74399e-06	1.98584e-08	0.0345583	1.00068e-08	5.66033e-07	9.90242e-07
K57	0.64361	0.11793	1.74549e-05	0.0543635	0.0773437	0.0362804	0.350392	0.111498	0.567078	0.225245	0.0317558		K57	0.00970965	0.135058	0.0416746	0.0111996	0.0132089	0.0303241	0.00686751	0.00467697	0.00965773	0.00656998		K57	3.59326e-07	4.90951e-07	2.20388e-05	2.58951e-08	6.83384e-07	5.9103e-08	0.236907	4.63676e-09	2.15149e-06	6.43931e-07
K58	0.0593771	0.026514	0.000557017	0.0133465	0.0484924	0.00484768	0.0412025	0.0136748	0.238651	0.0507	0.0203811		K58	0.00849414	0.00782097	0.0237743	0.000604791	0.00196454	0.00231791	0.00174319	5.06002e-05	0.00148061	0.00141111		K58	1.63335e-08	9.57782e-07	0.000139316	1.01909e-08	9.65297e-07	1.04287e-08	0.0465081	1.06801e-08	1.40613e-06	4.6521e-07
K59	0.127635	0.358292	0.000718915	0.0140619	0.0918088	0.00913649	0.351001	0.0291604	0.290016	0.0685466	0.0279251		K59	0.0104216	0.0191093	0.0254773	0.0131337	0.034838	0.00349398	7.53525e-05	3.66764e-05	0.000338035	0.00177189		K59	1.6637e-07	2.07699e-06	6.58063e-05	1.87931e-08	2.03891e-06	8.13681e-09	0.102566	1.96155e-09	7.7693e-07	4.94399e-07
K62	0.629621	0.0947272	0.00198195	0.0261832	0.0681363	0.00864718	0.216813	0.0645679	0.372195	0.11845	0.000426297		K62	0.00655761	0.136938	0.0358022	0.00389052	0.0107497	0.0116781	0.00038376	0.00149557	0.000102263	0.00672078		K62	1.31936e-06	3.83978e-07	4.91802e-05	2.283e-08	9.42664e-07	4.06583e-08	0.183454	1.13011e-08	5.23466e-07	2.43374e-06
K63	0.435275	0.0981777	4.20485e-06	0.00239589	0.0166891	0.0011927	0.233174	0.0392819	0.273276	0.0905077	6.90074e-05		K63	3.15315e-05	0.100936	0.0198036	0.00539311	0.00976839	0.0112776	7.22567e-06	1.06971e-05	1.17146e-05	7.24832e-06		K63	2.65588e-07	5.75558e-07	4.11972e-05	3.57014e-08	1.90446e-06	4.257e-08	0.126976	2.58796e-09	8.95674e-07	1.387e-06
K66	0.0296338	0.0921723	0.000231754	0.00300305	0.00975685	0.000507462	0.0695273	0.00517899	0.0882552	0.0259115	0.0235415		K66	0.000495533	0.00301253	0.012106	0.00107725	0.0104163	0.000418006	5.02731e-05	5.65913e-06	2.5726e-05	0.00470083		K66	1.12195e-06	7.20484e-05	0.000160019	3.38845e-07	1.09505e-06	1.2566e-07	0.0283429	3.28132e-09	1.32823e-08	4.73291e-07
K76	0.00885391	0.0942835	6.57779e-06	0.00356794	0.010163	0.00128753	0.185893	0.0150262	0.108785	0.0340384	0.0192398		K76	0.00121198	6.31948e-05	0.00964006	0.00813389	0.00956802	0.00350769	0.000295739	0.000803519	0.000222976	0.000105614		K76	2.54249e-05	4.07798e-05	2.92998e-05	5.99691e-09	3.90956e-05	4.14949e-10	0.0328298	1.97995e-09	1.75409e-06	7.02379e-08
K80	0.046957	0.12197	0.00952634	0.0299673	0.0703895	0.0269908	0.190737	0.0466037	0.260615	0.148613	0.101326		K80	0.00902543	0.00375401	0.0326015	0.00715555	0.0162556	0.0156904	0.00735921	0.00342979	0.0090907	0.0242373		K80	5.57089e-06	1.3644e-05	0.0851722	2.4213e-08	8.80971e-08	2.92825e-07	0.00238986	1.56675e-07	1.77591e-06	4.87331e-06
K92	0.160399	0.0904347	0.000785095	0.00778871	0.0275896	0.00095565	0.297398	0.0376458	0.213826	0.105508	0.00270335		K92	0.00183052	0.03338	0.0191798	0.0108625	0.00895072	0.0153621	9.77701e-06	0.000954365	8.37759e-06	1.40534e-05		K92	9.44754e-07	1.24882e-06	0.000438661	6.62524e-10	8.6409e-07	7.74805e-08	0.0808168	5.54299e-08	7.961e-06	4.01571e-06
L03	0.0109463	0.106124	0.00386111	0.0274112	0.0319185	0.0134332	0.323819	0.0333253	0.101197	0.0144876	0.0652994		L03	0.00461413	0.000412106	0.001095	0.0183232	0.0149136	0.00108735	0.00788873	0.00283015	0.00408673	0.0101375		L03	2.11303e-05	4.63496e-06	2.6891e-10	6.04447e-07	4.44204e-05	4.19047e-07	2.18191e-07	9.19478e-07	0.100253	2.60801e-08
L72	0.0333063	0.0202792	0.0143537	0.0349987	0.0331104	0.0256991	0.0363541	0.0251045	0.0514613	0.028756	0.0485007		L72	0.00391603	0.00795457	0.00178904	0.000542559	0.00324319	0.00392771	0.00712682	0.00219789	0.00784966	0.0469239		L72	8.09152e-07	1.4112e-05	6.71434e-10	3.03923e-07	1.67502e-05	7.84709e-08	2.34106e-06	7.13706e-07	0.10508	4.97201e-08
L98	0.0241299	0.0315252	0.00762595	0.0219243	0.0273107	0.0249998	0.0708661	0.0193195	0.0517839	0.0183838	0.0420439		L98	0.00230934	0.00384737	0.000354995	0.00273553	0.00327879	0.00190278	0.00281324	0.000772842	0.00550084	0.039475		L98	2.1029e-05	8.85785e-06	5.71241e-09	4.43575e-06	2.59509e-06	8.31295e-07	2.43334e-06	5.05642e-06	0.0731867	1.59725e-06
M06	0.00633416	0.0215923	4.23569e-05	0.0268552	0.0436788	0.0150487	0.0952193	0.0157899	0.202308	0.0104202	0.047448		M06	0.0103865	1.53817e-05	0.0070162	0.00497989	0.0022195	2.08458e-05	0.00940207	0.000745656	0.00585047	0.000204089		M06	1.28195e-06	0.00108681	2.14049e-07	4.98342e-07	9.10745e-07	6.9809e-07	8.70534e-06	0.0272877	2.87352e-06	3.25292e-07
M10	0.00862457	0.0148445	3.31951e-06	0.0207291	0.020371	0.0146097	0.166935	0.0549859	0.0664954	0.00740886	0.0246102		M10	0.00185687	0.00217323	1.2799e-05	0.00928606	0.0012882	0.000781569	0.00520413	0.00744397	0.00350733	0.000131155		M10	5.82138e-07	0.00575569	3.76323e-08	5.00919e-07	1.09851e-06	4.4258e-07	4.87475e-06	0.0194693	1.58612e-06	1.54593e-06
M13	0.0235129	0.0384794	3.91616e-06	0.131248	0.157208	0.16886	0.177103	0.0609135	0.546133	0.0292832	0.0962099		M13	0.0256581	0.00151982	0.0155497	0.00785744	0.00216951	0.000396527	0.0301735	0.0042683	0.0355982	0.000734974		M13	1.59347e-07	0.000778625	8.77776e-08	2.95107e-07	5.74729e-07	2.5971e-06	5.6055e-06	0.0797256	1.34055e-06	3.63267e-06
M15	0.00080765	0.0053899	3.18266e-06	0.0690945	0.0863314	0.00736953	0.036262	0.0108013	0.270117	0.00186974	0.0323097		M15	0.0160152	6.02009e-06	0.00382261	0.00153692	8.11788e-06	3.27247e-06	0.0172516	3.10574e-05	0.00305402	1.11953e-05		M15	5.07643e-08	5.68227e-05	2.39511e-08	3.94933e-07	1.72731e-05	4.2429e-06	5.03419e-06	0.0272468	1.13984e-07	1.51746e-06
M16	0.0239173	0.0266493	0.00628026	0.0949918	0.184478	0.0737568	0.0902008	0.0479826	0.242083	0.0237298	0.149456		M16	0.0272036	0.00286251	0.00466894	0.00482168	0.00323121	0.00137166	0.0262591	0.00482412	0.0219495	0.0179563		M16	1.01742e-07	0.000303104	3.69457e-08	6.13604e-07	1.64691e-05	1.84675e-06	1.90199e-06	0.0675673	3.25544e-08	3.18993e-06
M17	0.0114456	0.0136074	4.63032e-06	0.997554	0.173397	0.041036	0.110915	0.0698453	0.501878	0.0277457	0.0749521		M17	0.0251759	0.00017891	0.00490001	0.00453601	1.58574e-05	0.00172302	0.138755	0.00437696	0.0127679	2.59384e-05		M17	7.44892e-09	0.000678951	5.56145e-08	1.43838e-06	3.13973e-06	3.3989e-05	1.29183e-06	0.115036	2.59792e-08	4.7679e-06
M19	0.0218545	0.0498125	4.43938e-06	0.174137	0.253194	0.0621918	0.26578	0.0720609	0.761092	0.0338519	0.186468		M19	0.0440838	3.08072e-05	0.0213063	0.0127785	0.00278977	6.30925e-05	0.0507104	0.00497998	0.0234535	0.00485059		M19	1.88158e-08	0.000429736	1.03479e-07	8.87297e-07	1.17366e-05	3.68885e-06	6.43864e-07	0.100287	5.39689e-08	3.2865e-06
M20	0.0220458	0.0151064	0.00830733	0.0859885	0.0938383	0.034363	0.0155071	0.00811562	0.17756	0.0333983	0.114079		M20	0.0171794	0.00165705	0.00821072	6.23205e-06	0.00139902	0.00216079	0.0258066	6.16559e-06	0.0131642	0.0222024		M20	1.60763e-07	0.00112715	7.49757e-06	2.20108e-06	1.06129e-05	7.9508e-07	1.29821e-08	0.0498146	1.39409e-05	1.4537e-05
M23	0.0087309	0.000521825	0.00439954	0.973832	0.0925008	0.000279737	0.00888552	0.020626	0.195506	0.0157372	8.71743e-05		M23	0.011036	0.00154245	2.81912e-05	3.00915e-06	4.42831e-06	0.00143178	0.123086	1.07673e-05	4.62498e-05	0.00034553		M23	1.2969e-07	0.000459837	2.08348e-05	1.6457e-06	1.72315e-05	3.48651e-07	4.31146e-09	0.0796086	1.08482e-05	6.61212e-06
M25	0.0121884	0.0478943	0.00163599	0.297149	0.282976	0.0176797	0.163286	0.0280444	0.415105	0.0175251	0.115021		M25	0.0379379	2.23407e-05	0.00704625	0.00724443	0.00389105	1.70151e-05	0.0557718	0.000105727	0.00598515	0.00465564		M25	2.94342e-07	0.000263544	2.45497e-07	5.80194e-06	1.17318e-05	7.51011e-06	1.01406e-07	0.074893	7.00975e-06	0.000113266
M47	0.00290532	0.0224244	3.30433e-06	0.0228584	0.662733	0.0110946	0.0943828	0.0214096	0.353566	0.00828038	0.0248629		M47	0.0559722	7.26901e-06	0.00478287	0.00340095	0.000735325	2.06121e-05	0.00391485	0.000648511	0.00298801	7.15288e-06		M47	1.2403e-06	3.3332e-06	1.83886e-07	3.16274e-08	1.09929e-06	2.18978e-05	2.96375e-06	0.046786	7.29479e-07	2.14184e-07
M48	0.000104639	0.0202292	3.80151e-06	0.00454094	0.620629	0.00222617	0.0587796	0.00793794	0.109749	0.000287904	0.00138043		M48	0.0386492	2.69107e-06	2.91521e-06	0.00150073	0.000772497	2.77189e-06	2.99703e-06	6.34249e-06	5.72363e-06	3.46295e-06		M48	2.45233e-06	0.000306763	7.08115e-09	1.18245e-07	1.86052e-06	1.1791e-05	3.10262e-07	0.0244678	2.65253e-06	3.02952e-07
M51	0.000625162	0.0156195	1.68142e-05	0.00414101	0.997642	0.000177724	0.0344979	0.00462445	0.142775	0.00192302	7.74916e-05		M51	0.0664587	2.67338e-06	3.37129e-06	5.00398e-06	6.32749e-06	2.34334e-06	2.26367e-06	2.15219e-06	2.52896e-06	3.48115e-06		M51	1.84232e-08	0.0513559	5.87108e-08	2.77997e-07	6.36232e-06	1.01941e-05	2.60556e-08	0.0168991	6.01004e-05	1.99114e-06
M54	0.0293093	0.112624	0.0037841	0.0461099	0.829417	0.029269	0.224403	0.0485223	0.43449	0.0374352	0.0657991		M54	0.0749973	0.00198139	0.013749	0.00902678	0.0103975	0.00110669	0.0062024	0.00329051	0.00657282	0.00434627		M54	2.84808e-07	0.010759	2.78363e-09	4.24962e-07	2.83749e-06	4.4816e-05	1.8824e-07	0.0750895	0.000211354	1.03103e-06
M65	0.00580428	0.000881351	0.00161351	0.145507	0.0621657	0.0106676	0.0154533	0.014031	0.143061	0.0112105	0.0478636		M65	0.00909445	4.96035e-05	0.0029169	1.41231e-05	1.01746e-05	0.000276294	0.0293755	0.000523623	0.00363044	0.00431009		M65	1.67927e-06	0.000438489	5.57286e-07	4.76617e-07	4.33879e-06	3.35505e-06	5.84679e-08	0.0284711	7.818e-06	8.26591e-07
M67	0.00775906	0.0031884	0.00385644	0.084703	0.0359666	0.00592282	0.0091357	0.00474202	0.0609849	0.0086746	0.0325982		M67	0.00516629	0.000642188	0.00186882	1.85056e-05	6.6912e-05	0.000181472	0.0179749	1.02471e-05	0.00210276	0.0100771		M67	2.10348e-06	0.000121258	5.55459e-07	4.0581e-06	1.05396e-06	1.09832e-05	1.36093e-07	0.0228925	2.57578e-06	8.37447e-07
M72	0.0132889	0.0100862	0.00428212	0.0205801	0.0118609	0.0245065	0.0317821	0.0211907	0.0297492	0.0167694	0.0375802		M72	0.00135364	0.0031657	3.02198e-05	0.00128003	0.001276	0.00289352	0.0062762	0.00273072	0.00700187	0.0133933		M72	2.32543e-06	7.25006e-05	4.44119e-09	1.14425e-07	3.2329e-06	4.89371e-08	3.374e-07	0.0211955	1.56749e-05	3.81838e-07
M75	0.0178362	0.0115112	0.00378193	0.111197	0.147791	0.018053	0.0395266	0.0350459	0.261402	0.0265384	0.102055		M75	0.0230685	0.00134084	0.00892406	0.000909891	0.000127531	0.00120841	0.0305008	0.00302412	0.00878519	0.0087765		M75	4.21292e-06	0.000304602	4.0713e-09	1.57497e-06	2.56238e-06	1.21473e-06	1.31213e-07	0.049389	2.18122e-05	1.20462e-06
M79	0.0220446	0.127585	0.00358985	0.0817116	0.315237	0.0168497	0.253327	0.0506105	0.394484	0.030772	0.102441		M79	0.0373687	0.000161617	0.0137964	0.0124701	0.0144262	0.000211297	0.017614	0.00397055	0.00534293	0.0115294		M79	8.83752e-06	0.000231472	2.20831e-09	1.20484e-07	2.96751e-06	5.65074e-07	3.14464e-07	0.0719044	1.20358e-05	1.08856e-06
M81	0.0207506	0.0885217	0.000406957	0.012041	0.0557579	0.0545551	0.17606	0.0118928	0.217311	0.0370031	0.0575684		M81	0.0108535	0.000547679	0.011477	0.00793267	0.00974401	0.00249599	0.00198966	6.78775e-06	0.013182	0.00407037		M81	5.99791e-08	0.0684676	6.24254e-08	6.1519e-05	1.12312e-05	2.07401e-07	7.31162e-09	0.00108659	1.14265e-05	2.78384e-08

## Sheet: S3B
Topic coherence and topic diversity for the topics inferred by treeLFA, flatLFA, LDA and GETM.
Model	Topic coherence	Topic diversity
treeLFA	30.93	0.57
flatLFA	30.13	0.58
LDA	30.49	0.58
GETM	27.26	0.87

## Sheet: S3C
Pearson correlation between topics inferred by four topic models and all the ICD10/Phecode groups.
treeLFA				flatLFA				LDA				GETM					treeLFA				flatLFA				LDA				GETM
topic	rank	ICD10 group	correlation	topic	rank	ICD10 group	correlation	topic	rank	ICD10 group	correlation	topic	rank	ICD10 group	correlation		topic	rank	Phecode groups	correlation	topic	rank	Phecode groups	correlation	topic	rank	Phecode groups	correlation	topic	rank	Phecode groups	correlation
1	1	-	-	1	1	-	-										1	1	-	-	1	1	-	-
1	2	-	-	1	2	-	-										1	2	-	-	1	2	-	-
1	3	-	-	1	3	-	-										1	3	-	-	1	3	-	-
1	4	-	-	1	4	-	-										1	4	-	-	1	4	-	-
1	5	-	-	1	5	-	-										1	5	-	-	1	5	-	-
2	1	category-Block I10-I15	0.78974	2	1	category-Block I10-I15	0.801608	1	1	category-Block I10-I15	0.443976	1	1	chapter-metabolic	0.7273		2	1	category-HYPERTENSIVE DISEASE	0.78974	2	1	category-HYPERTENSIVE DISEASE	0.801608	1	1	category-HYPERTENSIVE DISEASE	0.443976	1	1	category-Disorders of lipoid metabolism	0.660285
2	2	chapter-metabolic	0.24211	2	2	chapter-metabolic	0.244074	1	2	category-Block C43-C44	0.349351	1	2	category-Block E70-E90	0.541113		2	2	category-Disorders of lipoid metabolism	0.212029	2	2	category-Disorders of lipoid metabolism	0.219108	1	2	category-Malignant neoplasm of skin	0.349351	1	2	category-Other/unspecified disorders of metabolism	0.660285
2	3	category-Block M15-M19	0.152889	2	3	category-Block J40-J47	0.148083	1	3	category-Block D10-D36	0.316802	1	3	category-Block I10-I15	0.522989		2	3	category-Other/unspecified disorders of metabolism	0.212029	2	3	category-Other/unspecified disorders of metabolism	0.219108	1	3	category-Benign neoplasm of other and unspecified sites	0.276669	1	3	chapter-endocrine/metabolic	0.55949
2	4	category-Block J40-J47	0.151375	2	4	category-Block M15-M19	0.141593	1	4	chapter-neoplasms	0.307053	1	4	category-Block E10-E14	0.36646		2	4	category-Arthropathies	0.209119	2	4	category-Arthropathies	0.196089	1	4	chapter-neoplasms	0.250405	1	4	category-HYPERTENSIVE DISEASE	0.522989
2	5	category-Block E10-E14	0.134467	2	5	category-Block E10-E14	0.140424	1	5	chapter-skin	0.231458	1	5	category-Block E00-E07	0.243207		2	5	category-osteoarthritis	0.160604	2	5	chapter-endocrine/metabolic	0.157447	1	5	category- benign neoplasm of breast, ovary, uterus, and other genitourinary organs; uterine/ovarian cancer	0.234974	1	5	category-DIABETES	0.36646
3	1	category-Block K55-K64	0.560965	3	1	category-Block K55-K64	0.560614	2	1	category-Block K55-K64	0.545009	2	1	category-Block K55-K64	0.773696		3	1	category-noninfective gastrointestinal disorders	0.570182	3	1	category-noninfective gastrointestinal disorders	0.569974	2	1	category-noninfective gastrointestinal disorders	0.549781	2	1	category-noninfective gastrointestinal disorders	0.841513
3	2	chapter-digestive	0.301099	3	2	chapter-digestive	0.300779	2	2	chapter-digestive	0.285078	2	2	chapter-digestive	0.530817		3	2	category-Benign and malignant neoplasm of colon	0.431134	3	2	category-Benign and malignant neoplasm of colon	0.430702	2	2	category-Benign and malignant neoplasm of colon	0.478348	2	2	category-Other gastrointestinal	0.617396
3	3	category-Block I10-I15	0.241505	3	3	category-Block I10-I15	0.241724	2	3	category-Block I80-I89	0.229397	2	3	category-Block K50-K52	0.311228		3	3	category-Other diseases of digestive system	0.399893	3	3	category-Other diseases of digestive system	0.399816	2	3	category-Other diseases of digestive system	0.399899	2	3	chapter-digestive	0.53077
3	4	category-Block I80-I89	0.215672	3	4	category-Block I80-I89	0.215856	2	4	category-Block I10-I15	0.184337	2	4	category-Block K90-K93	0.194906		3	4	category-Other gastrointestinal	0.39534	3	4	category-Other gastrointestinal	0.395261	2	4	category-Other gastrointestinal	0.383963	2	4	category-Other diseases of digestive system	0.477806
3	5	category-Block K50-K52	0.123203	3	5	category-Block K50-K52	0.123507	2	5	category-Block D10-D36	0.11847	2	5	category-Block K70-K77	0.0628335		3	5	chapter-digestive	0.297159	3	5	chapter-digestive	0.296794	2	5	chapter-digestive	0.281802	2	5	category-Other and unspecified effects of external causes	0.311228
4	1	category-Block K20-K31	0.612037	4	1	category-Block K20-K31	0.61238	3	1	category-Block K20-K31	0.653432	3	1	category-Block K20-K31	0.628522		4	1	chapter-digestive	0.501718	4	1	chapter-digestive	0.501454	3	1	chapter-digestive	0.500827	3	1	chapter-digestive	0.52182
4	2	chapter-digestive	0.534214	4	2	chapter-digestive	0.53406	3	2	chapter-digestive	0.534533	3	2	chapter-digestive	0.575357		4	2	category-disorders of stomach	0.474379	4	2	category-disorders of stomach	0.474372	3	2	category-disorders of stomach	0.490278	3	2	category-Abdominal hernia	0.474735
4	3	category-Block K40-K46	0.301366	4	3	category-Block K40-K46	0.302017	3	3	category-Block K40-K46	0.312999	3	3	category-Block K40-K46	0.474735		4	3	category-esophageal disorders	0.44188	4	3	category-esophageal disorders	0.442339	3	3	category-esophageal disorders	0.47789	3	3	category-disorders of stomach	0.453829
4	4	category-Block I10-I15	0.190048	4	4	category-Block I10-I15	0.188852	3	4	category-Block I10-I15	0.120855	3	4	category-Block K80-K87	0.224172		4	4	category-Abdominal hernia	0.301366	4	4	category-Abdominal hernia	0.302017	3	4	category-Abdominal hernia	0.312999	3	4	category-esophageal disorders	0.425397
4	5	chapter-blood	0.0634	4	5	chapter-blood	0.0628314	3	5	chapter-blood	0.0739289	3	5	category-Block K90-K93	-0.028513		4	5	category-Substance-related disorders	0.283032	4	5	category-Substance-related disorders	0.283124	3	5	category-Substance-related disorders	0.278199	3	5	category-Substance-related disorders	0.265997
5	1	category-Block I20-I25	0.618751	5	1	category-Block I20-I25	0.61683	4	1	category-Block I20-I25	0.645052	4	1	category-Block I20-I25	0.713129		5	1	category-ISCHEMIC HEART DISEASE	0.557647	5	1	category-ISCHEMIC HEART DISEASE	0.555465	4	1	category-ISCHEMIC HEART DISEASE	0.580074	4	1	category-ISCHEMIC HEART DISEASE	0.668957
5	2	category-Block I10-I15	0.490225	5	2	category-Block I10-I15	0.490623	4	2	chapter-circulatory	0.481161	4	2	chapter-circulatory	0.651789		5	2	chapter-circulatory system	0.490859	5	2	category-HYPERTENSIVE DISEASE	0.490623	4	2	chapter-circulatory system	0.500799	4	2	chapter-circulatory system	0.626009
5	3	chapter-circulatory	0.47018	5	3	chapter-circulatory	0.467489	4	3	category-Block I10-I15	0.477241	4	3	category-Block I10-I15	0.434647		5	3	category-HYPERTENSIVE DISEASE	0.490225	5	3	chapter-circulatory system	0.488434	4	3	category-HYPERTENSIVE DISEASE	0.477241	4	3	category-HYPERTENSIVE DISEASE	0.434647
5	4	category-Block E70-E90	0.313515	5	4	category-Block E70-E90	0.312196	4	4	category-Block E70-E90	0.286521	4	4	category-Block I30-I52	0.33759		5	4	category-Disorders of lipoid metabolism	0.470891	5	4	category-Disorders of lipoid metabolism	0.469765	4	4	category-Disorders of lipoid metabolism	0.433664	4	4	category-DISEASES OF ARTERIES, ARTERIOLES, AND CAPILLARIES	0.360545
5	5	chapter-metabolic	0.267474	5	5	chapter-metabolic	0.267118	4	5	chapter-metabolic	0.248022	4	5	category-Block I70-I79	0.0261844		5	5	category-Other/unspecified disorders of metabolism	0.470891	5	5	category-Other/unspecified disorders of metabolism	0.469765	4	5	category-Other/unspecified disorders of metabolism	0.433664	4	5	category-cardiac conduction disorders	0.314989
6	1	category-Block M20-M25	0.481109	6	1	category-Block M20-M25	0.479648	5	1	category-Block M20-M25	0.476346	5	1	chapter-immune	0.825192		6	1	category-joint disorders and dislocations; trauma-related	0.70711	6	1	category-joint disorders and dislocations; trauma-related	0.708098	5	1	category-joint disorders and dislocations; trauma-related	0.709406	5	1	chapter-musculoskeletal	0.805087
6	2	chapter-immune	0.390956	6	2	chapter-immune	0.393545	5	2	chapter-immune	0.460893	5	2	category-Block M15-M19	0.569407		6	2	category-other non-traumatic joint disorders	0.572687	6	2	category-other non-traumatic joint disorders	0.569621	5	2	category-Arthropathies	0.537217	5	2	category-Arthropathies	0.734411
6	3	category-Block M15-M19	0.385904	6	3	category-Block M15-M19	0.39051	5	3	category-Block M15-M19	0.458145	5	3	category-Block M20-M25	0.42208		6	3	chapter-injuries & poisonings	0.504867	6	3	chapter-injuries & poisonings	0.50501	5	3	category-other non-traumatic joint disorders	0.527892	5	3	category-joint disorders and dislocations; trauma-related	0.679778
6	4	category-Block I10-I15	0.233816	6	4	category-Block I10-I15	0.238762	5	4	category-Block I10-I15	0.308085	5	4	category-Block M70-M79	0.272375		6	4	category-Arthropathies	0.441425	6	4	category-Arthropathies	0.446899	5	4	chapter-injuries & poisonings	0.494511	5	4	category-osteoarthritis	0.644112
6	5	category-Block E65-E68	0.0680352	6	5	category-Block E65-E68	0.0698404	5	5	category-Block E65-E68	0.12001	5	5	category-Block M05-M14	0.233618		6	5	chapter-musculoskeletal	0.387491	6	5	chapter-musculoskeletal	0.389986	5	5	category-osteoarthritis	0.454991	5	5	chapter-injuries & poisonings	0.47352
7	1	category-Block H25-H28	0.7526	7	1	category-Block H25-H28	0.752771	6	1	category-Block H25-H28	0.673652	6	1	category-Block H25-H28	0.767035		7	1	category-Cataract	0.7526	7	1	category-Cataract	0.752771	6	1	category-Cataract	0.673652	6	1	category-Cataract	0.767035
7	2	chapter-eye	0.677986	7	2	chapter-eye	0.6783	6	2	chapter-eye	0.598218	6	2	chapter-eye	0.734871		7	2	chapter-sense organs	0.650904	7	2	chapter-sense organs	0.651288	6	2	chapter-sense organs	0.58924	6	2	chapter-sense organs	0.74736
7	3	category-Block I10-I15	0.483693	7	3	category-Block I10-I15	0.48331	6	3	category-Block I10-I15	0.52662	6	3	chapter-skin	0.423828		7	3	category-HYPERTENSIVE DISEASE	0.483693	7	3	category-HYPERTENSIVE DISEASE	0.48331	6	3	category-HYPERTENSIVE DISEASE	0.52662	6	3	category-other eye disorders	0.418716
7	4	category-Block H30-H36	0.203148	7	4	category-Block H30-H36	0.203078	6	4	category-Block H40-H42	0.171985	6	4	category-Block L60-L75	0.278001		7	4	category-other eye disorders	0.477878	7	4	category-other eye disorders	0.477606	6	4	category-other eye disorders	0.402481	6	4	chapter-dermatologic	0.354118
7	5	category-Block H40-H42	0.202386	7	5	category-Block H40-H42	0.202574	6	5	chapter-metabolic	0.163817	6	5	category-Block L00-L08	0.263888		7	5	category-diabetic retinopathy and degenerative disorders of the eye	0.203148	7	5	category-diabetic retinopathy and degenerative disorders of the eye	0.203078	6	5	category-Disorders of lipoid metabolism	0.189189	6	5	category-Skin and subcutaneous tissue infections	0.318849
8	1	category-Block I10-I15	0.406379	8	1	category-Block I10-I15	0.412019	7	1	chapter-digestive	0.548237	7	1	category-Block I10-I15	0.754251		8	1	category-HYPERTENSIVE DISEASE	0.406379	8	1	category-HYPERTENSIVE DISEASE	0.412019	7	1	chapter-digestive	0.519741	7	1	category-HYPERTENSIVE DISEASE	0.754251
8	2	category-Block M15-M19	0.274534	8	2	category-Block M15-M19	0.265923	7	2	category-Block K20-K31	0.343708	7	2	category-Block I80-I89	0.48931		8	2	category-Arthropathies	0.369097	8	2	category-Arthropathies	0.359762	7	2	category-noninfective gastrointestinal disorders	0.351832	7	2	category-diseases of veins and lymphatics	0.48931
8	3	chapter-immune	0.214606	8	3	chapter-immune	0.202001	7	3	category-Block K55-K64	0.307244	7	3	chapter-circulatory	0.424774		8	3	category-osteoarthritis	0.333824	8	3	category-osteoarthritis	0.324067	7	3	category-disorders of stomach	0.327477	7	3	chapter-circulatory system	0.407153
8	4	chapter-digestive	0.197745	8	4	chapter-digestive	0.196734	7	4	category-Block I10-I15	0.22975	7	4	category-Block C43-C44	0.236099		8	4	category-joint disorders and dislocations; trauma-related	0.254527	8	4	category-joint disorders and dislocations; trauma-related	0.245493	7	4	category-Other gastrointestinal	0.260269	7	4	category-Malignant neoplasm of skin	0.236099
8	5	chapter-metabolic	0.167561	8	5	chapter-metabolic	0.172671	7	5	category-Block K80-K87	0.176484	7	5	category-Block I26-I28	0.0674647		8	5	category-Disorders of lipoid metabolism	0.219434	8	5	category-Disorders of lipoid metabolism	0.227228	7	5	chapter-mental disorders	0.249132	7	5	category-DISEASES OF PULMONARY CIRCULATION	0.033818
9	1	category-Block C76-C80	0.704908	9	1	category-Block C76-C80	0.708454	8	1	category-Block C76-C80	0.521423	8	1	chapter-neoplasms	0.692756		9	1	category-Neoplasms: malignant, secondary or uncertain	0.704908	9	1	category-Neoplasms: malignant, secondary or uncertain	0.708454	8	1	category-Neoplasms: malignant, secondary or uncertain	0.521423	8	1	chapter-neoplasms	0.624172
9	2	chapter-neoplasms	0.378161	9	2	chapter-neoplasms	0.382447	8	2	category-Block C50-C50	0.360263	8	2	category-Block D10-D36	0.557438		9	2	chapter-neoplasms	0.33547	9	2	chapter-neoplasms	0.33959	8	2	category-cancer of female genital organs; breast dysplasia	0.360263	8	2	category-Anemias	0.530385
9	3	category-Block I10-I15	0.254687	9	3	category-Block I10-I15	0.254372	8	3	chapter-neoplasms	0.327348	8	3	chapter-blood	0.530385		9	3	category-Pneumoconioses and other lung diseases	0.258414	9	3	category-HYPERTENSIVE DISEASE	0.254372	8	3	category-HYPERTENSIVE DISEASE	0.310451	8	3	chapter-hematopoietic	0.530385
9	4	category-Block C50-C50	0.245761	9	4	category-Block C50-C50	0.249427	8	4	category-Block I10-I15	0.310451	8	4	category-Block D60-D64	0.444272		9	4	category-HYPERTENSIVE DISEASE	0.254687	9	4	category-Pneumoconioses and other lung diseases	0.253585	8	4	chapter-neoplasms	0.285212	8	4	category-cancer of female genital organs; breast dysplasia	0.337968
9	5	category-Block J09-J18	0.203807	9	5	category-Block J09-J18	0.200317	8	5	category-Block J09-J18	0.236981	8	5	category-Block C50-C50	0.337968		9	5	category-cancer of female genital organs; breast dysplasia	0.245761	9	5	category-cancer of female genital organs; breast dysplasia	0.249427	8	5	category-Pneumoconioses and other lung diseases	0.257818	8	5	category- benign neoplasm of breast, ovary, uterus, and other genitourinary organs; uterine/ovarian cancer	0.322534
10	1	category-Block I10-I15	0.380507	10	1	category-Block I10-I15	0.38126	9	1	category-Block I10-I15	0.521002	9	1	chapter-respiratory	0.81679		10	1	category-HYPERTENSIVE DISEASE	0.380507	10	1	category-HYPERTENSIVE DISEASE	0.38126	9	1	category-HYPERTENSIVE DISEASE	0.521002	9	1	category- chronic obstructive pulmonary disease, bronchiectasis, asthma	0.770343
10	2	chapter-circulatory	0.339301	10	2	chapter-circulatory	0.334922	9	2	chapter-circulatory	0.358737	9	2	category-Block J40-J47	0.770343		10	2	chapter-circulatory system	0.379019	10	2	chapter-circulatory system	0.374343	9	2	chapter-circulatory system	0.400642	9	2	chapter-respiratory	0.712624
10	3	category-Block E70-E90	0.32476	10	3	category-Block E70-E90	0.32542	9	3	category-Block E70-E90	0.307697	9	3	category-Block J09-J18	0.318572		10	3	chapter-respiratory	0.301692	10	3	chapter-respiratory	0.308518	9	3	chapter-respiratory	0.288223	9	3	category-Pneumoconioses and other lung diseases	0.342855
10	4	chapter-metabolic	0.293119	10	4	chapter-metabolic	0.292817	9	4	chapter-metabolic	0.298282	9	4	category-Block J20-J22	0.251469		10	4	category-Pneumonia and influenza	0.277184	10	4	category-Pneumonia and influenza	0.283823	9	4	category-Disorders of lipoid metabolism	0.283688	9	4	category-tracheostomy complications	0.253002
10	5	chapter-respiratory	0.276505	10	5	chapter-respiratory	0.283128	9	5	chapter-respiratory	0.263998	9	5	category-Block J30-J39	0.171319		10	5	category-DISEASES OF ARTERIES, ARTERIOLES, AND CAPILLARIES	0.271432	10	5	category-DISEASES OF ARTERIES, ARTERIOLES, AND CAPILLARIES	0.265662	9	5	category-Other/unspecified disorders of metabolism	0.283688	9	5	category-Pneumonia and influenza	0.210492
11	1	category-Block M50-M54	0.661962	11	1	category-Block M50-M54	0.661643	10	1	category-Block M50-M54	0.589142	10	1	chapter-mental	0.659523		11	1	category-DORSOPATHIES	0.880051	11	1	category-DORSOPATHIES	0.879792	10	1	category-DORSOPATHIES	0.695258	10	1	chapter-mental disorders	0.513673
11	2	chapter-immune	0.453694	11	2	chapter-immune	0.45249	10	2	chapter-immune	0.576407	10	2	category-Block F30-F39	0.456852		11	2	chapter-musculoskeletal	0.557676	11	2	chapter-musculoskeletal	0.556612	10	2	chapter-musculoskeletal	0.636165	10	2	category-psychological disorders	0.491905
11	3	category-Block M45-M49	0.44203	11	3	category-Block M45-M49	0.441424	10	3	category-Block M45-M49	0.361963	10	3	category-Block F10-F19	0.431235		11	3	category-Back pain	0.417851	11	3	category-Back pain	0.417546	10	3	category- neuralgia, neuritis, and radiculitis,	0.448037	10	3	category-mononeuritis and nerve lesions	0.345794
11	4	category-Block G50-G59	0.289346	11	4	category-Block G50-G59	0.28968	10	4	category-Block I10-I15	0.287655	10	4	chapter-infectious	0.394747		11	4	category-neck pain	0.417851	11	4	category-neck pain	0.417546	10	4	category-Back pain	0.443616	10	4	chapter-infectious diseases	0.338147
11	5	category-Block I10-I15	0.245249	11	5	category-Block I10-I15	0.246246	10	5	category-Block M15-M19	0.251173	10	5	category-Block G50-G59	0.345794		11	5	category- neuralgia, neuritis, and radiculitis,	0.385615	11	5	category- neuralgia, neuritis, and radiculitis,	0.385242	10	5	category-neck pain	0.443616	10	5	category-Substance-related disorders	0.332391
