# Supplementary material for: Topic modeling identifies novel genetic loci associated with multimorbidities in UK Biobank
Source: Cell Genom. 2023 Aug 1;3(8):100371. doi: 10.1016/j.xgen.2023.100371 (PMC10435382; doi:10.1016/j.xgen.2023.100371)
Supplement: Table S4. Genetic analysis of topic weights on the top 100 UKB dataset, related to Figure 4 — S4A. Number of loci associated with individuals’ weights for the 11 topics inferred by treeLFA on the top 100 UKB dataset. S4B. Comparison of −log10(p value) for lead SNPs of topic 5 given by single-code GWAS for the top 5 active codes in topic 5 and topic-GWAS for topic 5. S4C. Inflation in p values given by topic-GWAS for the 11 topics inferred by treeLFA on the top 100 UKB dataset. Both the LDSC intercept and λGC are given by the LDSC software (see STAR Methods). λGC, genomic control inflation factor. [file mmc5.xlsx]

## Sheet: S4A
Number of loci associated with individuals’ weights for the 11 topics inferred by treeLFA on the top-100 UKB dataset.
Topic	Loci associated with both code and topic	Loci only associated with topic
1	16	20
2	6	0
3	6	1
4	2	0
5	45	5
6	10	7
7	1	0
8	11	17
9	2	0
10	4	1
11	2	3

## Sheet: S4B
Comparison of -log10 (P-value) for lead SNPs of Topic 5 given by single code GWAS for the top five active codes in Topic 5 and topic-GWAS for Topic 5.
SNP	topic 5	E78	I10	I20	I21	I25
rs10455872	63.3322	54.4909	9.07027	51.341	25.2585	71.1164
rs10895001	8.63092	1.00824	15.3266	2.34688	1.39599	6.69962
rs11057830	8.12619	8.56257	1.22849	4.57577	2.13906	6.98047
rs11066301	9.5038	2.08355	7.08449	4.56035	9.4477	9.07722
rs11330240	22.888	6.61511	24.6617	8.13283	6.68424	15.1029
rs11556924	7.58423	4.56336	7.33498	2.63658	6.27075	6.21553
rs11591147	12.1728	23.0981	0.221849	4.8884	3.47821	10.656
rs117733303	32.7716	27.8761	4.92885	19.4521	18.1482	37.9996
rs1183910	8.06394	10.8262	2.39147	4.60485	3.27934	6.65092
rs12127701	9.95253	11.0624	2.57073	4.41263	1.55658	6.20489
rs12524865	9.51425	3.11216	8.37737	4.59791	5.08349	11.3363
rs12740374	33.6509	51.7577	4.48109	17.3873	8.92482	25.8239
rs13139571	12.5483	5.76346	11.8608	5.21961	0.982132	7.22417
rs1333049	55.4192	14.4118	5.18138	37.1315	38.0227	72.5804
rs1374264	9.53249	1.27084	6.58403	2.70863	1.66918	4.08613
rs15285	10.5047	8.22959	2.06444	4.38764	3.58186	7.59912
rs16891156	29.5584	24.6043	8.14942	16.4425	8.43771	25.1568
rs16948048	9.27434	4.98716	11.3536	5.55006	3.99183	8.19832
rs16998073	17.5198	2.4105	43.8864	3.3752	1.60572	4.98297
rs1740428	7.56108	7.7948	2.77006	5.22366	3.84558	5.78861
rs17696736	10.6847	2.53254	7.73166	4.78648	9.51856	9.64111
rs236720	8.42062	4.41885	16.4158	2.82218	2.60695	6.45002
rs2523663	9.10218	5.31229	7.20246	3.49963	1.26082	3.07629
rs2820312	9.25466	4.82304	6.92959	4.34256	3.34833	4.77288
rs2878901	10.1433	13.1663	3.26257	3.03128	5.04249	5.7929
rs2954038	10.2953	23.9144	1.07779	2.37561	3.29757	6.86806
rs3120139	12.7962	17.0278	2.51456	9.99913	5.70509	14.8182
rs3130342	7.89402	6.43914	7.97102	3.7582	2.33479	4.65797
rs3184504	14.1443	2.6702	17.2508	5.63395	12.7849	11.0491
rs3731239	17.7889	4.85294	1.22366	13.586	6.18635	24.0495
rs3798164	7.5428	9.37737	1.63358	7.38405	3.77134	9.84771
rs4614	8.13856	2.79778	2.42701	5.68888	3.87322	6.48241
rs4766897	8.99569	1.98172	7.98548	4.73471	6.86391	7.28895
rs55791371	19.9897	49.9285	0.929962	9.6908	6.11879	13.1658
rs59076890	7.48834	1.95311	8.74618	3.53121	1.6749	4.8636
rs6055971	7.35736	2.40983	15.8567	2.38206	1.37634	3.62599
rs61075980	8.12976	4.68592	3.48959	6.24741	3.23284	7.65956
rs61772626	7.37225	2.67778	8.11244	3.78728	3.05129	4.88539
rs6843082	13.221	1.4443	1.38185	2.08176	0.117134	2.07837
rs684773	7.3829	3.80465	8.8216	3.29098	4.93817	5.28592
rs6935921	7.3959	9.67634	1.12511	5.1609	4.77443	8.9165
rs72922273	7.36954	5.45075	3.90101	2.92336	0.549289	4.46916
rs7412	19.6244	62.4232	2.01028	9.33301	4.81051	10.9674
rs74625856	17.6457	8.65014	3.73945	8.3256	6.98088	16.3875
rs769449	19.9585	51.3553	0.258218	9.84771	8.15977	14.9017
rs783147	7.74318	6.81873	0.852324	4.22812	4.0836	9.387
rs840616	7.41744	3.04234	7.33649	2.24101	5.74088	5.42632
rs9349379	9.45217	0.800245	1.46193	11.3453	13.2876	21.7752
rs9515203	7.56634	0.838033	0.8173	2.88174	6.6908	6.5904
rs964184	10.0728	32.5079	6.61101	1.19328	0.0722192	1.69529

## Sheet: S4C
Inflation in P-values given by topic-GWAS for the 11 topics inferred by treeLFA on the top-100 UKB dataset.
Topic	1	2	3	4	5	6	7	8	9	10	11
λ	1.45	1.19	1.12	1.16	1.16	1.17	1.4	1.08	1.26	1.25	1.06
LDSC intercapt	1.1 (0.012)	1.02 (0.011)	1.02 (0.011)	1.03 (0.01)	1.05 (0.012)	1.01 (0.011)	1.02 (0.009)	1.1 (0.014)	1.02 (0.001)	1.04 (0.012)	1.02 (0.011)
λ: genomic control inflation factor
