# Supplementary material for: Topic modeling identifies novel genetic loci associated with multimorbidities in UK Biobank
Source: Cell Genom. 2023 Aug 1;3(8):100371. doi: 10.1016/j.xgen.2023.100371 (PMC10435382; doi:10.1016/j.xgen.2023.100371)
Supplement: Table S5. Validation of topic-associated loci on the top 100 UKB dataset, related to Figure 4 — S5A. Information on the 15 chromHMM states. S5B. Functional validation for topic-associated loci on the top 100 UKB dataset. S5C. Performance of PRSs for topics constructed using topic-GWAS results on the test data. R2, phenotypic variance of topic weights explained by the PRS for topics; P, p value of model fit on the testing data; heritability, heritabilities of topic weights calculated using the LD score regression and summary statistics of topic-GWAS; NUM_SNP, numbers of SNPs used by the software “PRSice-2” to construct the PRSs for topics; threshold, threshold for p values of SNPs used by PRSice-2 to select SNPs to construct the PRSs for topics. S5D. Comparison of the performance of two types of PRS for the 100 ICD-10 codes. One type of PRS for ICD-10 codes is constructed using topic-GWAS results (see STAR Methods), and the other type of PRS is constructed using single-code GWAS results. AUC, area under the receiver-operator curve of the PRSs on the test data. The PRSs are calculated using two softwares: PRSice-2 and Lassosum. S5E. Comparison of the performances of PRSs for ICD-10 codes based on the topic-GWAS results for treeLFA, LDA, and GETM on the top 100 UKB dataset. AUC, area under the receiver-operator curve of the PRSs on the test data. [file mmc6.xlsx]

## Sheet: S5A
Information for the 15 chromHMM states.
STATE NO.	MNEMONIC	DESCRIPTION	Positional Properties	TF Binding	Chromatin Accessibility	All Conserved Elements	Non-coding conserved elements
1	TssA	Active TSS	Enriched in TSS of actively transcribed genes	Strongly enriched for ChIP-seq binding sites of all active TFs including Pol2	Strongly enriched for DNase peaks	Strongly enriched	Strongly enriched
2	TssAFlnk	Flanking Active TSS	Enriched in immediate neighborhood of TSS of actively transcribed genes	Strongly enriched for ChIP-seq binding sites of specific active TFs	Strongly enriched for DNase peaks	Moderately enriched	Strongly enriched
3	TxFlnk	Transcribed state at gene 5' and 3'	Enriched at 5' (downstream of TSS) and 3' (upstream of TES) of actively transcribed genes	Strongly enriched for elongating Pol2	Moderately Enriched for DNase peaks	Strongly enriched	Moderately enriched
4	Tx	Strong transcription	Enriched in gene bodies of transcribed genes	No enrichment for TFBS	No enrichment for DNase peaks	Weakly enriched	No enrichment
5	TxWk	Weak transcription	Enriched in gene bodies of transcribed genes	No enrichment for TFBS	No enrichment for DNase peaks	No enrichment	No enrichment
6	EnhG	Genic enhancers	Enriched in gene bodies of transcribed genes	Moderately enriched for ChIP-seq binding sites of activating enhancer TFs	Moderately Enriched for DNase peaks	Moderately enriched	Moderately enriched
7	Enh	Enhancers	Not enriched at TSSs	Strongly Enriched for ChIP-seq binding sites of activating enhancer TFs	Moderately Enriched for DNase peaks	Moderately enriched	Strongly enriched
8	ZNF/Rpts	ZNF genes & repeats	Enriched for ZNF genes and satellite repeats	No enrichment for TFBS	No enrichment for DNase peaks	No enrichment	No enrichment
9	Het	Heterochromatin	Enriched at heterochromatin regions and centromeric and telomeric repeats	No enrichment for TFBS	No enrichment for DNase peaks	No enrichment	No enrichment
10	TssBiv	Bivalent/Poised TSS	Enriched in TSS of repressed genes	Enriched for ChIP-seq binding sites of repressors e.g. NRSF and Polycomb factors e.g. Suz12, Ezh2	Strongly enriched for DNase peaks	Strongly enriched	Strongly enriched
11	BivFlnk	Flanking Bivalent TSS/Enh	Enriched around TSS of repressed genes	Enriched for ChIP-seq binding sites of repressors e.g. NRSF and Polycomb factors e.g. Suz12, Ezh2	Strongly enriched for DNase peaks	Strongly enriched	Strongly enriched
12	EnhBiv	Bivalent Enhancer	Not enriched at TSSs	Enriched for ChIP-seq binding sites of activating enhancer TFs & Polycomb factors e.g. Suz12,Ezh2	Strongly enriched for DNase peaks	Strongly enriched	Strongly enriched
13	ReprPC	Repressed PolyComb	Enriched at gene bodies of repressed genes	No enrichment for TFBS	No enrichment for DNase peaks	Moderately enriched	Strongly enriched
14	ReprPCWk	Weak Repressed PolyComb	Enriched at gene bodies of repressed genes	No enrichment for TFBS	No enrichment for DNase peaks	No enrichment	Weakly enriched
15	Quies	Quiescent/Low	No marks	No enrichment for TFBS	No enrichment for DNase peaks	No enrichment	No enrichment
This table is the S3 table of paper "Integrative analysis of 111 reference human epigenomes".

## Sheet: S5B
Functional validation for topic-associated loci on the top-100 UKB dataset.
Proportions of SNPs in different chromHMM states for the 3 groups of SNPs on the top-100 UKB dataset.
SNP	chromHMM state	Proportion
all single code associated SNPs	1	0.146132
all single code associated SNPs	2	0.110315
all single code associated SNPs	3	0.0286533
all single code associated SNPs	4	0.237822
all single code associated SNPs	5	0.401146
all single code associated SNPs	6	0.00143267
all single code associated SNPs	7	0.0272206
all single code associated SNPs	8	0.00143267
all single code associated SNPs	9	0.025788
all single code associated SNPs	10	0
all single code associated SNPs	11	0
all single code associated SNPs	12	0.00143267
all single code associated SNPs	13	0.00429799
all single code associated SNPs	14	0.0143266
all single code associated SNPs	15	0
random SNPs	1	0.070983
random SNPs	2	0.0939987
random SNPs	3	0.0116154
random SNPs	4	0.18176
random SNPs	5	0.442676
random SNPs	6	0
random SNPs	7	0.04302
random SNPs	8	0.0051624
random SNPs	9	0.104324
random SNPs	10	0
random SNPs	11	0
random SNPs	12	0.0004302
random SNPs	13	0.0111852
random SNPs	14	0.0266724
random SNPs	15	0.0081738
SNPs associated with topics but not single codes	1	0.116279
SNPs associated with topics but not single codes	2	0.0465116
SNPs associated with topics but not single codes	3	0.0232558
SNPs associated with topics but not single codes	4	0.44186
SNPs associated with topics but not single codes	5	0.139535
SNPs associated with topics but not single codes	6	0
SNPs associated with topics but not single codes	7	0.0465116
SNPs associated with topics but not single codes	8	0.0232558
SNPs associated with topics but not single codes	9	0.139535
SNPs associated with topics but not single codes	10	0
SNPs associated with topics but not single codes	11	0
SNPs associated with topics but not single codes	12	0
SNPs associated with topics but not single codes	13	0
SNPs associated with topics but not single codes	14	0.0232558
SNPs associated with topics but not single codes	15	0
Proportions of SNPs that are eQTL in different tissues for the 3 groups of SNPs on the top-100 UKB dataset.
SNP	Tissue	Proportion
random SNPs	Adipose tissue	0
random SNPs	Adrenal gland	0
random SNPs	Blood	0.199398
random SNPs	Blood vessel	0
random SNPs	Brain	0.223489
random SNPs	Breast	0.137664
random SNPs	Colon	0.176812
random SNPs	Esophagus	0.265649
random SNPs	Heart	0.180684
random SNPs	Kidney	0.0148419
random SNPs	Liver	0.0746397
random SNPs	Lung	0.179609
random SNPs	Muscle	0.208432
random SNPs	Nerve	0.236395
random SNPs	Ovary	0.0656055
random SNPs	Pancreas	0.132287
random SNPs	Pituitary	0.100237
random SNPs	Prostate	0.081738
random SNPs	Salivary gland	0
random SNPs	Skin	0.259196
random SNPs	Small intestine	0
random SNPs	Spleen	0.129705
random SNPs	Stomach	0.11723
random SNPs	testis	0
random SNPs	Thyroid	0.243493
random SNPs	Uterus	0.0389331
random SNPs	Vagina	0.0374274
all single code associated SNPs	Adipose tissue	0
all single code associated SNPs	Adrenal gland	0
all single code associated SNPs	Blood	0.418338
all single code associated SNPs	Blood vessel	0
all single code associated SNPs	Brain	0.495702
all single code associated SNPs	Breast	0.361032
all single code associated SNPs	Colon	0.429799
all single code associated SNPs	Esophagus	0.558739
all single code associated SNPs	Heart	0.448424
all single code associated SNPs	Kidney	0.0601719
all single code associated SNPs	Liver	0.230659
all single code associated SNPs	Lung	0.422636
all single code associated SNPs	Muscle	0.461318
all single code associated SNPs	Nerve	0.532951
all single code associated SNPs	Ovary	0.183381
all single code associated SNPs	Pancreas	0.339542
all single code associated SNPs	Pituitary	0.276504
all single code associated SNPs	Prostate	0.223496
all single code associated SNPs	Salivary gland	0
all single code associated SNPs	Skin	0.56447
all single code associated SNPs	Small intestine	0
all single code associated SNPs	Spleen	0.346705
all single code associated SNPs	Stomach	0.293696
all single code associated SNPs	testis	0
all single code associated SNPs	Thyroid	0.515759
all single code associated SNPs	Uterus	0.0988539
all single code associated SNPs	Vagina	0.106017
SNPs associated with topics but not single codes	Adipose tissue	0
SNPs associated with topics but not single codes	Adrenal gland	0
SNPs associated with topics but not single codes	Blood	0.418605
SNPs associated with topics but not single codes	Blood vessel	0
SNPs associated with topics but not single codes	Brain	0.395349
SNPs associated with topics but not single codes	Breast	0.255814
SNPs associated with topics but not single codes	Colon	0.255814
SNPs associated with topics but not single codes	Esophagus	0.465116
SNPs associated with topics but not single codes	Heart	0.302326
SNPs associated with topics but not single codes	Kidney	0.0465116
SNPs associated with topics but not single codes	Liver	0.162791
SNPs associated with topics but not single codes	Lung	0.372093
SNPs associated with topics but not single codes	Muscle	0.302326
SNPs associated with topics but not single codes	Nerve	0.418605
SNPs associated with topics but not single codes	Ovary	0.162791
SNPs associated with topics but not single codes	Pancreas	0.209302
SNPs associated with topics but not single codes	Pituitary	0.209302
SNPs associated with topics but not single codes	Prostate	0.162791
SNPs associated with topics but not single codes	Salivary gland	0
SNPs associated with topics but not single codes	Skin	0.511628
SNPs associated with topics but not single codes	Small intestine	0
SNPs associated with topics but not single codes	Spleen	0.255814
SNPs associated with topics but not single codes	Stomach	0.209302
SNPs associated with topics but not single codes	testis	0
SNPs associated with topics but not single codes	Thyroid	0.44186
SNPs associated with topics but not single codes	Uterus	0.116279
SNPs associated with topics but not single codes	Vagina	0.116279
Proportions of SNPs with chromatin mapping in different tissues for the 3 groups of SNPs on the top-100 UKB dataset.
SNP	Tissue	Proportion
random SNPs	Adrenal	0.0075285
random SNPs	Aorta	0.138309
random SNPs	Bladder	0.0096795
random SNPs	Dorsolateral	0.0111852
random SNPs	Hippocampus	0.0271026
random SNPs	Left ventricle	0
random SNPs	Liver	0.241127
random SNPs	Lung	0.0178533
random SNPs	Ovary	0
random SNPs	Pancreas	0.0311895
random SNPs	Psoas	0.0088191
random SNPs	Right ventricle	0
random SNPs	Small bowel	0
random SNPs	Spleen	0.116154
random SNPs	Lymphoblast	0.254678
random SNPs	Fibroblast	0.564638
random SNPs	Mesenchymal stem cell	0
random SNPs	Mesendoderm	0.53818
random SNPs	Neural progenitor cell	0
random SNPs	Trophoblast like cell	0
random SNPs	Embryonic stem cell	0.499892
all single code associated SNPs	Adrenal	0.030086
all single code associated SNPs	Aorta	0.338109
all single code associated SNPs	Bladder	0.0558739
all single code associated SNPs	Dorsolateral	0.0487106
all single code associated SNPs	Hippocampus	0.0830946
all single code associated SNPs	Left ventricle	0
all single code associated SNPs	Liver	0.495702
all single code associated SNPs	Lung	0.0802292
all single code associated SNPs	Ovary	0.00429799
all single code associated SNPs	Pancreas	0.118911
all single code associated SNPs	Psoas	0.0558739
all single code associated SNPs	Right ventricle	0
all single code associated SNPs	Small bowel	0
all single code associated SNPs	Spleen	0.315186
all single code associated SNPs	Lymphoblast	0.518625
all single code associated SNPs	Fibroblast	0.836676
all single code associated SNPs	Mesenchymal stem cell	0
all single code associated SNPs	Mesendoderm	0.782235
all single code associated SNPs	Neural progenitor cell	0
all single code associated SNPs	Trophoblast like cell	0
all single code associated SNPs	Embryonic stem cell	0.762178
SNPs associated with topics but not single codes	Adrenal	0.0465116
SNPs associated with topics but not single codes	Aorta	0.209302
SNPs associated with topics but not single codes	Bladder	0.0232558
SNPs associated with topics but not single codes	Dorsolateral	0.0697674
SNPs associated with topics but not single codes	Hippocampus	0.0930233
SNPs associated with topics but not single codes	Left ventricle	0
SNPs associated with topics but not single codes	Liver	0.395349
SNPs associated with topics but not single codes	Lung	0.0697674
SNPs associated with topics but not single codes	Ovary	0
SNPs associated with topics but not single codes	Pancreas	0.0465116
SNPs associated with topics but not single codes	Psoas	0.0232558
SNPs associated with topics but not single codes	Right ventricle	0
SNPs associated with topics but not single codes	Small bowel	0
SNPs associated with topics but not single codes	Spleen	0.27907
SNPs associated with topics but not single codes	Lymphoblast	0.418605
SNPs associated with topics but not single codes	Fibroblast	0.883721
SNPs associated with topics but not single codes	Mesenchymal stem cell	0
SNPs associated with topics but not single codes	Mesendoderm	0.837209
SNPs associated with topics but not single codes	Neural progenitor cell	0
SNPs associated with topics but not single codes	Trophoblast like cell	0
SNPs associated with topics but not single codes	Embryonic stem cell	0.837209

## Sheet: S5C
Performance of PRS for topics constructed using topic-GWAS results on the test data.
Topic	PRS.R2	Heritability	P	NUM_SNP	Threshold
1	0.021	0.09	0	224380	1
2	0.0056	0.04	1.36e-110	224544	1
3	0.0013	0.024	8.04e-27	68706	0.186
4	0.004	0.032	8.89e-81	224745	1
5	0.005	0.032	3.13e-98	224558	1
6	0.004	0.036	2.59e-80	121653	0.383
7	0.019	0.075	0	224386	1
8	0.0017	0.017	7.74e-36	93983	0.28
9	0.0099	0.068	5.65e-212	89123	0.244
10	0.0075	0.052	2.05e-154	128564	0.404
11	0.0006	0.01	1.76e-13	93153	0.28
R2: phenotypic variance of topic weights explained by the PRS for topics
P: P-value of the model fit on the testing data
Heritability: heritabilities of topic weights calculated using the LD score regression and summary statistics of topic-GWAS
NUM_SNP: numbers of SNPs used by PRSice-2 to construct the PRS for topics
Threshold: threshold for P-values of SNPs used by PRSice-2 to construct the PRS for topics

## Sheet: S5D
Comparison of the performance of two types of PRS for the 100 ICD10 codes.
PRSice-2			Lassosum
ICD-10	AUC_code-GWAS	AUC_topic-GWAS	ICD-10	AUC_code-GWAS	AUC_topic-GWAS
A09	0.514017	0.54099	A09	0.520453	0.547009
A41	0.527745	0.530224	A41	0.527534	0.526066
B95	0.523091	0.536673	B95	0.53426	0.544409
B96	0.537198	0.556113	B96	0.535203	0.565282
C44	0.609574	0.514603	C44	0.629932	0.507561
C50	0.583511	0.522877	C50	0.595149	0.523659
C61	0.62087	0.511334	C61	0.63613	0.493619
C77	0.51704	0.526385	C77	0.522531	0.5308
C78	0.528978	0.52013	C78	0.529373	0.526641
C79	0.520094	0.513074	C79	0.520469	0.519594
D12	0.568867	0.54725	D12	0.579233	0.55224
D17	0.533786	0.533442	D17	0.541598	0.539198
D22	0.591635	0.516589	D22	0.594307	0.522331
D23	0.514766	0.527888	D23	0.498745	0.535247
D25	0.547629	0.519752	D25	0.557185	0.521938
D50	0.52291	0.544857	D50	0.534395	0.559581
D64	0.528277	0.532928	D64	0.530372	0.545714
E03	0.625192	0.554185	E03	0.655732	0.570142
E11	0.620826	0.589813	E11	0.649003	0.603235
E66	0.587551	0.595231	E66	0.603578	0.607394
E78	0.576549	0.579617	E78	0.597811	0.58655
E87	0.512752	0.544493	E87	0.503429	0.552795
F10	0.598095	0.567474	F10	0.605027	0.569996
F17	0.578957	0.582572	F17	0.589815	0.596657
F32	0.549866	0.571079	F32	0.558958	0.579595
F41	0.532292	0.569335	F41	0.540513	0.57246
G40	0.524861	0.519062	G40	0.522488	0.539281
G47	0.551649	0.563229	G47	0.56156	0.575921
G55	0.541553	0.579074	G55	0.547394	0.604058
G56	0.575677	0.570897	G56	0.597488	0.583593
H02	0.518641	0.537411	H02	0.520815	0.536904
H25	0.564988	0.547977	H25	0.563497	0.551676
H26	0.54106	0.52253	H26	0.550756	0.530525
H35	0.553838	0.551933	H35	0.557185	0.550582
H40	0.569962	0.547757	H40	0.592965	0.557441
I10	0.597223	0.576997	I10	0.618111	0.583658
I20	0.578445	0.590681	I20	0.599203	0.608388
I21	0.56266	0.588104	I21	0.588259	0.609663
I25	0.586626	0.583209	I25	0.608831	0.59953
I26	0.619041	0.529442	I26	0.615907	0.540727
I44	0.519158	0.544428	I44	0.532462	0.555592
I48	0.616211	0.552865	I48	0.629349	0.558384
I50	0.548632	0.566029	I50	0.563705	0.580624
I51	0.538478	0.56805	I51	0.536902	0.567596
I73	0.538642	0.578137	I73	0.549829	0.596412
I80	0.595623	0.541457	I80	0.605121	0.537117
I83	0.590409	0.527259	I83	0.609066	0.527276
I84	0.535302	0.536927	I84	0.545826	0.545251
I95	0.511683	0.53411	I95	0.504373	0.544022
J18	0.531113	0.534003	J18	0.534141	0.545887
J22	0.532868	0.561101	J22	0.528213	0.56738
J34	0.527187	0.548	J34	0.528524	0.554925
J44	0.586517	0.596549	J44	0.597938	0.612053
J45	0.582412	0.567361	J45	0.606125	0.579799
J90	0.521789	0.530573	J90	0.513952	0.538136
J98	0.522161	0.553015	J98	0.535317	0.568399
K20	0.560532	0.567185	K20	0.565552	0.578442
K21	0.549919	0.566176	K21	0.557816	0.575514
K22	0.551956	0.562056	K22	0.567513	0.579519
K25	0.54335	0.563546	K25	0.54495	0.577207
K29	0.55508	0.568558	K29	0.555839	0.574174
K30	0.528114	0.549987	K30	0.524745	0.55472
K31	0.529769	0.565046	K31	0.531813	0.575377
K40	0.570591	0.511029	K40	0.588588	0.50666
K42	0.561703	0.562322	K42	0.575134	0.574468
K44	0.558056	0.572392	K44	0.570851	0.581245
K52	0.532454	0.540738	K52	0.533307	0.55301
K56	0.516895	0.516948	K56	0.529646	0.531523
K57	0.568776	0.551339	K57	0.593927	0.560706
K58	0.532145	0.568836	K58	0.532637	0.584268
K59	0.526459	0.537693	K59	0.535678	0.551498
K62	0.52266	0.53475	K62	0.531846	0.545949
K63	0.534387	0.545998	K63	0.54436	0.556588
K66	0.530317	0.557469	K66	0.541185	0.572768
K76	0.524199	0.578545	K76	0.531704	0.587851
K80	0.590292	0.54538	K80	0.608233	0.561437
K92	0.526024	0.532809	K92	0.528769	0.545007
L03	0.529693	0.54724	L03	0.544672	0.556727
L72	0.568426	0.524146	L72	0.577282	0.525853
L98	0.519088	0.545534	L98	0.51217	0.543339
M06	0.591907	0.572789	M06	0.602686	0.586323
M10	0.628023	0.568277	M10	0.6432	0.579507
M13	0.561618	0.584194	M13	0.56304	0.592355
M15	0.567982	0.612698	M15	0.571947	0.621611
M16	0.563645	0.532158	M16	0.584044	0.545095
M17	0.577084	0.577797	M17	0.590656	0.593444
M19	0.551687	0.577545	M19	0.561902	0.588919
M20	0.54964	0.545053	M20	0.562763	0.551551
M23	0.545937	0.562315	M23	0.553919	0.574995
M25	0.531717	0.568075	M25	0.543281	0.574968
M47	0.565117	0.602628	M47	0.570027	0.609607
M48	0.547548	0.581756	M48	0.557756	0.590465
M51	0.54387	0.574123	M51	0.553704	0.58887
M54	0.552536	0.587509	M54	0.559188	0.595175
M65	0.532088	0.563737	M65	0.538157	0.57541
M67	0.520582	0.556577	M67	0.520968	0.56815
M72	0.720042	0.529642	M72	0.74204	0.530079
M75	0.543866	0.563884	M75	0.55219	0.575681
M79	0.540141	0.578828	M79	0.544489	0.586682
M81	0.552879	0.53606	M81	0.571299	0.544206

## Sheet: S5E
Comparison of the performance of PRS for ICD-10 codes based on the topic-GWAS results for treeLFA, LDA and GETM on the top-100 UKB dataset.
ICD10	Number of single code associated loci	AUC_treeLFA	AUC_LDA	AUC_GETM
A09	0	0.54099	0.493031	0.530515
A41	0	0.530224	0.51228	0.52691
B95	0	0.536673	0.502291	0.536249
B96	0	0.556113	0.515894	0.544761
C44	57	0.514603	0.498882	0.506128
C50	0	0.522877	0.517212	0.508364
C61	0	0.511334	0.505292	0.512406
C77	0	0.526385	0.520202	0.506945
C78	0	0.52013	0.519989	0.50526
C79	0	0.513074	0.504448	0.49914
D12	18	0.54725	0.518831	0.507138
D17	2	0.533442	0.50567	0.509484
D22	6	0.516589	0.512587	0.507141
D23	0	0.527888	0.518178	0.540015
D25	0	0.519752	0.494866	0.507646
D50	1	0.544857	0.508449	0.528962
D64	14	0.532928	0.508589	0.521742
E03	115	0.554185	0.521507	0.537237
E11	59	0.589813	0.519151	0.574645
E66	7	0.595231	0.51198	0.569892
E78	49	0.579617	0.551778	0.561496
E87	0	0.544493	0.501068	0.540535
F10	4	0.567474	0.500658	0.546972
F17	3	0.582572	0.506738	0.565113
F32	0	0.571079	0.499813	0.54716
F41	0	0.569335	0.507276	0.533206
G40	0	0.519062	0.515054	0.535615
G47	0	0.563229	0.505348	0.547287
G55	0	0.579074	0.541328	0.571648
G56	3	0.570897	0.506592	0.547608
H02	1	0.537411	0.519507	0.519706
H25	3	0.547977	0.519626	0.52337
H26	5	0.52253	0.510129	0.511416
H35	2	0.551933	0.511764	0.52462
H40	9	0.547757	0.524499	0.515355
I10	127	0.576997	0.530065	0.559853
I20	20	0.590681	0.568111	0.571054
I21	12	0.588104	0.58452	0.565693
I25	43	0.583209	0.574972	0.562967
I26	9	0.529442	0.507741	0.526
I44	0	0.544428	0.531298	0.544174
I48	49	0.552865	0.525092	0.531435
I50	2	0.566029	0.534677	0.563887
I51	0	0.56805	0.538587	0.556294
I73	5	0.578137	0.548401	0.56592
I80	13	0.541457	0.50483	0.52618
I83	26	0.527259	0.500423	0.514039
I84	2	0.536927	0.50254	0.518332
I95	0	0.53411	0.508257	0.5383
J18	0	0.534003	0.496738	0.533411
J22	0	0.561101	0.50958	0.545518
J34	0	0.548	0.513357	0.534908
J44	4	0.596549	0.519226	0.573887
J45	68	0.567361	0.511696	0.545962
J90	0	0.530573	0.509614	0.511012
J98	0	0.553015	0.503407	0.533678
K20	0	0.567185	0.524327	0.536615
K21	0	0.566176	0.507433	0.531574
K22	0	0.562056	0.536581	0.535949
K25	0	0.563546	0.519298	0.542482
K29	3	0.568558	0.512439	0.53622
K30	0	0.549987	0.498568	0.532595
K31	2	0.565046	0.524312	0.530681
K40	35	0.511029	0.503514	0.499483
K42	2	0.562322	0.520206	0.540377
K44	8	0.572392	0.525114	0.535866
K52	0	0.540738	0.5065	0.529169
K56	0	0.516948	0.520557	0.521738
K57	31	0.551339	0.502036	0.533895
K58	0	0.568836	0.521371	0.538703
K59	0	0.537693	0.515579	0.531204
K62	1	0.53475	0.500966	0.518337
K63	7	0.545998	0.507345	0.515647
K66	0	0.557469	0.514543	0.531862
K76	3	0.578545	0.509404	0.545568
K80	21	0.54538	0.51669	0.531789
K92	0	0.532809	0.495402	0.531972
L03	1	0.54724	0.511327	0.535235
L72	16	0.524146	0.509588	0.520315
L98	0	0.545534	0.514728	0.520897
M06	44	0.572789	0.514326	0.549505
M10	15	0.568277	0.519409	0.541532
M13	2	0.584194	0.500776	0.568143
M15	0	0.612698	0.544635	0.590018
M16	19	0.532158	0.507032	0.512538
M17	10	0.577797	0.517417	0.54673
M19	2	0.577545	0.503851	0.557581
M20	0	0.545053	0.507217	0.524677
M23	2	0.562315	0.531856	0.544256
M25	0	0.568075	0.519032	0.546232
M47	0	0.602628	0.541294	0.571308
M48	0	0.581756	0.541567	0.574007
M51	0	0.574123	0.531604	0.557604
M54	0	0.587509	0.505022	0.564472
M65	1	0.563737	0.525219	0.54633
M67	2	0.556577	0.506728	0.531315
M72	40	0.529642	0.505137	0.527042
M75	0	0.563884	0.500366	0.541444
M79	1	0.578828	0.500126	0.556307
M81	3	0.53606	0.507468	0.517931
