# Supplementary material for: Topic modeling identifies novel genetic loci associated with multimorbidities in UK Biobank
Source: Cell Genom. 2023 Aug 1;3(8):100371. doi: 10.1016/j.xgen.2023.100371 (PMC10435382; doi:10.1016/j.xgen.2023.100371)
Supplement: Table S6. Inference and topic-GWAS results across different treeLFA models, related to Figure 5 — S6A. Topics inferred by treeLFA models set with different numbers of topics on the top 100 UKB dataset. S6B. Topic-GWAS results for seven example SNPs and all topics inferred by treeLFA models set with different numbers of topics on the top 100 UKB dataset. The p values given by topic-GWAS for the example SNPs are shown. Topics (in the first column) are named using the number of topics set for the corresponding treeLFA model and the index of the inferred topic for that model. For instance, topic “10.10” means the 10th topic inferred by the treeLFA model set with 10 topics. S6C. Topic-GWAS results for the example SNP “rs143384” and all topics inferred by all treeLFA models on the top 100 UKB dataset. Topics are named using the number of topics set for the corresponding treeLFA model and the index of the inferred topic for that model. For instance, topic “10.10” means the 10th topic inferred by the treeLFA model set with 10 topics. P, p value of rs143384 given by topic-GWAS for the topic; BETA, estimated effect size of the SNP; SE, standard error of the estimated effect size. S6D. Predictive likelihood for treeLFA models set with different numbers of topics on the top 100 UKB dataset. For each treeLFA model, 10 Gibbs chains are trained, and 50 posterior samples of topics are collected from each chain. The predictive likelihood on the test data is calculated using each posterior sample of topics, and the standard error of predictive likelihood is calculated for each chain. [file mmc7.xlsx]

## Sheet: S6A
Topics inferred by treeLFA models set with different numbers of topics on the top-100 UKB dataset.
model with 2 topics
A09	A41	B95	B96	C44	C50	C61	C77	C78	C79	D12	D17	D22	D23	D25	D50	D64	E03	E11	E66	E78	E87	F10	F17	F32	F41	G40	G47	G55	G56	H02	H25	H26	H35	H40	I10	I20	I21	I25	I26	I44	I48	I50	I51	I73	I80	I83	I84	I95	J18
0.1274	0.0811644	0.0721771	0.159591	0.0773967	0.0700059	0.0643362	0.0843234	0.0893183	0.0699256	0.204014	0.0443108	0.0193644	0.0247461	0.0384094	0.150841	0.214551	0.205678	0.357343	0.23543	0.654733	0.120363	0.0811886	0.199317	0.216868	0.129331	0.0506714	0.0809549	0.0733481	0.118261	0.0560197	0.138701	0.187738	0.0543145	0.0676253	0.999677	0.316072	0.140097	0.453079	0.0632314	0.0741451	0.257587	0.110208	0.0894552	0.0699904	0.0571685	0.0668449	0.250205	0.104011	0.182104
0.000788376	2.22768e-06	0.000301488	6.9506e-06	0.0225819	0.019656	0.00780554	0.00257312	3.10869e-06	2.9853e-06	0.00594438	0.0125527	0.0108037	0.00789642	0.0256343	0.00175187	0.00123574	0.00926021	1.14412e-05	7.07264e-06	6.41668e-06	2.06508e-06	0.00179208	0.00430024	0.00211824	0.000177905	0.00240201	0.00336545	3.06819e-06	0.0113723	0.00792056	0.008312	0.0194274	0.00319836	0.00452893	0.0506887	2.14131e-06	1.9688e-06	1.98829e-06	0.000405129	5.18712e-06	0.00186712	1.66342e-06	2.02056e-06	4.09735e-06	0.00186841	0.0205257	0.0264709	3.28262e-06	1.41719e-05
model with 3 topics
0.0952373	0.00854953	0.0243963	0.0983863	0.0661077	0.0498459	0.0332165	0.0175899	0.00374928	6.80253e-05	0.243353	0.0498227	0.0270579	0.0296807	0.0640091	0.142787	0.150341	0.197523	0.19628	0.187541	0.291182	0.0209706	0.0454645	0.129578	0.199358	0.11439	0.0313897	0.0570401	0.0944771	0.142422	0.0523995	0.11058	0.139287	0.0402243	0.0564263	0.81473	0.013237	8.52617e-06	0.0106024	0.0185657	0.00761596	0.0539156	1.35725e-05	0.000293498	0.0234826	0.0296568	0.0708475	0.327699	0.0301177	0.0346143
0.000402976	2.30409e-06	0.000498702	6.74596e-06	0.022195	0.0198064	0.0079205	0.00293786	4.29369e-06	3.17374e-06	0.00195377	0.0119296	0.010328	0.00749746	0.0241513	0.000911863	0.000965285	0.00755493	1.5256e-05	4.93942e-06	1.24537e-05	2.54299e-06	0.0018614	0.00407843	0.00125208	2.27927e-05	0.00238778	0.00326304	1.92094e-06	0.00965619	0.00751183	0.00796324	0.0191552	0.00313095	0.00429236	0.0465644	1.81615e-06	1.57822e-06	2.75107e-06	0.000549165	9.57614e-06	0.00284876	1.43057e-06	1.96761e-06	6.18357e-06	0.00193617	0.0196774	0.0194492	4.70727e-06	0.000117869
0.140583	0.175739	0.125688	0.20605	0.0812017	0.083994	0.0958505	0.163722	0.201595	0.163114	0.107931	0.0304041	0.00830979	0.0148644	0.0065825	0.119031	0.249344	0.167139	0.499591	0.230978	0.989847	0.247089	0.112416	0.249718	0.177962	0.109389	0.0660943	0.0945801	0.00958467	0.0565403	0.0489364	0.143408	0.211532	0.0604387	0.0662561	0.99974	0.718518	0.331217	0.99589	0.114634	0.161496	0.496923	0.26356	0.211326	0.124739	0.0832069	0.0521055	0.112639	0.193068	0.36428
model with 4 topics
4.64482e-05	2.99351e-06	0.000404027	6.58182e-06	0.0218433	0.0196185	0.00774662	0.00281433	3.07739e-06	3.61981e-06	4.79291e-05	0.0116605	0.01027	0.00738544	0.0239923	0.000232316	0.00035273	0.00649632	8.2925e-06	3.9098e-06	8.34259e-06	2.0789e-06	0.00172129	0.00347535	0.000634932	1.20335e-05	0.00222895	0.00305648	1.51624e-06	0.00875088	0.00722901	0.0068759	0.017887	0.00265971	0.00380553	0.0418548	1.92893e-06	1.54719e-06	2.98592e-06	0.00043349	9.32569e-06	0.00247359	1.35428e-06	1.95974e-06	4.31467e-06	0.00173893	0.0193162	0.0159308	3.76789e-06	6.91435e-05
0.123672	0.00998062	0.0121115	0.130385	0.0625058	0.0354299	0.0410279	0.022025	0.0128563	0.000726818	0.394491	0.0412647	0.0247943	0.0246161	0.0595265	0.2164	0.201603	0.145607	0.135709	0.0638167	0.184731	0.0220648	0.0493333	0.100261	0.128557	0.0797427	0.024765	0.0348117	2.26282e-05	0.0531509	0.0378082	0.0619979	0.0844249	0.0209218	0.0381763	0.656609	0.00774168	1.78496e-05	0.00890071	0.0145912	0.00406271	0.0404237	1.81828e-05	0.000109165	0.0144683	0.0168607	0.0540666	0.478166	0.0233326	0.0334068
0.0477338	0.00598891	0.0399014	0.0428013	0.0709123	0.0665271	0.0246583	0.0134512	4.4724e-05	8.63553e-05	0.0400193	0.0590774	0.027298	0.0342362	0.0632071	0.0365151	0.0716845	0.252295	0.27218	0.335598	0.440114	0.0172802	0.0362434	0.15901	0.265391	0.140863	0.0383762	0.084862	0.200749	0.252311	0.0695818	0.184157	0.224205	0.0720992	0.0838741	0.991604	0.0340541	2.26985e-05	0.0422623	0.0248844	0.0150148	0.0839588	5.55756e-05	0.00328491	0.0334647	0.0467689	0.0901341	0.126785	0.03689	0.0337872
0.149991	0.189017	0.131945	0.219279	0.081569	0.0873324	0.0993627	0.17373	0.210413	0.175446	0.108917	0.0290199	0.0081701	0.0142207	0.00566625	0.125315	0.263479	0.165704	0.503665	0.218845	0.995609	0.265463	0.119061	0.259011	0.181419	0.111845	0.0689524	0.0937419	0.0012448	0.0453078	0.0478979	0.134934	0.203776	0.0563274	0.0629561	0.999731	0.755619	0.35653	0.998678	0.120575	0.169809	0.518879	0.284962	0.225571	0.131224	0.0855525	0.0511005	0.116166	0.20428	0.389313
model with 5 topics
0.0943857	0.00330785	0.00509143	0.0986496	0.0591052	0.027506	0.0387547	0.0120868	0.00587469	0.000560003	0.338872	0.037989	0.0231052	0.0227246	0.0509115	0.168319	0.149756	0.120796	0.111664	0.0519788	0.150381	0.00961815	0.0335093	0.0767582	0.0940495	0.0606501	0.0184569	0.0290671	1.8753e-05	0.0453762	0.0334743	0.0563069	0.0773169	0.0195847	0.0342889	0.566509	0.00413849	1.40229e-05	0.00400522	0.00797059	0.00324823	0.0344406	1.9828e-05	0.000140846	0.0103612	0.0100576	0.0474712	0.428157	0.0157677	0.0166003
0.0371417	0.0263689	0.0298988	0.0557799	0.0743119	0.00838081	0.067325	0.0169108	0.0207994	0.0174553	0.0626298	0.0291371	0.00964878	0.0129479	0.000797423	0.0439429	0.0798348	0.117542	0.436389	0.179751	0.997099	0.0704252	0.0528465	0.156844	0.0810131	0.0600021	0.0315785	0.0724428	0.000330414	0.0417286	0.0447606	0.148159	0.204198	0.0625499	0.0657495	0.99967	0.788568	0.372577	0.999282	0.0245439	0.149432	0.405783	0.199258	0.173262	0.086906	0.0201655	0.0348747	0.0834422	0.0867388	0.0976288
0.000512971	3.47354e-06	0.000867178	1.41021e-05	0.0214739	0.0198387	0.00754143	0.00329379	7.35516e-06	1.01698e-05	3.33169e-05	0.0115126	0.0102343	0.00735738	0.0241867	0.00072841	0.00122535	0.00677946	6.14491e-06	3.43523e-06	4.75542e-06	2.41289e-06	0.00212823	0.00395964	0.00146247	2.83534e-05	0.00250168	0.00310663	1.5256e-06	0.00895399	0.00718874	0.00644556	0.0173269	0.00246197	0.0036356	0.0339505	1.41023e-06	1.35974e-06	2.0548e-06	0.000907916	5.2596e-06	0.00199561	1.37456e-06	1.88598e-06	5.02786e-06	0.00220617	0.019506	0.0143112	5.26302e-06	0.00122011
0.0420833	0.00372999	0.0340194	0.0376064	0.0630087	0.0622014	0.0203466	0.0106741	4.7089e-05	8.8317e-05	0.0349201	0.0549554	0.0257991	0.031451	0.0620835	0.0335055	0.06474	0.228909	0.21873	0.305071	0.347122	0.014613	0.0318059	0.142597	0.243165	0.129053	0.0334503	0.0752741	0.189356	0.235205	0.0617627	0.148309	0.182966	0.0541349	0.0664944	0.888631	0.0140057	1.9867e-05	0.0132488	0.0218241	0.0105347	0.0659998	5.03667e-05	0.00192558	0.0290101	0.0418574	0.0851344	0.118296	0.0326667	0.0267127
0.357501	0.464254	0.301464	0.510645	0.0820386	0.247428	0.122546	0.432787	0.511371	0.417878	0.176366	0.028339	0.00959516	0.0180596	0.0387421	0.285413	0.583719	0.2334	0.457786	0.235133	0.596853	0.584176	0.225353	0.382051	0.375159	0.21087	0.126151	0.106964	0.0260069	0.0628575	0.0477494	0.106658	0.182351	0.049574	0.059896	0.998461	0.246997	0.0733286	0.40529	0.271987	0.111005	0.490243	0.286244	0.193608	0.162997	0.196672	0.0789778	0.173596	0.366583	0.816991
model with 6 topics
9.63741e-05	5.15032e-06	0.000911276	2.47431e-05	0.0205329	0.0196161	0.00683045	0.00321245	8.66869e-06	1.33551e-05	6.00596e-06	0.0110162	0.0099833	0.00707238	0.02386	0.000986924	0.00155282	0.00600513	5.47122e-06	3.47153e-06	4.38886e-06	3.17188e-06	0.00217353	0.0036384	0.00141663	2.60265e-05	0.0024117	0.00304334	1.76291e-06	0.00881766	0.0068165	0.00558798	0.0160661	0.00210551	0.0030943	0.026916	1.39808e-06	1.54301e-06	1.89156e-06	0.00097062	5.86725e-06	0.00182075	1.29469e-06	1.86716e-06	6.30452e-06	0.00225225	0.0191806	0.00647131	6.83201e-06	0.00151592
0.0405879	0.00446185	0.0330654	0.0399101	0.0602452	0.0594746	0.0197108	0.010619	5.47425e-05	0.000196843	0.0219927	0.0517327	0.0244578	0.0297008	0.0597386	0.0367652	0.0662816	0.214967	0.206006	0.28566	0.328737	0.0164626	0.0322888	0.137844	0.234254	0.124544	0.032177	0.0720159	0.194605	0.221845	0.0585348	0.14032	0.175824	0.0514253	0.0631061	0.841698	0.0230565	0.000147834	0.0231157	0.0213281	0.0110127	0.0643194	0.00161337	0.00333817	0.029952	0.0397159	0.0802775	0.097461	0.0335107	0.0285448
0.346281	0.448918	0.289084	0.499512	0.0804008	0.23209	0.117487	0.409813	0.492868	0.40217	0.170889	0.0289069	0.0100956	0.0183877	0.0376609	0.288157	0.576835	0.228499	0.458669	0.240747	0.600218	0.566694	0.217428	0.370943	0.367613	0.206561	0.121681	0.107858	0.027646	0.0653424	0.0481288	0.108823	0.183017	0.0503717	0.0599373	0.99806	0.257974	0.0774495	0.417729	0.261187	0.110216	0.480034	0.282887	0.19251	0.161556	0.188435	0.0772088	0.172243	0.356032	0.784491
0.0933514	0.00255171	0.0050976	0.00686383	0.0664654	0.0267929	0.0556292	0.0166884	0.00779336	0.0025447	0.461193	0.0395546	0.0233496	0.0237548	0.0435124	0.0458387	0.047688	0.0805774	0.0858211	0.0278178	0.0978524	0.00336314	0.0146359	0.0629646	0.0478896	0.0286583	0.0151938	0.0224042	2.45032e-05	0.0236582	0.0272669	0.0453478	0.0667789	0.0190226	0.0333438	0.468597	5.4379e-05	2.15032e-05	8.08882e-05	0.00516948	0.000984712	0.0382327	2.03537e-05	4.72248e-05	0.00401122	0.00697736	0.0388173	0.643026	0.00991805	0.00660549
0.0662988	0.00254365	0.00435422	0.136288	0.0479047	0.026702	0.0234904	0.00762942	0.00279007	4.91923e-05	0.128201	0.0321797	0.0203489	0.0191866	0.0490849	0.198909	0.171831	0.122824	0.102268	0.0593696	0.158794	0.0100668	0.0367865	0.0680081	0.101199	0.066361	0.016847	0.0284989	2.89802e-05	0.0544628	0.0328499	0.0553148	0.0743056	0.0173757	0.0290006	0.529046	0.0149326	2.51983e-05	0.0163737	0.00816399	0.00477295	0.0298118	2.68369e-05	0.000327231	0.0124752	0.0102474	0.0481456	0.198431	0.0161838	0.0193391
0.0225377	0.00883823	0.0187785	0.0375907	0.0706736	0.000234143	0.0599845	0.00029704	0.000121017	0.00033841	0.0380014	0.027919	0.00958028	0.0119503	0.000132894	0.0334385	0.0577746	0.107815	0.415185	0.171771	0.997562	0.0494141	0.0444074	0.142798	0.0675165	0.0520915	0.0267693	0.0677009	2.65343e-05	0.0403995	0.0422213	0.138986	0.191969	0.0571869	0.0598725	0.999644	0.795373	0.383983	0.999367	0.0140736	0.14915	0.388655	0.193656	0.171053	0.081753	0.01264	0.0328645	0.0604633	0.073891	0.0664454
model with 7 topics
9.64e-05	5.15e-06	0.00091128	2.47e-05	0.0205329	0.0196161	0.00683045	0.00321245	8.67e-06	1.34e-05	6.01e-06	0.0110163	0.0099833	0.00707238	0.0238601	0.00098692	0.00155282	0.00600513	5.47e-06	3.47e-06	4.39e-06	3.17e-06	0.00217353	0.0036384	0.00141663	2.6e-05	0.0024117	0.00304334	1.76e-06	0.00881766	0.0068165	0.00558798	0.016066	0.00210551	0.0030943	0.026916	1.4e-06	1.54e-06	1.89e-06	0.00097062	5.87e-06	0.00182075	1.29e-06	1.87e-06	6.3e-06	0.00225225	0.0191806	0.00647131	6.83e-06	0.00151592
0.0405879	0.00446185	0.0330655	0.0399101	0.0602451	0.0594746	0.0197108	0.010619	5.47e-05	0.00019684	0.0219927	0.0517327	0.0244578	0.0297008	0.0597386	0.0367652	0.0662816	0.214967	0.206006	0.28566	0.328737	0.0164626	0.0322888	0.137844	0.234254	0.124544	0.032177	0.0720159	0.194605	0.221845	0.0585348	0.14032	0.175824	0.0514253	0.0631061	0.841698	0.0230565	0.00014783	0.0231157	0.0213281	0.0110127	0.0643193	0.00161337	0.00333817	0.029952	0.0397159	0.0802775	0.097461	0.0335107	0.0285448
0.346281	0.448918	0.289084	0.499512	0.0804008	0.23209	0.117487	0.409813	0.492868	0.40217	0.170889	0.0289069	0.0100956	0.0183877	0.0376609	0.288157	0.576835	0.228499	0.458669	0.240747	0.600218	0.566694	0.217428	0.370943	0.367613	0.206561	0.121681	0.107858	0.027646	0.0653424	0.0481288	0.108823	0.183017	0.0503717	0.0599373	0.99806	0.257974	0.0774495	0.417729	0.261187	0.110216	0.480034	0.282887	0.19251	0.161556	0.188435	0.0772088	0.172243	0.356032	0.784491
0.0933514	0.00255171	0.0050976	0.00686383	0.0664654	0.0267929	0.0556292	0.0166884	0.00779336	0.0025447	0.461193	0.0395546	0.0233496	0.0237548	0.0435124	0.0458387	0.047688	0.0805774	0.0858211	0.0278178	0.0978524	0.00336314	0.0146359	0.0629645	0.0478896	0.0286583	0.0151938	0.0224042	2.45e-05	0.0236582	0.0272669	0.0453478	0.0667789	0.0190226	0.0333438	0.468597	5.44e-05	2.15e-05	8.09e-05	0.00516948	0.00098471	0.0382327	2.04e-05	4.72e-05	0.00401122	0.00697736	0.0388173	0.643026	0.00991805	0.00660549
0.0662988	0.00254365	0.00435422	0.136288	0.0479047	0.026702	0.0234904	0.00762942	0.00279007	4.92e-05	0.128201	0.0321797	0.0203489	0.0191866	0.0490849	0.198909	0.171831	0.122824	0.102268	0.0593696	0.158794	0.0100668	0.0367865	0.0680081	0.101199	0.066361	0.016847	0.0284989	2.9e-05	0.0544628	0.0328499	0.0553148	0.0743056	0.0173757	0.0290006	0.529046	0.0149326	2.52e-05	0.0163737	0.00816399	0.00477295	0.0298118	2.68e-05	0.00032723	0.0124752	0.0102474	0.0481456	0.198431	0.0161838	0.0193391
0.0225377	0.00883823	0.0187785	0.0375907	0.0706736	0.00023414	0.0599845	0.00029704	0.00012102	0.00033841	0.0380014	0.0279191	0.00958028	0.0119503	0.00013289	0.0334385	0.0577746	0.107815	0.415185	0.171771	0.997562	0.0494141	0.0444075	0.142798	0.0675165	0.0520915	0.0267694	0.0677009	2.65e-05	0.0403995	0.0422213	0.138986	0.191969	0.0571869	0.0598725	0.999644	0.795373	0.383983	0.999367	0.0140737	0.14915	0.388655	0.193656	0.171053	0.081753	0.01264	0.0328645	0.0604633	0.073891	0.0664454
model with 8 topics
0.270575	0.22652	0.212105	0.401748	0.0638279	0.0171336	0.0451247	0.0220082	0.0323757	0.0168218	0.233335	0.0403014	0.0093027	0.0205037	0.0138061	0.345783	0.485065	0.212044	0.594089	0.368465	0.824943	0.440814	0.228749	0.346249	0.3841	0.216352	0.110202	0.170885	0.000362641	0.106109	0.0624524	0.176617	0.258232	0.0770648	0.0734182	0.999067	0.569836	0.18333	0.796364	0.119418	0.172075	0.543154	0.40029	0.278467	0.21528	0.103417	0.0818267	0.237504	0.317073	0.560286
0.189623	0.355245	0.165312	0.261372	0.0712262	0.432539	0.127457	0.629716	0.655737	0.533056	0.0440211	0.0145203	0.014332	0.0140975	0.0693953	0.0762819	0.323832	0.138723	0.129605	0.0412577	0.171496	0.286921	0.0612574	0.170005	0.125397	0.0759382	0.0508669	0.0110356	0.0143953	0.0119198	0.0194067	0.0160433	0.0422521	0.00764003	0.0250135	0.566689	0.00014954	8.2286e-05	0.00478838	0.22869	0.0127181	0.165866	0.0346973	0.0287049	0.0262885	0.149917	0.0381915	0.0459831	0.158333	0.477264
0.0842527	0.000806296	0.00434697	0.00778655	0.057435	0.0212838	0.0469028	0.00897105	0.00225642	8.12282e-05	0.419824	0.0357198	0.0213451	0.0209422	0.0424403	0.0468042	0.0467362	0.0693762	0.0665023	0.0232468	0.0773709	0.0032086	0.0134401	0.0554222	0.043444	0.0238901	0.0136247	0.0200445	1.71284e-05	0.022894	0.0228255	0.0257268	0.0448548	0.00940413	0.0224261	0.390918	6.80327e-05	1.56887e-05	0.000119271	0.00442126	0.00195109	0.0329279	2.05586e-05	5.25768e-05	0.00432901	0.00570379	0.0375985	0.588217	0.00937942	0.00564498
0.082578	0.0104852	0.041276	0.0785933	0.0359191	0.0408781	0.0128145	0.00511918	0.000102	0.00019622	0.0645713	0.0440339	0.0261025	0.0277895	0.0649316	0.0800633	0.116141	0.211119	0.177252	0.292552	0.347216	0.0271601	0.035833	0.180922	0.329022	0.165721	0.0371721	0.0830019	0.521687	0.266564	0.0478873	0.0624056	0.0859813	0.0160674	0.0279703	0.757231	0.0622458	7.55309e-05	0.0618824	0.0209081	0.0118305	0.0473582	0.000758007	0.00617727	0.0491742	0.0409874	0.0688661	0.201358	0.0549345	0.0419102
0.0087683	7.43112e-05	0.0159995	0.0100962	0.0757932	0.0560013	0.0298762	0.00691464	2.69254e-05	3.77064e-05	8.84766e-05	0.0423677	0.0212549	0.0245486	0.045238	0.00643042	0.0175805	0.144959	0.162882	0.141179	0.221852	0.00613853	0.0239139	0.0765527	0.0983415	0.0575901	0.0214405	0.0366493	1.04373e-05	0.106033	0.0502936	0.173014	0.222715	0.0764736	0.0813856	0.700708	3.57073e-05	1.0431e-05	6.64097e-05	0.0128895	0.00858766	0.0643952	2.15775e-05	0.000253513	0.0111897	0.0238301	0.0608523	0.016191	0.0117664	0.0143364
8.99154e-05	2.72394e-06	0.000662549	3.2156e-05	0.0178137	0.0134463	0.00540203	1.16277e-05	2.5513e-06	2.36248e-06	5.07628e-06	0.010177	0.00943458	0.00650329	0.0224018	0.00159251	0.00174533	0.00313862	3.66199e-06	3.68241e-06	3.2192e-06	2.91081e-06	0.00202713	0.00267156	0.000865912	1.06768e-05	0.00208082	0.00304645	1.91475e-06	0.00785137	0.00579514	0.00121867	0.00967694	4.18372e-05	0.000896096	0.00812845	1.99876e-06	1.88476e-06	2.61326e-06	0.000402883	7.59238e-06	0.00143532	1.54361e-06	2.19797e-06	1.07151e-05	0.00156977	0.0180769	0.00721488	7.91011e-06	0.00114693
0.0162212	0.00686031	0.0108339	0.0251635	0.0612207	0.000929611	0.057401	0.00210248	0.000297069	0.00100193	0.026329	0.0229128	0.00886551	0.00934045	0.00017016	0.0180727	0.0382278	0.0838526	0.325505	0.129932	0.972843	0.0370697	0.0308735	0.120065	0.0446225	0.0363546	0.0206927	0.0478722	3.28718e-05	0.030607	0.0302949	0.0752323	0.116702	0.0232294	0.030461	0.999375	0.792605	0.403214	0.99946	0.0119585	0.139796	0.344175	0.175709	0.159659	0.0673868	0.00896371	0.0286458	0.053284	0.0621007	0.0484522
0.0526516	0.00169329	0.00315368	0.125015	0.0446416	0.0281626	0.0218002	0.00711117	0.00232302	4.09057e-05	0.0854567	0.028319	0.0188295	0.0167473	0.0465583	0.170124	0.14716	0.105008	0.0778179	0.0468457	0.122435	0.00732448	0.0294641	0.0548449	0.078521	0.0509064	0.0134782	0.0225376	2.09498e-05	0.0461156	0.0283818	0.0407616	0.0582273	0.0113599	0.0224119	0.444531	0.00704636	1.85157e-05	0.00851099	0.00770108	0.00366187	0.0237338	2.51126e-05	0.000270244	0.00877842	0.00936077	0.0446921	0.142134	0.0124607	0.016322
model with 9 topics
0.270575	0.22652	0.212105	0.401748	0.0638279	0.0171336	0.0451247	0.0220082	0.0323757	0.0168218	0.233335	0.0403014	0.0093027	0.0205037	0.0138061	0.345783	0.485065	0.212044	0.594089	0.368465	0.824943	0.440814	0.228749	0.346249	0.3841	0.216352	0.110202	0.170885	0.00036264	0.106109	0.0624524	0.176617	0.258232	0.0770648	0.0734182	0.999067	0.569836	0.18333	0.796364	0.119418	0.172075	0.543154	0.40029	0.278467	0.21528	0.103417	0.0818267	0.237504	0.317073	0.560286
0.189623	0.355245	0.165312	0.261372	0.0712262	0.432539	0.127457	0.629716	0.655737	0.533056	0.0440211	0.0145203	0.014332	0.0140975	0.0693953	0.0762819	0.323832	0.138723	0.129605	0.0412577	0.171496	0.286921	0.0612574	0.170005	0.125397	0.0759382	0.0508669	0.0110356	0.0143953	0.0119198	0.0194067	0.0160433	0.0422521	0.00764003	0.0250135	0.566689	0.00014954	8.23e-05	0.00478838	0.22869	0.0127181	0.165866	0.0346973	0.0287049	0.0262885	0.149917	0.0381915	0.0459831	0.158333	0.477264
0.0842527	0.0008063	0.00434697	0.00778655	0.057435	0.0212838	0.0469028	0.00897105	0.00225642	8.12e-05	0.419824	0.0357198	0.0213451	0.0209422	0.0424403	0.0468042	0.0467362	0.0693762	0.0665022	0.0232468	0.0773709	0.0032086	0.0134401	0.0554222	0.043444	0.0238901	0.0136247	0.0200445	1.71e-05	0.022894	0.0228255	0.0257268	0.0448548	0.00940413	0.0224261	0.390918	6.8e-05	1.57e-05	0.00011927	0.00442126	0.00195109	0.0329279	2.06e-05	5.26e-05	0.00432901	0.00570379	0.0375985	0.588217	0.00937942	0.00564498
0.0825779	0.0104852	0.041276	0.0785933	0.0359191	0.0408781	0.0128145	0.00511918	0.000102	0.00019622	0.0645713	0.0440339	0.0261025	0.0277895	0.0649316	0.0800633	0.116141	0.211119	0.177252	0.292552	0.347216	0.0271602	0.035833	0.180922	0.329022	0.165721	0.0371722	0.0830019	0.521687	0.266564	0.0478873	0.0624056	0.0859812	0.0160674	0.0279703	0.757231	0.0622458	7.55e-05	0.0618824	0.0209081	0.0118305	0.0473582	0.00075801	0.00617727	0.0491742	0.0409874	0.0688661	0.201358	0.0549345	0.0419102
0.0087683	7.43e-05	0.0159995	0.0100962	0.0757933	0.0560013	0.0298762	0.00691464	2.69e-05	3.77e-05	8.85e-05	0.0423677	0.0212548	0.0245486	0.045238	0.00643042	0.0175805	0.144959	0.162882	0.141179	0.221852	0.00613853	0.0239139	0.0765527	0.0983415	0.0575901	0.0214405	0.0366493	1.04e-05	0.106033	0.0502936	0.173014	0.222715	0.0764736	0.0813856	0.700708	3.57e-05	1.04e-05	6.64e-05	0.0128895	0.00858766	0.0643952	2.16e-05	0.00025351	0.0111897	0.02383	0.0608523	0.016191	0.0117664	0.0143364
8.99e-05	2.72e-06	0.00066255	3.22e-05	0.0178137	0.0134463	0.00540203	1.16e-05	2.55e-06	2.36e-06	5.08e-06	0.010177	0.00943458	0.00650329	0.0224018	0.00159251	0.00174533	0.00313862	3.66e-06	3.68e-06	3.22e-06	2.91e-06	0.00202713	0.00267156	0.00086591	1.07e-05	0.00208082	0.00304645	1.91e-06	0.00785137	0.00579514	0.00121867	0.00967694	4.18e-05	0.0008961	0.00812845	2e-06	1.88e-06	2.61e-06	0.00040288	7.59e-06	0.00143532	1.54e-06	2.2e-06	1.07e-05	0.00156977	0.0180769	0.00721488	7.91e-06	0.00114693
0.0162212	0.00686031	0.0108339	0.0251635	0.0612207	0.00092961	0.057401	0.00210248	0.00029707	0.00100193	0.026329	0.0229128	0.00886551	0.00934045	0.00017016	0.0180727	0.0382278	0.0838526	0.325505	0.129932	0.972843	0.0370697	0.0308735	0.120065	0.0446225	0.0363546	0.0206927	0.0478722	3.29e-05	0.030607	0.0302949	0.0752324	0.116702	0.0232294	0.030461	0.999375	0.792605	0.403214	0.99946	0.0119585	0.139796	0.344175	0.175709	0.159659	0.0673868	0.00896371	0.0286458	0.053284	0.0621007	0.0484522
0.0526516	0.00169329	0.00315368	0.125015	0.0446416	0.0281626	0.0218002	0.00711117	0.00232302	4.09e-05	0.0854567	0.028319	0.0188295	0.0167473	0.0465583	0.170124	0.14716	0.105008	0.0778179	0.0468457	0.122435	0.00732448	0.0294641	0.0548449	0.078521	0.0509064	0.0134782	0.0225376	2.09e-05	0.0461156	0.0283818	0.0407616	0.0582273	0.0113599	0.0224119	0.444531	0.00704636	1.85e-05	0.00851099	0.00770108	0.00366187	0.0237338	2.51e-05	0.00027024	0.00877842	0.00936077	0.0446921	0.142134	0.0124607	0.016322
model with 10 topics
0.0456193	0.00642191	0.0282556	0.0459535	0.0345472	0.0280507	0.0150941	0.00212377	0.000111095	0.000235657	0.0292169	0.0344656	0.0210145	0.0207865	0.0512186	0.0346557	0.0589374	0.150999	0.123059	0.178581	0.242116	0.0186044	0.030238	0.158979	0.221101	0.10107	0.0266364	0.0528575	0.690386	0.193834	0.035512	0.048233	0.0685062	0.0126561	0.0206433	0.60984	0.0218483	0.000104469	0.0246092	0.0105378	0.00837591	0.0358118	0.000481252	0.00495859	0.0330927	0.0253448	0.0504817	0.120768	0.0391464	0.0275768
0.183545	0.35592	0.151249	0.245423	0.0677757	0.469242	0.133605	0.693485	0.738974	0.602608	0.0491665	0.0135539	0.0148824	0.0137093	0.072181	0.0778195	0.334986	0.134287	0.108919	0.0384917	0.151314	0.258974	0.0439043	0.152573	0.106854	0.0673456	0.0392488	0.00728011	0.0144317	0.0116844	0.0174995	0.00858825	0.0310738	0.00387298	0.0218541	0.508366	0.000172145	8.83788e-05	0.00429108	0.231332	0.00942131	0.133883	0.0243753	0.0208572	0.0224622	0.148902	0.0372061	0.0503156	0.143274	0.438547
0.00895246	0.000162565	0.0162395	0.00742934	0.0417041	0.0229207	0.0178535	0.000523758	4.97916e-05	4.9656e-05	0.0015186	0.0429714	0.0155751	0.0152323	0.031245	0.00618859	0.0204087	0.0970236	0.0674198	0.182868	0.109943	0.0015379	0.0106971	0.052131	0.0611465	0.025094	0.0097516	0.0295923	3.57224e-05	0.126604	0.0248337	0.0110655	0.0281683	0.000838491	0.00729033	0.453925	0.000147673	2.5528e-05	0.000308861	0.0113807	0.00599758	0.0369884	5.12605e-05	0.00117127	0.00425279	0.0205782	0.0663768	0.0461557	0.00904656	0.00634251
0.0470969	0.00181477	0.00297467	0.12232	0.043335	0.0231183	0.0216519	0.00569278	0.00247075	5.01349e-05	0.0786118	0.0261508	0.017521	0.0153607	0.0429851	0.16314	0.139936	0.0908455	0.0637228	0.032807	0.0957024	0.00644963	0.0287605	0.0502854	0.0622259	0.03931	0.0124127	0.0185922	2.21975e-05	0.037906	0.0243801	0.0270941	0.0436131	0.00575244	0.016275	0.394287	0.00295687	2.75308e-05	0.00538027	0.00646606	0.00334184	0.0212051	2.27066e-05	0.000306457	0.00662837	0.00772099	0.0420887	0.127186	0.0114727	0.0156535
0.00999698	0.000747409	0.0144132	0.0147596	0.0914138	0.0675074	0.0397064	0.012184	7.56591e-05	0.000146871	0.00127984	0.0355617	0.0226085	0.0259086	0.0458486	0.00829798	0.0151064	0.14536	0.197466	0.0875999	0.262653	0.0130075	0.0326052	0.0860708	0.102922	0.0681459	0.0271129	0.0332514	1.97288e-05	0.0692562	0.060464	0.294473	0.370127	0.134017	0.139099	0.780373	7.50417e-05	1.95954e-05	0.00051583	0.0115232	0.0107107	0.0805473	4.72567e-05	0.000531865	0.0142477	0.0210896	0.0463121	0.0087484	0.0133971	0.0242244
0.0832083	0.00119106	0.00441286	0.00743305	0.054591	0.0188839	0.0448943	0.00831483	0.00224054	7.95225e-05	0.417395	0.0343355	0.0206747	0.0194492	0.0400912	0.045811	0.0451812	0.0632873	0.0557734	0.0192507	0.0633434	0.0028488	0.0124047	0.0518693	0.0367613	0.0187677	0.012725	0.0180192	1.96414e-05	0.0209199	0.0208134	0.0149018	0.0327319	0.00388587	0.0174391	0.357232	5.11272e-05	1.55413e-05	0.000159059	0.00435001	0.00178873	0.0308248	2.10188e-05	5.18962e-05	0.00378528	0.00522194	0.036902	0.58432	0.00930663	0.00574228
0.016096	0.00540878	0.00933025	0.0241622	0.0569538	0.000844889	0.0533257	0.00209297	0.000396059	0.00104514	0.0335085	0.0225476	0.00844929	0.00901241	0.00019855	0.0212195	0.0409746	0.0811302	0.308407	0.133182	0.968501	0.0304589	0.027147	0.115493	0.0418541	0.0338368	0.0185375	0.0472529	3.26872e-05	0.032193	0.0287215	0.0631362	0.101375	0.0165149	0.0243872	0.999251	0.827586	0.421688	0.999541	0.0107797	0.136935	0.328766	0.173203	0.158756	0.0667633	0.00821377	0.0285089	0.0617932	0.0594744	0.0395804
0.168891	0.0303662	0.0566777	0.175447	0.0505678	0.0638251	0.0158543	0.0170097	0.00253569	0.000415049	0.201521	0.0527869	0.0284179	0.0358503	0.0667276	0.239705	0.28433	0.286891	0.358911	0.405508	0.619606	0.074499	0.0637357	0.199037	0.424062	0.249333	0.0546664	0.131379	0.0335184	0.246834	0.0755564	0.152979	0.195849	0.0487446	0.0730512	0.982984	0.28493	0.0149952	0.308301	0.051568	0.0282217	0.119918	0.0247241	0.0283087	0.0904707	0.0674665	0.0885546	0.339876	0.0885424	0.110996
0.291561	0.313398	0.267683	0.457714	0.065197	0.0103967	0.0556195	0.0292652	0.0499544	0.0293276	0.198935	0.0356617	0.00470537	0.0160981	0.00692694	0.321436	0.500953	0.181549	0.590856	0.323597	0.791232	0.563283	0.257558	0.364452	0.34276	0.184282	0.12444	0.161439	0.000346183	0.0750477	0.0512486	0.147516	0.235331	0.0672657	0.0586345	0.998757	0.517447	0.217112	0.815601	0.148214	0.215455	0.663646	0.527523	0.357927	0.229505	0.114641	0.0780865	0.182876	0.387358	0.709056
0.000108951	2.94199e-06	0.000668167	2.36228e-05	0.0169276	0.0130808	0.00490254	9.14395e-06	2.80036e-06	2.33381e-06	4.8769e-06	0.0100107	0.00926303	0.00638444	0.0222589	0.00158897	0.00184396	0.00269962	3.5881e-06	3.31122e-06	2.93594e-06	3.12898e-06	0.00160419	0.00205873	0.000499927	7.94083e-06	0.0018726	0.00296511	1.45795e-06	0.00810537	0.00551048	2.78105e-05	0.00730202	5.61859e-06	0.000183283	0.00136028	2.43968e-06	1.72376e-06	3.04584e-06	0.000436561	7.44016e-06	0.0010807	1.5822e-06	2.22469e-06	1.04038e-05	0.00156622	0.0181693	0.00724498	6.87029e-06	0.00112997
model with 11 topics
9.52422e-05	3.17737e-06	0.000582194	2.65625e-05	0.0169418	0.0126636	0.00508176	9.07924e-06	2.82132e-06	2.45242e-06	4.82549e-06	0.00980486	0.00911204	0.00627173	0.0214236	0.00164319	0.00183511	0.00212773	3.6279e-06	3.32173e-06	3.76678e-06	2.99826e-06	0.00136167	0.00154807	4.75099e-05	7.26216e-06	0.00171344	0.00284988	1.75026e-06	0.00762289	0.00559283	3.67987e-05	0.00771247	7.33621e-06	0.000390628	0.00221991	2.06374e-06	1.58099e-06	3.39401e-06	0.000353369	8.15644e-06	0.0012793	1.5227e-06	1.99209e-06	1.01083e-05	0.00132864	0.0176554	0.0074954	7.66225e-06	0.00113588
0.0307787	0.00444646	0.0216878	0.0316593	0.033169	0.0221738	0.015674	0.00129864	0.00013051	0.000207815	0.0143712	0.0289728	0.0188862	0.0168764	0.0440965	0.0167046	0.0346123	0.118072	0.0994691	0.130208	0.188652	0.0150845	0.0256972	0.141336	0.164139	0.0682947	0.0205487	0.0399476	0.753187	0.154239	0.0279455	0.0330819	0.0509693	0.00835512	0.0136399	0.526826	0.00320034	8.73061e-05	0.00623903	0.00530411	0.00658475	0.029682	0.000202695	0.00418538	0.0241823	0.0173681	0.0415382	0.087277	0.0302484	0.0210403
0.0814087	0.00136541	0.00440501	0.00755028	0.0540956	0.0182229	0.0445869	0.00817188	0.00235115	7.76787e-05	0.408818	0.0336598	0.0201499	0.0190547	0.0387524	0.0452113	0.0442263	0.060227	0.0559122	0.0175376	0.0634048	0.00307957	0.0120775	0.0500385	0.0330207	0.0172206	0.0122402	0.0172727	1.99475e-05	0.0194914	0.0206627	0.0126769	0.03077	0.00277008	0.016693	0.347912	6.10909e-05	1.97123e-05	0.000147814	0.00438354	0.00182385	0.0309325	1.8519e-05	5.77235e-05	0.00371118	0.00506303	0.035947	0.571375	0.00907351	0.00590898
0.0168433	0.00272556	0.0247128	0.0221387	0.0799341	0.0799377	0.031953	0.0168155	6.20856e-05	7.73951e-05	7.16958e-05	0.0450959	0.027199	0.0295196	0.0746737	0.00847903	0.0228135	0.161294	0.165201	0.132195	0.230285	0.0178656	0.05008	0.10958	0.154573	0.0792539	0.0330979	0.0485566	1.4236e-05	0.106605	0.038468	0.00724258	0.026076	6.46529e-05	0.00336282	0.715054	3.56471e-05	1.33397e-05	5.15131e-05	0.0222195	0.00998385	0.0755653	3.71029e-05	0.00031903	0.01547	0.0368967	0.0668025	0.00944681	0.02082	0.0328191
0.0445175	0.00197598	0.00303429	0.119587	0.0430892	0.0216285	0.0213359	0.00531389	0.00261336	4.48839e-05	0.0744786	0.0251862	0.0172667	0.0147541	0.041799	0.157736	0.135439	0.0850179	0.0605379	0.0276435	0.0883215	0.00677767	0.0287593	0.0489434	0.0567539	0.0357394	0.0121225	0.0174071	2.16353e-05	0.0339547	0.0230821	0.0219085	0.0373285	0.00375917	0.0136655	0.374369	0.00201809	2.30038e-05	0.0040109	0.0058804	0.003228	0.0208889	2.72969e-05	0.000310607	0.00623309	0.00713439	0.0406527	0.119858	0.0110671	0.0158131
0.00683855	0.000151828	0.0123685	0.00487119	0.0370991	0.0149545	0.0176587	0.000390041	5.49669e-05	6.61666e-05	0.00119751	0.0392108	0.0137681	0.0125525	0.0235455	0.00549772	0.015185	0.0766574	0.0570539	0.154233	0.0947031	0.000852125	0.00844892	0.0458626	0.0432267	0.0182469	0.00754004	0.0237746	3.766e-05	0.0983691	0.0218267	0.0122598	0.0312826	0.00107258	0.0094873	0.394874	0.000157878	3.63572e-05	0.000244852	0.00774928	0.00506295	0.0323228	5.26499e-05	0.00104522	0.00227223	0.0141442	0.0571427	0.0471394	0.00474368	0.00434776
0.163899	0.029688	0.0556726	0.17112	0.0497833	0.0580705	0.018519	0.01623	0.00257564	0.000598837	0.208727	0.0530244	0.0263871	0.0336202	0.0575184	0.239272	0.283762	0.271338	0.355478	0.405481	0.62339	0.0705968	0.0530148	0.181009	0.389512	0.228133	0.0491529	0.12584	0.041333	0.248535	0.076173	0.16247	0.205902	0.048196	0.0773148	0.979454	0.300986	0.0184625	0.3233	0.0490377	0.0299182	0.124411	0.0274945	0.0316854	0.0883687	0.0638386	0.0853969	0.34808	0.0861475	0.103516
0.00394263	0.000195453	0.00420758	0.00756775	0.0870726	0.0484581	0.0353548	0.00491189	0.000108711	0.000256046	0.00489568	0.020159	0.0149279	0.0178347	0.0155535	0.00808059	0.00945306	0.112411	0.178898	0.0260595	0.222835	0.00288566	0.00423043	0.0479726	0.03307	0.0453964	0.0167767	0.00859176	4.10325e-05	0.0314259	0.0781579	0.668165	0.801308	0.313693	0.31271	0.675668	0.000177289	3.29607e-05	0.0019027	0.00124193	0.00941213	0.0629971	0.000102123	0.000588003	0.0110339	0.00503245	0.0261936	0.0143787	0.0056961	0.0124332
0.0159003	0.00450413	0.00843176	0.0235653	0.0579093	0.00107384	0.0548896	0.00234946	0.000566036	0.00128656	0.0345719	0.0224355	0.00851617	0.00941477	0.000200102	0.0216878	0.0406337	0.0801523	0.311676	0.13099	0.963136	0.0286666	0.0264356	0.113251	0.0411402	0.0332478	0.0181276	0.0463876	3.27545e-05	0.0316418	0.0296712	0.0617526	0.100613	0.014908	0.0239604	0.999224	0.816754	0.416401	0.99953	0.0100185	0.133297	0.322286	0.167398	0.15409	0.0655233	0.00767213	0.0281996	0.0619768	0.0570925	0.0365066
0.297334	0.348167	0.284728	0.47581	0.065016	0.00872776	0.0574298	0.0311564	0.0552766	0.0333477	0.18312	0.0327421	0.00307993	0.0145328	0.0049717	0.309375	0.501955	0.169559	0.584354	0.295788	0.768143	0.61036	0.26962	0.371733	0.325729	0.174368	0.129343	0.154545	0.000337251	0.0585197	0.0465952	0.136634	0.230665	0.0644582	0.0528525	0.998598	0.486942	0.226742	0.802728	0.157265	0.22883	0.700425	0.569559	0.384069	0.23288	0.116331	0.07406	0.159078	0.411104	0.766483
0.178994	0.350109	0.13912	0.231339	0.0666676	0.476401	0.13812	0.717152	0.780403	0.636029	0.0519674	0.0127376	0.015162	0.0129422	0.0695918	0.0781375	0.334899	0.129163	0.106044	0.0350609	0.151075	0.245612	0.0363451	0.143738	0.0938732	0.0619065	0.0334436	0.00566282	0.0148576	0.0106091	0.0171822	0.0101	0.0336465	0.00457335	0.0240765	0.489743	0.000209112	8.05499e-05	0.00392637	0.224516	0.00787738	0.119718	0.0188546	0.0166014	0.0207065	0.140894	0.0340494	0.0519474	0.13414	0.413693
model with 12 topics
0.00559359	0.000150082	0.0113863	0.00404628	0.0369523	0.0121947	0.0184891	0.000345281	5.55498e-05	7.73395e-05	0.00188924	0.0393414	0.0133803	0.0122111	0.0224166	0.00454553	0.0120905	0.0716113	0.0558047	0.148885	0.0904379	0.000772195	0.008765	0.0455966	0.0398515	0.0165941	0.00715299	0.0241944	4.92944e-05	0.0873942	0.0204478	0.010753	0.0287723	0.000882958	0.00882391	0.386789	0.000188829	3.96411e-05	0.000311111	0.00744951	0.00492637	0.0306335	5.74134e-05	0.000989518	0.00164265	0.0129314	0.0545803	0.0445335	0.00307989	0.00423645
0.0361356	0.00566827	0.028533	0.0312845	0.0541481	0.114686	0.00210219	0.0235013	0.00013714	8.68481e-05	0.00916203	0.0381446	0.0273545	0.0301548	0.0873221	0.0316118	0.0696428	0.214284	0.0642082	0.169081	0.145031	0.00831094	0.0208515	0.0987289	0.209061	0.110627	0.0268991	0.0324499	0.000137195	0.211742	0.0462346	0.0428369	0.0661343	0.00645643	0.019284	0.478043	0.0022881	3.28571e-05	0.00209669	0.0238606	0.00590513	0.0344321	0.000210245	0.00116005	0.0275045	0.0408884	0.0960516	0.0713392	0.035934	0.0277114
0.00387871	0.000245546	0.0036475	0.00700916	0.0817232	0.0522772	0.0283071	0.0060542	0.000107632	0.000235489	0.00584577	0.0189537	0.014849	0.0173259	0.0167152	0.00817971	0.00940539	0.113661	0.155564	0.0228304	0.19617	0.00153699	0.00332347	0.0475517	0.0346729	0.0482387	0.0164962	0.00734943	4.11009e-05	0.0309828	0.077118	0.699045	0.814231	0.332925	0.324037	0.627946	0.000194441	3.94028e-05	0.00267352	0.000925443	0.00842606	0.0537544	9.77084e-05	0.000476707	0.0103884	0.00498105	0.0267733	0.0168816	0.00542311	0.0111605
0.287844	0.359539	0.29451	0.470812	0.0651353	0.00930452	0.0555254	0.0306448	0.0537159	0.0353506	0.148289	0.0315425	0.00253195	0.0132502	0.00443263	0.276835	0.476428	0.168238	0.568553	0.296087	0.758524	0.623613	0.24518	0.354157	0.305234	0.16192	0.127521	0.154654	0.000510732	0.0584723	0.0434724	0.13165	0.226963	0.0632674	0.0503401	0.998401	0.481337	0.244528	0.824719	0.166143	0.254046	0.74637	0.637459	0.424729	0.235489	0.119311	0.0779696	0.135012	0.425554	0.790207
0.0141275	0.00341546	0.0218208	0.0215289	0.0912346	0.047757	0.056455	0.00858487	0.000431179	0.000398469	0.000295394	0.0459283	0.0235802	0.025746	0.0518133	0.00621418	0.0142079	0.126934	0.245262	0.12936	0.32863	0.025488	0.0529493	0.0996692	0.11378	0.060199	0.0315332	0.0555847	1.69534e-05	0.0671845	0.0406741	0.0337419	0.0696135	0.0116523	0.0173169	0.896904	4.17207e-05	1.88915e-05	0.000145297	0.0187401	0.0166163	0.112901	9.53274e-05	0.00438033	0.0134534	0.0294717	0.0478762	0.00445028	0.017423	0.0352269
0.0148045	0.00386467	0.00779392	0.0220494	0.0554701	0.0018057	0.0489111	0.0025872	0.000474656	0.00098539	0.0312147	0.0213792	0.00857754	0.00920803	0.000269592	0.0200079	0.0389378	0.0800605	0.288635	0.125838	0.948179	0.0254756	0.024862	0.112806	0.0408633	0.0336301	0.0179087	0.0424764	3.02869e-05	0.0328273	0.0286323	0.0624452	0.100991	0.015295	0.0238633	0.998942	0.828436	0.427347	0.999554	0.00937306	0.128966	0.307046	0.166006	0.15112	0.0648748	0.00732844	0.0286061	0.0614439	0.0559187	0.0329634
0.172782	0.339705	0.135706	0.225209	0.0670588	0.480128	0.135199	0.719622	0.773945	0.633072	0.0520583	0.0128729	0.0153488	0.0133743	0.0700714	0.0765317	0.329668	0.128575	0.101375	0.0353589	0.143566	0.236767	0.0356532	0.143228	0.0934537	0.0622812	0.0320042	0.00570902	0.0148212	0.0110177	0.0170215	0.0100403	0.0323626	0.00466006	0.0233772	0.476733	0.000229067	9.49895e-05	0.00482514	0.222082	0.00735255	0.114181	0.0177857	0.0156582	0.0200351	0.140264	0.0343208	0.0506029	0.129959	0.401985
0.0411041	0.00151571	0.00268908	0.116268	0.0422215	0.0214813	0.0199445	0.00493061	0.00217986	4.12788e-05	0.0662953	0.0245572	0.017068	0.0144234	0.0411953	0.147874	0.125722	0.0815131	0.0509375	0.024955	0.0757934	0.00514613	0.0250467	0.044918	0.0513458	0.0326234	0.0109693	0.0160051	2.20394e-05	0.0332356	0.0221744	0.0205814	0.0358282	0.00366015	0.0130229	0.349431	0.00111217	2.40742e-05	0.0023987	0.00546194	0.00307976	0.0192099	2.34753e-05	0.000275412	0.00549418	0.00674217	0.0405238	0.110248	0.0101495	0.0147043
0.183098	0.0568896	0.0691872	0.209305	0.0526662	0.042405	0.0298855	0.0191629	0.0145665	0.0051977	0.245704	0.0496077	0.022103	0.0299158	0.0462794	0.276989	0.32361	0.240276	0.402697	0.36142	0.664396	0.119401	0.102883	0.216815	0.37718	0.222103	0.0592108	0.126222	0.0340827	0.191621	0.0708146	0.153717	0.199112	0.0494965	0.0724442	0.973676	0.369294	0.0470854	0.412342	0.0542135	0.0400739	0.15966	0.0468683	0.046438	0.0980224	0.0642594	0.0716987	0.341698	0.107759	0.15623
0.00011973	3.61269e-06	0.000638646	2.98836e-05	0.0169785	0.0130712	0.00487987	1.05685e-05	2.91266e-06	2.41616e-06	5.03324e-06	0.00988809	0.00918099	0.00639101	0.0215603	0.00160169	0.00185953	0.00262816	2.86774e-06	3.55316e-06	3.02868e-06	3.24636e-06	0.00152209	0.00197499	0.000456365	7.56529e-06	0.0018207	0.00292767	1.45761e-06	0.00802481	0.00563245	4.57053e-05	0.0077994	8.02337e-06	0.000432271	0.000662121	2.01405e-06	1.90481e-06	3.1829e-06	0.000450166	7.93463e-06	0.00120103	1.73682e-06	2.23689e-06	1.10737e-05	0.00153385	0.017878	0.00656204	8.16411e-06	0.00122369
0.0767738	0.0014983	0.00448457	0.00828317	0.0530046	0.0185263	0.0443598	0.00853222	0.00268687	0.000242603	0.416325	0.0326619	0.0199992	0.018864	0.0412152	0.045721	0.0442457	0.0593401	0.0569333	0.0190571	0.0661192	0.00325628	0.0119087	0.0497013	0.033169	0.0169551	0.0121882	0.0171718	2.21413e-05	0.0195053	0.0198619	0.0141118	0.0321122	0.00352526	0.0171649	0.339398	0.000240252	2.2835e-05	0.00299666	0.00454531	0.00232268	0.0326542	3.40746e-05	0.000167318	0.00393965	0.00507347	0.0356191	0.548141	0.00919723	0.00641586
0.0318717	0.00437686	0.0213805	0.0329759	0.0330036	0.0209273	0.0167277	0.0011566	0.000111806	0.000274987	0.0177958	0.0293648	0.0188441	0.0171884	0.0437287	0.0184395	0.0350439	0.117693	0.104336	0.134048	0.19569	0.0151129	0.0268357	0.143235	0.166332	0.0703692	0.0210844	0.0421957	0.766475	0.148325	0.0271651	0.0340231	0.0521519	0.00889442	0.0141919	0.534817	0.00671193	9.05274e-05	0.010173	0.00533327	0.00701208	0.0305691	0.000202451	0.00436665	0.0238425	0.0175498	0.0397062	0.0881775	0.0290206	0.0212876
model with 13 topics
0.155194	0.0341968	0.0579059	0.170949	0.0531678	0.0462959	0.0256098	0.0150402	0.00579135	0.00191622	0.211982	0.0522435	0.0234416	0.0320809	0.0473628	0.23424	0.274213	0.243345	0.375038	0.397497	0.636859	0.0818894	0.0657017	0.180022	0.350185	0.201083	0.0486206	0.128029	0.0462275	0.22737	0.0725921	0.153693	0.196842	0.0473966	0.0708636	0.960769	0.31664	0.0307881	0.352996	0.0492277	0.0349965	0.14087	0.035142	0.037255	0.0860847	0.063285	0.0780286	0.321048	0.0903832	0.112035
0.0742856	0.00109003	0.00384075	0.00633392	0.0522979	0.0166883	0.0422374	0.0072766	0.0026492	0.000178785	0.412615	0.0321909	0.0193326	0.0182359	0.0363071	0.0419424	0.0407471	0.0542625	0.0493612	0.0158679	0.056367	0.00207245	0.00947172	0.044405	0.0245832	0.0124319	0.0107378	0.0153929	1.71162e-05	0.0187358	0.0195556	0.0131568	0.0306668	0.00320219	0.0164853	0.319237	0.000118114	2.43112e-05	0.00156359	0.00437047	0.00203602	0.0301108	2.94415e-05	9.94219e-05	0.00353613	0.00487621	0.0347463	0.549129	0.00831435	0.00520845
0.000109896	3.14528e-06	0.000587464	2.85281e-05	0.0168359	0.0109719	0.00486223	6.75605e-06	3.14334e-06	2.69888e-06	5.72538e-06	0.0097861	0.00893532	0.00624937	0.0201015	0.00147045	0.00168987	0.00184136	3.79005e-06	3.64104e-06	2.78892e-06	2.65786e-06	0.00137619	0.00166765	0.000211601	7.62449e-06	0.00172092	0.00298872	1.55858e-06	0.00771902	0.00567396	8.4846e-05	0.00809295	9.33693e-06	0.000558007	5.33101e-05	2.21196e-06	2.05467e-06	2.96352e-06	0.000456597	9.34411e-06	0.00130948	1.48873e-06	2.40526e-06	1.17857e-05	0.00144628	0.0174769	0.00702813	8.28162e-06	0.00123684
0.0128789	0.00363302	0.0195481	0.0205537	0.0979389	0.0213706	0.0725194	0.00245283	0.00114848	0.00124759	0.000522663	0.0479001	0.0215793	0.0235492	0.0357085	0.00363298	0.0109103	0.102107	0.298841	0.135215	0.398971	0.0291084	0.0455078	0.0827691	0.070563	0.0346919	0.0265826	0.059982	2.17352e-05	0.0519449	0.0390906	0.0147743	0.0546497	0.00193383	0.00930288	0.996193	5.2781e-05	2.4221e-05	0.000180686	0.0179179	0.0229794	0.141621	0.000176047	0.00839899	0.0125348	0.0263392	0.0391611	0.00508414	0.0166223	0.034899
0.181455	0.353241	0.140112	0.236329	0.0673949	0.410822	0.143484	0.680165	0.801647	0.658835	0.0592065	0.0134737	0.0142187	0.0125696	0.0583506	0.07964	0.343576	0.119395	0.110048	0.03574	0.154189	0.260605	0.0404035	0.146385	0.0853251	0.0566582	0.0333719	0.00695355	0.0165326	0.0102471	0.0177242	0.0115888	0.0349429	0.00541648	0.0252086	0.491266	0.000309665	0.000110309	0.00862786	0.231449	0.00864375	0.127879	0.0222735	0.0178447	0.0220598	0.145014	0.0327675	0.0557642	0.140223	0.431952
0.0142353	0.0032451	0.00690791	0.0213339	0.0541434	0.0025481	0.0457359	0.00267134	0.000547735	0.00108568	0.0324617	0.0210807	0.00883502	0.00923658	0.000464378	0.0194825	0.0379479	0.0803302	0.274009	0.121221	0.935431	0.0227622	0.0242909	0.112567	0.0417184	0.0345528	0.0173756	0.0399279	3.46586e-05	0.0332654	0.0284735	0.0628961	0.100959	0.0153275	0.0242628	0.998625	0.836089	0.431371	0.999566	0.00868668	0.121441	0.289747	0.158545	0.142825	0.0635021	0.00708916	0.0284195	0.0632387	0.0533345	0.0289127
0.0366752	0.000808231	0.00221515	0.110004	0.0415325	0.0191736	0.0187524	0.0033428	0.00172187	3.55457e-05	0.0581288	0.0238433	0.0167679	0.0138801	0.039124	0.13523	0.113984	0.0756923	0.0424651	0.0228185	0.0653395	0.0030126	0.0186882	0.0375634	0.0389398	0.025206	0.00910624	0.0145577	2.40044e-05	0.0324107	0.0211042	0.0186222	0.0333864	0.00324345	0.0121232	0.323144	0.000436904	2.43405e-05	0.00135659	0.00481071	0.00287219	0.01757	2.85492e-05	0.000233633	0.00446131	0.00619505	0.0399475	0.101774	0.0085296	0.0124309
0.253211	0.274462	0.226807	0.395061	0.0617793	0.0149555	0.0505187	0.0298951	0.0472943	0.0267945	0.190041	0.0331673	0.0060505	0.016007	0.0123051	0.28619	0.437175	0.171877	0.517597	0.272294	0.712655	0.482434	0.210994	0.313535	0.298569	0.165288	0.106888	0.136658	0.00168222	0.0640891	0.0470521	0.12841	0.207898	0.0571407	0.0527201	0.978648	0.44651	0.20021	0.707521	0.130866	0.201989	0.584807	0.486092	0.328712	0.194257	0.0969731	0.0692582	0.185294	0.331276	0.611016
0.00516709	0.000142331	0.0103487	0.00341251	0.0366433	0.0113534	0.017088	0.000221719	5.38588e-05	8.00583e-05	0.00253017	0.0385743	0.013223	0.0116558	0.0222821	0.00438234	0.0107068	0.0702244	0.050698	0.141959	0.0822762	0.000768893	0.0092238	0.0460329	0.0390048	0.0161439	0.00728471	0.0232887	4.38211e-05	0.0807773	0.0199053	0.0101083	0.0273986	0.000703586	0.00896784	0.365009	0.000197977	4.12532e-05	0.000319099	0.00739477	0.00445623	0.0279859	5.65037e-05	0.000885149	0.00141313	0.012689	0.053196	0.0441043	0.00254527	0.00399641
0.0331369	0.00599595	0.0301844	0.0314685	0.0580464	0.0888577	0.00455992	0.0133516	0.000160245	8.7889e-05	0.0104184	0.0399098	0.0248961	0.0291378	0.068451	0.0270492	0.0696756	0.203567	0.0870809	0.200897	0.187836	0.0094147	0.0142343	0.0900569	0.17809	0.0891134	0.0237617	0.0359411	0.00112069	0.232213	0.0503907	0.0537486	0.0809829	0.00998579	0.0232276	0.55063	0.00586647	4.8264e-05	0.00714984	0.0252207	0.00792172	0.0474025	0.000570106	0.00236864	0.0294203	0.0429402	0.0951039	0.0696452	0.0382014	0.0278322
0.0449699	0.0213376	0.0312234	0.0443087	0.0357637	0.267656	0.000208352	0.116294	0.0112553	0.0121354	0.00662889	0.0244319	0.0292063	0.0251671	0.141827	0.040542	0.0604858	0.178454	0.0131754	0.0540805	0.0266668	0.0183294	0.0672118	0.137332	0.254	0.142368	0.0409052	0.0201722	4.31226e-05	0.0845125	0.0205522	0.00433082	0.0167856	0.0001143	0.00371327	0.240664	9.14576e-05	3.10237e-05	7.97315e-05	0.0156109	0.000852326	0.00626575	4.73905e-05	0.000205112	0.0135415	0.0261219	0.0679066	0.0577774	0.0253819	0.0393501
0.0304997	0.00372469	0.0193683	0.0309326	0.0326179	0.0200387	0.0166178	0.00101831	0.000144174	0.000325307	0.017924	0.0284774	0.0192456	0.0162943	0.0423332	0.0174266	0.0321322	0.110469	0.0982546	0.12287	0.186031	0.0142089	0.0254135	0.138468	0.154521	0.0644891	0.0193821	0.0404837	0.77396	0.136883	0.0257706	0.0308806	0.0483528	0.00793067	0.0129842	0.512372	0.00659413	9.28541e-05	0.0104548	0.00488422	0.00643425	0.0281284	0.000185321	0.00380119	0.022344	0.0164601	0.0383241	0.0870593	0.025315	0.0195614
0.00412758	0.000160877	0.0033147	0.00645342	0.0778024	0.0512688	0.0243814	0.00455087	0.000129754	0.000222352	0.00733105	0.0180914	0.0145147	0.0164447	0.0177222	0.0084867	0.00927153	0.113619	0.139204	0.0211817	0.179051	0.000994012	0.00294102	0.0477962	0.0356927	0.0499229	0.0165891	0.00664422	4.02339e-05	0.0301393	0.0764678	0.711363	0.814718	0.339573	0.326309	0.590397	0.00027338	4.19086e-05	0.00293106	0.000956374	0.00799749	0.0474476	8.41644e-05	0.000371924	0.0104887	0.00500355	0.0271364	0.0185851	0.0049376	0.0109978
model with 14 topics
0.118911	0.0257774	0.0617197	0.130562	0.0510462	0.0611834	0.013919	0.0125296	0.000575601	0.000447457	0.114176	0.0517801	0.0246919	0.0326404	0.0589134	0.139787	0.193562	0.250998	0.292639	0.44108	0.525454	0.0535538	0.025321	0.141126	0.335036	0.180485	0.041548	0.119353	0.0651444	0.285816	0.0702095	0.138901	0.178632	0.0398632	0.0612858	0.910682	0.174497	0.00604447	0.185803	0.0479875	0.0249768	0.112284	0.0209684	0.0237994	0.0636633	0.0669521	0.0909299	0.247342	0.0762941	0.0834039
0.0131012	0.00277249	0.00629897	0.0198302	0.0535473	0.00261953	0.0448516	0.00207456	0.000532925	0.0010303	0.0284956	0.0208677	0.00880487	0.00908486	0.000451238	0.0170127	0.0350546	0.0786583	0.265144	0.117479	0.928235	0.0204759	0.023272	0.11012	0.0404448	0.0335985	0.0170911	0.0378091	3.31832e-05	0.0330759	0.0277498	0.0610051	0.0990411	0.0147705	0.0232628	0.998364	0.829221	0.42974	0.999571	0.00822712	0.117291	0.280432	0.151203	0.137357	0.0605808	0.0068554	0.0282361	0.0606749	0.0508781	0.0259218
0.0144655	0.0041274	0.0209622	0.0224601	0.0897797	0.0150355	0.071879	0.00113705	0.00174609	0.00142271	0.000950546	0.0439148	0.0183766	0.0209038	0.034894	0.00454554	0.011594	0.102152	0.323167	0.146857	0.42343	0.0317047	0.0483296	0.08636	0.0759615	0.0372077	0.0275304	0.0637202	2.119e-05	0.0524937	0.0380095	0.017184	0.0566206	0.00300907	0.00983422	0.995316	4.76787e-05	2.29833e-05	0.000189794	0.0180039	0.0235483	0.144273	0.000333083	0.00912144	0.0134385	0.0255151	0.0375183	0.0066742	0.0177795	0.0374035
0.0230611	0.0201074	0.0262618	0.0239635	0.0497935	0.302136	0.00211534	0.139393	0.01647	0.0186307	0.0017223	0.0290549	0.0290821	0.0265109	0.114007	0.027267	0.0497845	0.159196	0.0171838	0.0677973	0.0485508	0.0047742	0.0262777	0.0817458	0.144905	0.0777108	0.0227496	0.0131325	7.47832e-05	0.11122	0.0273826	0.0141428	0.0291225	0.00170225	0.00725329	0.28848	0.000393221	3.69667e-05	0.00059638	0.015144	0.00215555	0.0152751	0.00010765	0.000389822	0.0137283	0.0268497	0.0703437	0.0350844	0.0198902	0.0190005
0.027955	0.00308803	0.0170798	0.0279157	0.0318484	0.0186354	0.0154593	0.000615324	0.000142058	0.000302371	0.0165348	0.0276162	0.018684	0.0159546	0.0406015	0.0154939	0.0287125	0.105843	0.0932638	0.110808	0.174606	0.0124524	0.0251785	0.135251	0.145983	0.060455	0.0193372	0.0369771	0.778017	0.127318	0.024891	0.0277157	0.0438694	0.00700169	0.0117593	0.491342	0.00454725	8.30408e-05	0.00815184	0.00371924	0.0059483	0.0263164	0.00017191	0.00358089	0.0212739	0.0148623	0.036832	0.0816901	0.0234494	0.0184907
0.000181825	6.09079e-06	0.000854522	0.000231199	0.0313156	0.00821663	0.0111252	1.02548e-05	6.25674e-06	3.71764e-05	1.65925e-05	0.0181909	0.0147895	0.0110433	0.0174118	0.00118827	0.0013811	0.00263042	1.1801e-05	1.16075e-05	0.000916342	1.33259e-05	0.0022143	0.00457926	0.000291061	2.95033e-05	0.00254069	0.0041879	3.60987e-06	0.00741504	0.00843533	0.000337459	0.00960468	1.56952e-05	0.00131595	0.0215559	4.68413e-06	3.30044e-06	9.2847e-06	0.00169447	0.000656363	0.00606335	4.17541e-06	1.70762e-05	0.000124612	0.0037016	0.0204711	0.00656606	0.000129849	0.00227603
0.191789	0.0683109	0.062233	0.232779	0.0536944	0.0272419	0.0447356	0.0239703	0.027584	0.00832353	0.308299	0.0412858	0.016483	0.0241358	0.0316697	0.339575	0.379275	0.192217	0.412642	0.231647	0.645801	0.158008	0.17174	0.253261	0.34117	0.202846	0.0661195	0.0991631	0.0114986	0.0977715	0.057742	0.130478	0.172907	0.0429747	0.0617287	0.949654	0.384997	0.067811	0.462612	0.0463389	0.0435319	0.173353	0.0507531	0.0499371	0.10225	0.0514561	0.0513923	0.342623	0.116154	0.183283
0.249384	0.320204	0.27827	0.42076	0.0657174	0.0112985	0.0477007	0.0222925	0.0350928	0.0257793	0.118878	0.0310433	0.00264031	0.0132736	0.00370688	0.237146	0.416033	0.170858	0.580391	0.331025	0.80115	0.578841	0.188136	0.313643	0.263104	0.143375	0.113075	0.168301	0.00134653	0.0644311	0.045534	0.139303	0.235654	0.067203	0.0529441	0.998395	0.560328	0.298306	0.920212	0.155342	0.303639	0.801517	0.745314	0.497764	0.246153	0.107035	0.0814101	0.113234	0.414289	0.747015
0.00394283	0.000160076	0.00346439	0.00647647	0.0762198	0.0474342	0.0237532	0.00236341	0.00014943	0.00025353	0.00722751	0.0181367	0.0142016	0.0161862	0.0172187	0.00825355	0.00924244	0.112664	0.138453	0.0210787	0.17899	0.00102908	0.00334242	0.0472267	0.0359084	0.0503955	0.016579	0.00682399	4.5113e-05	0.0298422	0.0758346	0.705358	0.810168	0.336879	0.324452	0.586322	0.000199636	4.85965e-05	0.00260805	0.00103865	0.00823601	0.0473982	9.30354e-05	0.000460256	0.0100235	0.00485946	0.0268901	0.0199435	0.0050338	0.0107139
0.20875	0.372542	0.16035	0.278887	0.0670285	0.304039	0.14025	0.575272	0.74549	0.609895	0.0711343	0.0147567	0.0127767	0.0121039	0.0493733	0.0974976	0.368864	0.119507	0.132297	0.0428626	0.176509	0.31281	0.0727342	0.177469	0.119302	0.0739327	0.0484457	0.0140342	0.0155556	0.0136574	0.0202356	0.0167198	0.0449931	0.00821924	0.0276394	0.529042	0.00184918	0.000150275	0.0146613	0.237593	0.0117741	0.152818	0.030864	0.0240885	0.0314323	0.149966	0.0349652	0.0689233	0.169003	0.496223
0.071767	0.00100739	0.00394419	0.00684047	0.0510337	0.0154058	0.0418416	0.00663861	0.00309566	0.000325703	0.413496	0.031566	0.0194691	0.0181882	0.0385398	0.0421335	0.0405482	0.0543759	0.0522609	0.0175639	0.0610989	0.00228667	0.00943093	0.0450005	0.0264095	0.0132442	0.0108371	0.0159503	2.103e-05	0.0193636	0.0191179	0.0140472	0.0316044	0.00361914	0.0168125	0.318222	0.000147138	2.66002e-05	0.00318874	0.00436504	0.00236863	0.0313943	4.17049e-05	0.000137181	0.00351375	0.00489596	0.0345195	0.530962	0.00831567	0.00551284
0.0340227	0.000348528	0.00181586	0.105951	0.0403889	0.0177669	0.0181548	0.00195599	0.00136221	3.39877e-05	0.0526794	0.0235377	0.0164049	0.0136396	0.0378884	0.126158	0.105274	0.0728539	0.0390981	0.0226557	0.0606263	0.00159433	0.0154554	0.0342678	0.0359954	0.0236986	0.00819139	0.0143074	2.29916e-05	0.0325087	0.0208491	0.0179089	0.0326411	0.00307252	0.0116436	0.310756	0.000292152	2.26421e-05	0.000723995	0.00431966	0.00265508	0.0163376	2.58158e-05	0.000229825	0.00381324	0.00596206	0.0401239	0.0962857	0.00759806	0.011027
0.00530686	0.0001522	0.0105807	0.00363481	0.0355915	0.0115629	0.0172306	0.000220606	6.28473e-05	7.54545e-05	0.00269258	0.0374803	0.0128741	0.0114818	0.0224485	0.00468488	0.0115462	0.0697711	0.0514275	0.142459	0.0840416	0.000851853	0.00930171	0.0458696	0.0393595	0.0164687	0.00725351	0.0226692	3.9167e-05	0.0791408	0.0195382	0.0104423	0.0274174	0.000645043	0.00911076	0.365275	0.00020698	4.52739e-05	0.000396917	0.00729385	0.00456192	0.0285479	6.71441e-05	0.0010053	0.00144687	0.0124671	0.0531338	0.0436201	0.00265303	0.00409349
model with 15 topics
0.243	0.319588	0.274969	0.410827	0.0647185	0.012383	0.0492845	0.024209	0.0365605	0.0268766	0.107978	0.0304081	0.00224184	0.0125569	0.00373271	0.218557	0.400469	0.168128	0.576189	0.325987	0.799939	0.57738	0.175912	0.302665	0.250493	0.137737	0.108679	0.166061	0.00142983	0.0619945	0.043506	0.137638	0.234266	0.0675666	0.0514218	0.998343	0.555216	0.298888	0.931095	0.161014	0.314693	0.812986	0.764807	0.513133	0.24111	0.108226	0.0834285	0.1038	0.415391	0.749801
0.297037	0.225622	0.170881	0.386785	0.0485749	0.0290331	0.0267458	0.0460183	0.0680466	0.0251104	0.234882	0.0275291	0.0108987	0.015065	0.041438	0.325853	0.451951	0.177987	0.315048	0.153715	0.367091	0.366258	0.309375	0.374307	0.453672	0.258427	0.124298	0.0793812	0.000569337	0.0602811	0.0428377	0.0800702	0.131235	0.0293611	0.0461883	0.801134	0.0797033	0.00919052	0.108175	0.100281	0.0271643	0.171658	0.0413718	0.0361518	0.0980863	0.0920567	0.0538857	0.264998	0.204215	0.461459
0.085635	0.0104542	0.0176173	0.122046	0.0652592	0.0109023	0.0608354	0.0117556	0.0124978	0.00438806	0.265359	0.0406032	0.0156128	0.0207985	0.00867704	0.239786	0.251559	0.143952	0.449207	0.21399	0.943267	0.0491763	0.0581175	0.145681	0.138395	0.088464	0.0230883	0.0849712	0.000335171	0.0726797	0.0608396	0.135223	0.167474	0.0396365	0.0551906	0.998341	0.923015	0.26671	0.997902	0.0117258	0.0872631	0.265253	0.125712	0.111123	0.118362	0.0163438	0.0332707	0.28024	0.0775753	0.0532524
0.0171591	0.00516466	0.0221731	0.0251759	0.0806997	0.0159395	0.0675039	0.00103513	0.00203177	0.000968545	0.00158972	0.0380009	0.0152513	0.0180774	0.0383088	0.00740409	0.0149897	0.107929	0.351125	0.163009	0.447759	0.0349577	0.0462823	0.0842819	0.0777443	0.038287	0.0266426	0.0668313	2.58496e-05	0.0554722	0.0369443	0.0209692	0.0603131	0.00378816	0.0109375	0.997891	5.90491e-05	2.24425e-05	0.000193637	0.0158551	0.0237536	0.141453	0.00031995	0.00871122	0.0134735	0.0221337	0.0345833	0.0110733	0.0184666	0.0364794
0.0692041	0.00121064	0.00384885	0.00705385	0.0512839	0.0162047	0.0427447	0.00725837	0.00348755	0.000384516	0.419275	0.0311624	0.018382	0.0175562	0.0378935	0.0418239	0.0400642	0.0530837	0.0551505	0.0191803	0.0658909	0.00260245	0.00958539	0.0450122	0.0248126	0.0125916	0.0105424	0.0160605	3.05703e-05	0.0189677	0.0190687	0.015366	0.0331324	0.00401654	0.0177147	0.324523	0.000233952	2.95969e-05	0.00382387	0.00464061	0.00267909	0.0330279	4.66768e-05	0.000207298	0.00374323	0.00493789	0.0337685	0.51688	0.0083674	0.00582768
0.0262036	0.00277249	0.016756	0.0265742	0.0323485	0.0182396	0.0158725	0.000574733	0.000141329	0.000318346	0.015813	0.0270607	0.0188081	0.0156861	0.0399835	0.0140682	0.0264752	0.10279	0.092288	0.107995	0.176255	0.0118434	0.024044	0.132051	0.139869	0.0576252	0.018239	0.0363563	0.778853	0.124372	0.0246933	0.0278854	0.0433396	0.00697442	0.0114432	0.489658	0.00617559	9.71972e-05	0.0104898	0.00384691	0.0061406	0.0268085	0.000166204	0.00384279	0.0208239	0.0143521	0.0362458	0.0784561	0.022095	0.0169228
8.5246e-05	3.24954e-06	0.000421929	3.12922e-05	0.0144793	0.00816062	0.00439541	3.292e-06	3.10603e-06	2.38008e-06	6.77543e-06	0.00821088	0.00752728	0.00513216	0.019175	0.00140078	0.00159126	0.000888179	3.57644e-06	4.14581e-06	3.6113e-06	3.58293e-06	0.00122303	0.000981965	2.2222e-05	5.89445e-06	0.00146391	0.00293067	1.51487e-06	0.00712684	0.00509625	0.000159772	0.00818502	1.12914e-05	0.000563341	3.86249e-05	2.21194e-06	2.01356e-06	2.72443e-06	0.000284158	8.86024e-06	0.00111965	1.78875e-06	2.30857e-06	1.10465e-05	0.00094543	0.0161737	0.0057125	7.36001e-06	0.00110772
0.152216	0.0379474	0.0674795	0.167049	0.0488655	0.0602577	0.0174102	0.0161283	0.00383294	0.00176933	0.159149	0.0516782	0.0247987	0.0346532	0.0583614	0.198655	0.247877	0.257118	0.325664	0.430275	0.541548	0.0798646	0.0538318	0.172404	0.379913	0.213395	0.0511997	0.12628	0.0689789	0.262398	0.0683109	0.145779	0.188617	0.0452645	0.0667151	0.929485	0.178712	0.0062629	0.188595	0.0534783	0.0270852	0.116179	0.0244799	0.0261042	0.0731248	0.0720931	0.0887	0.296948	0.0883282	0.11228
0.0345937	0.000459158	0.00168075	0.104697	0.0402867	0.0187084	0.0184259	0.0021471	0.00142415	4.14096e-05	0.0572608	0.0232541	0.0163758	0.0135061	0.0382611	0.128652	0.107594	0.0740975	0.0430849	0.0240024	0.0654057	0.001919	0.0162166	0.0356812	0.0378542	0.0251235	0.00838282	0.0147781	2.12604e-05	0.0327371	0.0210921	0.0189956	0.0341136	0.00349564	0.0121311	0.318323	0.000174466	2.17793e-05	0.00030983	0.00439764	0.00277928	0.017086	2.53185e-05	0.000261512	0.00407999	0.00596218	0.0400457	0.0990873	0.00787561	0.0109643
0.0042771	0.000157305	0.00297249	0.00677795	0.0751489	0.0443306	0.023593	0.00148398	0.000137602	0.000233555	0.00698043	0.017506	0.0137608	0.0156253	0.0173734	0.00803362	0.00967873	0.110495	0.135857	0.0202169	0.176927	0.0010525	0.00318899	0.0466214	0.0349455	0.0494331	0.0162357	0.00651696	4.49599e-05	0.0289496	0.0748533	0.70264	0.806283	0.336893	0.323849	0.580462	0.000232174	4.4961e-05	0.00232636	0.000984281	0.00803426	0.0475109	9.53606e-05	0.000498324	0.0103401	0.00488098	0.0268013	0.019828	0.0049796	0.0107397
0.0200512	0.00339906	0.018058	0.0189875	0.0719806	0.0859821	0.0142503	0.0220814	0.000104593	0.000121565	0.00294089	0.046205	0.0369964	0.0340191	0.0854349	0.021423	0.0405724	0.144309	0.0204661	0.0692871	0.05935	0.00373923	0.0285912	0.0841566	0.139284	0.0726503	0.0248995	0.018203	6.71559e-05	0.119665	0.0343145	0.0160713	0.033735	0.00271218	0.00903573	0.304911	0.00158127	3.20731e-05	0.00219937	0.0174906	0.00405058	0.0272063	0.000135013	0.000784838	0.0153021	0.0314884	0.0766287	0.0367631	0.0197644	0.0218612
0.0138263	0.0721299	0.0398797	0.0198946	0.044863	0.996481	0.00016399	0.510196	0.0633414	0.0764024	0.00158049	0.0158892	0.0265404	0.0203255	0.119882	0.0175822	0.0405332	0.120046	0.00962987	0.0389494	0.0285385	0.000807669	0.00234638	0.0369051	0.0536847	0.0314146	0.00503508	0.000297513	0.000114184	0.0294506	0.0108271	0.0122745	0.0226	0.000336228	0.00428636	0.246285	0.000157865	9.47271e-05	0.000200872	0.00965226	0.000486645	0.00617903	0.000175498	0.000271738	0.00402678	0.0153619	0.0405122	0.0102108	0.0101713	0.00350973
0.184262	0.356616	0.135502	0.237908	0.0671931	0.32749	0.159732	0.64166	0.844686	0.700265	0.0599405	0.0140038	0.0133868	0.0119188	0.0505059	0.0770769	0.353609	0.113442	0.116726	0.0341698	0.168836	0.27464	0.0389677	0.146344	0.0789806	0.0533521	0.0331321	0.00798131	0.0187485	0.00927763	0.017868	0.0123336	0.0366156	0.00635384	0.0266315	0.504047	0.000571513	0.000149074	0.0134527	0.242776	0.00991784	0.142008	0.0265064	0.0209545	0.0237658	0.146434	0.0315139	0.0552069	0.14832	0.451853
0.00541994	0.00015073	0.0106415	0.00394134	0.0360306	0.0113194	0.0172429	0.000205125	6.72032e-05	7.83395e-05	0.00289279	0.0374041	0.0128927	0.0113406	0.0221489	0.00455624	0.0114983	0.0685074	0.0512286	0.14128	0.0848845	0.000848419	0.00937792	0.0455712	0.0387846	0.0164598	0.00732872	0.0226012	3.66423e-05	0.0789598	0.0197766	0.0105952	0.0278541	0.000720574	0.00909161	0.363826	0.000315683	4.37989e-05	0.000432609	0.00732028	0.0044437	0.0287308	6.61954e-05	0.00109641	0.00156745	0.0124829	0.0531945	0.0434555	0.00280284	0.00422145
0.00925568	0.00282839	0.00554102	0.0136112	0.0516847	0.00224362	0.0429502	0.00112193	0.000238019	0.000673553	0.0124147	0.0196075	0.0080473	0.00831875	0.000278317	0.00695044	0.0228335	0.0723594	0.239488	0.105581	0.903048	0.0195709	0.0227867	0.109087	0.0348793	0.0298572	0.0168973	0.0334333	4.00284e-05	0.0297625	0.0241208	0.05358	0.0924266	0.0126874	0.0201638	0.99659	0.784545	0.432024	0.999456	0.00869549	0.115906	0.275176	0.148795	0.135892	0.0529926	0.00702115	0.0281888	0.0407258	0.0488739	0.0260503
model with 16 topics
0.211759	0.279062	0.247255	0.362964	0.0637665	0.0127362	0.0470625	0.0202687	0.0300041	0.0236563	0.0966321	0.0302827	0.0026432	0.0119113	0.003397	0.191371	0.355917	0.164486	0.570065	0.333743	0.818746	0.525309	0.154228	0.285459	0.230632	0.128609	0.0985355	0.167085	0.00118095	0.0637233	0.0417468	0.136442	0.229768	0.0659758	0.0504516	0.998315	0.591084	0.326473	0.965812	0.147614	0.331887	0.823117	0.786567	0.535286	0.23482	0.0986181	0.0811015	0.095586	0.392462	0.696433
0.0180461	0.005682	0.0227579	0.0263822	0.0778889	0.0121873	0.065263	0.000288747	0.00262678	0.00099801	0.00241447	0.0363061	0.014905	0.0178597	0.040564	0.00812885	0.01597	0.111202	0.360105	0.166243	0.454832	0.036481	0.0477191	0.0870428	0.0833664	0.0416811	0.0271442	0.0680644	2.58669e-05	0.055608	0.0366964	0.0216139	0.0627246	0.00388739	0.0112358	0.997786	5.9631e-05	2.23584e-05	0.000176396	0.0162055	0.0228623	0.140704	0.000275395	0.00909667	0.0141681	0.0224634	0.0355122	0.0108352	0.0193608	0.0377665
0.287065	0.231855	0.174023	0.387014	0.0569136	0.0292766	0.0373817	0.051014	0.0654135	0.0252894	0.264438	0.0303198	0.0100404	0.0171963	0.0268902	0.357605	0.482746	0.171731	0.367055	0.159266	0.45382	0.371148	0.2792	0.33475	0.373371	0.209684	0.10918	0.0765106	0.000701808	0.0610383	0.0475888	0.101301	0.155865	0.0383961	0.0532446	0.884314	0.155678	0.0265613	0.211835	0.0984049	0.0390958	0.217416	0.0695504	0.05396	0.114481	0.0899877	0.0554185	0.268855	0.214584	0.452225
0.0118868	0.0701033	0.0398053	0.0196282	0.0442505	0.996134	0.000142692	0.492562	0.0507703	0.0644487	0.00132647	0.0171041	0.0273858	0.0207407	0.119555	0.0181985	0.0381881	0.119175	0.00926044	0.0390416	0.0269967	0.000607497	0.00283838	0.0378622	0.0547377	0.0323731	0.00536571	0.000264566	9.36507e-05	0.029921	0.0112724	0.0116769	0.0215924	0.00036963	0.00428387	0.240677	0.000156889	8.8254e-05	0.000152985	0.00842452	0.000635149	0.00539955	0.000175592	0.000282062	0.00458397	0.0153102	0.0394935	0.0100255	0.0100052	0.00438641
0.067496	0.000905875	0.00366177	0.00658197	0.0506199	0.0146223	0.0418488	0.00602698	0.00328547	0.000394989	0.414044	0.0307605	0.0183484	0.0173507	0.0381865	0.0404019	0.0392474	0.0519123	0.0521621	0.0180382	0.0634743	0.00194043	0.0084512	0.0426413	0.0236576	0.0120948	0.0102351	0.0155151	2.74334e-05	0.0194588	0.0188626	0.0145454	0.0322294	0.0038858	0.0170013	0.315326	0.000159885	2.6356e-05	0.00314773	0.00441051	0.00268274	0.031941	4.50161e-05	0.000173848	0.0035087	0.00479851	0.0338085	0.516246	0.00814499	0.00512932
0.0327283	0.000206972	0.00132293	0.1013	0.0401584	0.0176405	0.0181433	0.000809178	0.00139046	3.89352e-05	0.0545523	0.0232954	0.0161993	0.0133957	0.0361957	0.122015	0.101107	0.0722443	0.0399443	0.023664	0.0625205	0.0011424	0.0138473	0.0333118	0.0349258	0.0233665	0.00782433	0.0145662	2.51071e-05	0.033555	0.0210497	0.0187134	0.0340059	0.00322574	0.0120421	0.310252	0.000145328	2.39567e-05	0.000219889	0.00423313	0.00278025	0.0165265	2.22446e-05	0.000254299	0.00374058	0.00589623	0.0397635	0.0949505	0.00719086	0.0101884
6.22211e-05	3.38213e-06	0.000327342	2.36961e-05	0.0139941	0.00618864	0.00419344	2.46734e-06	3.72904e-06	2.50534e-06	6.35814e-06	0.00780127	0.00728616	0.00492956	0.0188298	0.00131399	0.00156117	0.0010153	4.0299e-06	3.32775e-06	3.20537e-06	3.2449e-06	0.00111604	0.000861084	2.10209e-05	5.52268e-06	0.00135592	0.00285926	1.71727e-06	0.00747972	0.00508483	0.000179264	0.00833348	9.93614e-06	0.000572505	4.03575e-05	1.93674e-06	1.84448e-06	3.04885e-06	0.000288438	8.96426e-06	0.000987686	1.67435e-06	2.42767e-06	1.21943e-05	0.000913366	0.0161977	0.00598882	7.31845e-06	0.00103814
0.0158557	0.000464107	0.0127369	0.00822374	0.0573957	0.0495064	0.00527931	0.000105035	0.000142604	0.000103104	0.000492841	0.0325393	0.019569	0.0232745	0.0544067	0.0100549	0.0396395	0.165129	0.0245288	0.0879329	0.0918812	0.00193559	0.0131173	0.0727824	0.107632	0.0530853	0.01774	0.0107486	4.79934e-05	0.188857	0.0402029	0.0241007	0.0471688	0.0015865	0.0131838	0.378623	0.000138517	4.16415e-05	0.000156361	0.0161205	0.00414199	0.029144	8.11649e-05	0.000169502	0.0219378	0.0281581	0.0796173	0.0344964	0.0270724	0.0158869
0.03644	0.00421322	0.0188509	0.0345119	0.0780461	0.0447294	0.0254298	0.0137246	0.000416806	0.000146056	0.00380489	0.0545704	0.0467002	0.0382602	0.113228	0.0386327	0.0455943	0.113136	0.00376307	0.0279098	0.0125198	0.00927664	0.0546841	0.105406	0.180744	0.0994377	0.0367556	0.0235517	3.12823e-05	0.0399669	0.0243878	0.00153321	0.0108354	7.35618e-05	0.00361881	0.208561	7.20828e-05	3.01123e-05	7.85348e-05	0.0159529	0.00320688	0.0233467	3.75744e-05	0.000244895	0.00701958	0.0274539	0.0622697	0.0626738	0.0142919	0.0316252
0.00848486	0.00229372	0.00512938	0.0132354	0.0518899	0.0020823	0.0428481	0.000978539	0.000251126	0.000606959	0.0123379	0.0195777	0.00819185	0.00841895	0.000292027	0.00702719	0.0226354	0.0714862	0.236781	0.103482	0.903437	0.0173227	0.0218197	0.1064	0.0331293	0.0286273	0.0163683	0.031679	3.96221e-05	0.0294742	0.0243733	0.0533779	0.0912585	0.0122911	0.0201466	0.99581	0.788833	0.431478	0.999475	0.00791742	0.110245	0.263402	0.138012	0.127969	0.0517639	0.00640288	0.0276572	0.0415116	0.0456905	0.0218056
0.0830296	0.00937438	0.0151145	0.117576	0.0640939	0.0106127	0.0605749	0.0111587	0.0123915	0.00415299	0.265306	0.0388566	0.0151544	0.0204796	0.0080567	0.230814	0.241448	0.139528	0.439991	0.199995	0.937913	0.0455094	0.0564548	0.144465	0.132878	0.085397	0.0222288	0.0806024	0.000184268	0.0680629	0.0596319	0.128615	0.162318	0.037346	0.0525315	0.998306	0.917467	0.272143	0.997879	0.00929434	0.0854564	0.257605	0.119593	0.106529	0.11515	0.0149072	0.0321921	0.27733	0.0743519	0.0488826
0.00606566	0.000162838	0.0109953	0.00478334	0.0354244	0.012355	0.0170174	0.000141372	6.08154e-05	7.29468e-05	0.00366854	0.0372136	0.0130109	0.0114764	0.0232399	0.00539099	0.0124902	0.0693275	0.0541316	0.144802	0.0879947	0.00114366	0.00963607	0.0464039	0.0405585	0.0171531	0.00739358	0.0235343	4.49439e-05	0.0771494	0.0197916	0.0115147	0.0289388	0.000969681	0.00935561	0.368341	0.000313049	4.14673e-05	0.000496021	0.00719221	0.00464477	0.0296208	6.63957e-05	0.00128139	0.00158848	0.0123674	0.0527837	0.0457783	0.00283846	0.00456494
0.00429961	0.000145887	0.00319695	0.00680212	0.0738407	0.0413137	0.0231672	0.000266511	0.000122383	0.000206817	0.00744005	0.0175408	0.0138157	0.0156149	0.0176745	0.00856449	0.00956187	0.110161	0.137018	0.0205579	0.177245	0.00116567	0.00319992	0.0462088	0.0358036	0.0501916	0.016619	0.00652132	4.96771e-05	0.0289067	0.0742818	0.703656	0.806463	0.340016	0.322885	0.578835	0.000281576	4.74474e-05	0.00287785	0.00088584	0.00810432	0.047184	0.000101108	0.000536559	0.0103154	0.00484785	0.0264319	0.0204418	0.00490054	0.010675
0.0249059	0.00246607	0.0156211	0.0244293	0.0319133	0.0175225	0.0154573	0.000346396	0.000125391	0.00028619	0.0141697	0.0263678	0.018661	0.0153206	0.0393922	0.0120179	0.0245974	0.0995447	0.0876524	0.0991479	0.164513	0.0112956	0.0235323	0.129779	0.13271	0.0532558	0.0175043	0.0332943	0.773952	0.117599	0.023226	0.0248016	0.0391719	0.00616559	0.0103463	0.470382	0.00348213	0.00010057	0.00716183	0.00304883	0.00589395	0.0251183	0.000151178	0.00350484	0.0193155	0.0132907	0.0352861	0.0727252	0.020922	0.0158461
0.140871	0.0295123	0.0663563	0.156615	0.0472168	0.0632342	0.0159504	0.013456	0.000480502	0.000737631	0.14461	0.0550819	0.0274059	0.0365	0.0621603	0.177642	0.222264	0.263948	0.331008	0.475052	0.566589	0.0632729	0.0326356	0.160685	0.392019	0.217554	0.0475534	0.141757	0.0928198	0.282134	0.071038	0.150977	0.193048	0.0467902	0.0684082	0.944511	0.202284	0.00551232	0.211888	0.0538632	0.0277143	0.115364	0.0271885	0.0285472	0.0715251	0.0741594	0.0923773	0.29467	0.0816863	0.0952087
0.191942	0.35941	0.136679	0.246675	0.0675522	0.253084	0.170474	0.605818	0.877648	0.729579	0.0626916	0.0140013	0.0127394	0.0106503	0.0446201	0.0771916	0.365798	0.110898	0.121368	0.0341369	0.175102	0.290675	0.0402085	0.153053	0.0792459	0.0548883	0.0342981	0.008647	0.0205486	0.00961394	0.0182207	0.0121098	0.0371509	0.00695568	0.0276707	0.509904	0.000793636	0.000174358	0.0157459	0.257651	0.010773	0.151288	0.0300371	0.0230471	0.0251744	0.154497	0.0321948	0.0575483	0.155039	0.478533
model with 17 topics
0.323081	0.276433	0.20999	0.432734	0.0584433	0.0361216	0.0297036	0.0567661	0.0710234	0.0290882	0.231923	0.0296073	0.0109294	0.0169278	0.036624	0.352801	0.503852	0.184807	0.332262	0.167617	0.377015	0.4195	0.28436	0.347538	0.406231	0.226171	0.120971	0.0778513	0.00617101	0.0713591	0.0477902	0.0951328	0.154962	0.0378436	0.0530877	0.836262	0.0746196	0.00899456	0.112097	0.11697	0.037172	0.219165	0.0764669	0.0558371	0.114688	0.10884	0.0648422	0.257998	0.244206	0.525952
0.0717656	0.000178782	0.00389521	0.00509911	0.0307783	0.0113532	0.0154361	0.000592633	0.000391107	7.30234e-05	0.137586	0.0215451	0.0208684	0.0149712	0.0610129	0.045206	0.0457876	0.0520512	0.00556766	0.00246374	0.00614067	0.000139273	0.00147796	0.0157892	0.0177375	0.00784395	0.00723954	0.00706611	2.4042e-05	0.0183355	0.0161178	0.00235072	0.00937711	0.000577876	0.00371297	0.128968	4.44099e-05	2.16374e-05	7.0286e-05	0.000946369	0.000379224	0.00546902	2.40407e-05	4.16557e-05	0.000848185	0.00143957	0.0376919	0.580956	0.00494046	0.000781962
0.0820322	0.00878933	0.0158988	0.116589	0.0639838	0.0110284	0.0570649	0.0100863	0.0113939	0.00367669	0.244361	0.039439	0.0158223	0.020749	0.00878419	0.225354	0.237154	0.141995	0.435684	0.204267	0.9415	0.0454273	0.0550991	0.142404	0.134346	0.086116	0.0224734	0.0807688	0.000440729	0.07135	0.059228	0.130375	0.162102	0.038032	0.0522814	0.998251	0.930312	0.274704	0.998067	0.00986638	0.0851514	0.255282	0.120791	0.107559	0.114532	0.0143934	0.0322819	0.272787	0.0738263	0.0482196
0.0108774	0.0676277	0.0387835	0.0190313	0.042628	0.996255	0.00011003	0.473424	0.0353003	0.0508328	0.00110483	0.0169574	0.026527	0.0204326	0.118299	0.0175056	0.0351238	0.118136	0.00724447	0.0384219	0.0262745	0.000504691	0.00277732	0.0357119	0.0529889	0.030933	0.00546252	0.000252309	8.5722e-05	0.0304736	0.010778	0.0122954	0.0226323	0.000369026	0.00413316	0.236393	0.000158282	8.5706e-05	0.000161042	0.00793047	0.000554733	0.00610717	0.000179008	0.000286793	0.00453007	0.0143375	0.0406074	0.0101087	0.0100922	0.00412898
0.0846338	0.0107897	0.0331383	0.0775056	0.00576549	0.0281614	0.00105774	0.00022152	0.00124339	0.000114806	0.0188529	0.0173338	0.0175636	0.0143121	0.144381	0.0588745	0.0751065	0.177154	0.0385179	0.0807482	0.070319	0.0474282	0.15949	0.260702	0.492843	0.288079	0.0807408	0.0512538	7.39368e-05	0.0592037	0.014385	0.0058752	0.0146346	0.000141933	0.0041679	0.278862	0.000358013	5.64588e-05	0.000346046	0.0166584	0.00158758	0.0133137	7.70163e-05	0.0015824	0.0181423	0.0193927	0.0455688	0.125574	0.036736	0.0837731
0.0179326	0.000859856	0.0141717	0.0102226	0.0557401	0.0499316	0.0053615	0.000126098	0.00014477	0.000101102	0.00209245	0.0311321	0.0182173	0.0225102	0.0560936	0.0127105	0.0451306	0.169698	0.0338535	0.105788	0.111699	0.00263352	0.0099304	0.0681272	0.104769	0.0506391	0.0167112	0.0136029	4.55062e-05	0.199195	0.0419115	0.0303666	0.0542277	0.00354628	0.015699	0.409933	0.00122891	3.50065e-05	0.001653	0.0157524	0.00451737	0.03236	0.000116697	0.000702917	0.0225528	0.0267019	0.0787056	0.0408773	0.0284139	0.0159879
0.184434	0.351834	0.127341	0.232518	0.0682221	0.25894	0.176856	0.631131	0.918645	0.766243	0.059899	0.0137579	0.0129949	0.0109324	0.0446661	0.0759297	0.368431	0.109738	0.121036	0.0323727	0.177335	0.277211	0.0320548	0.14382	0.0668852	0.0484312	0.0289579	0.00765899	0.0215348	0.00854198	0.0176988	0.0116936	0.0351927	0.00653602	0.0274988	0.507847	0.000893391	0.000189637	0.016671	0.256727	0.0100647	0.145143	0.028302	0.0211222	0.0235494	0.151466	0.0307378	0.0556711	0.149107	0.459126
5.55583e-05	2.66099e-06	0.000301495	2.45247e-05	0.0120462	0.00582441	0.00375084	2.54523e-06	3.51514e-06	2.59833e-06	7.85248e-06	0.00662128	0.00629634	0.00420143	0.0192327	0.0014354	0.0017147	0.000829448	3.8568e-06	4.55756e-06	3.24079e-06	3.15193e-06	0.00102889	0.000627307	2.35614e-05	5.8373e-06	0.00126387	0.00282898	1.58277e-06	0.00734068	0.00467469	0.000229394	0.00820134	1.23251e-05	0.000519973	2.67914e-05	2.49892e-06	1.97415e-06	3.39698e-06	0.000170717	8.57809e-06	0.000679652	2.20284e-06	2.75062e-06	1.03068e-05	0.00055891	0.0154674	0.00385472	8.37155e-06	0.000937278
0.0185465	0.00559778	0.0220188	0.0255996	0.0707145	0.0124158	0.0643978	0.000197386	0.00282242	0.00111739	0.00207497	0.0315145	0.0123331	0.0156507	0.0422336	0.00986834	0.0180919	0.113617	0.381616	0.17295	0.477158	0.0356704	0.0396022	0.0760674	0.0689213	0.0339771	0.0230258	0.0664338	2.34527e-05	0.0582829	0.0361168	0.0256878	0.0673818	0.00532873	0.0126096	0.998202	8.71057e-05	2.85061e-05	0.000167595	0.0146963	0.0234005	0.13964	0.000344385	0.00876075	0.014448	0.0198951	0.0332493	0.0143105	0.0191233	0.0329837
0.00271009	5.3114e-05	0.00968722	0.00658932	0.14733	0.00370695	0.0465326	3.9168e-05	3.91791e-05	0.000137204	7.70899e-05	0.0894213	0.0693783	0.057405	0.0336984	0.00281649	0.00482999	0.051005	0.000181656	0.00257252	0.00355606	0.000138618	0.0196434	0.0500769	0.0310107	0.0122185	0.0181938	0.014259	1.90216e-05	0.0327757	0.036598	0.0013551	0.0177174	6.93391e-05	0.00589545	0.218496	3.33e-05	2.09974e-05	6.0438e-05	0.0186811	0.00553378	0.041347	2.9161e-05	0.000117317	0.00416972	0.0365224	0.070694	0.00866961	0.00385539	0.018855
0.00401959	0.000175754	0.00291541	0.00656434	0.071778	0.0398466	0.0228382	0.000119161	0.000137308	0.000218039	0.00603994	0.0173118	0.0130214	0.014681	0.0176073	0.00789266	0.00956775	0.109033	0.131907	0.0191408	0.173469	0.000885382	0.00312591	0.0459582	0.0356873	0.0512032	0.0165346	0.00624543	3.97693e-05	0.0277469	0.0745364	0.705357	0.807863	0.340982	0.323908	0.566768	0.00027468	4.35763e-05	0.00214344	0.000831594	0.00793535	0.0456692	9.36521e-05	0.000534537	0.00980477	0.00470254	0.0266175	0.0204384	0.00466105	0.0104222
0.212455	0.287508	0.248349	0.365177	0.0639433	0.0126353	0.0486262	0.0220485	0.0331002	0.0249934	0.0934077	0.0288622	0.00202452	0.0110918	0.00326084	0.187278	0.357339	0.160595	0.563628	0.323428	0.806786	0.530685	0.151033	0.274574	0.215073	0.119787	0.0957062	0.162979	0.000920134	0.0599299	0.040752	0.1319	0.224925	0.0643718	0.0497295	0.998305	0.567694	0.316676	0.94996	0.151852	0.329614	0.824133	0.780063	0.529447	0.230114	0.0989022	0.080318	0.0929985	0.391163	0.702347
0.0250605	0.00231462	0.0156002	0.0252499	0.0321294	0.0177724	0.0152968	0.000372414	0.000148008	0.000284974	0.0152119	0.0261543	0.0184324	0.0154232	0.0396575	0.0130407	0.0249512	0.100443	0.0886522	0.103048	0.168352	0.0111945	0.0217755	0.12722	0.131381	0.0529081	0.0169983	0.0341148	0.773949	0.120128	0.0239261	0.0260187	0.0409885	0.00687695	0.0110468	0.475022	0.00518099	0.000107464	0.00928898	0.00307766	0.00609396	0.0256055	0.000172265	0.00368255	0.0192659	0.0134817	0.0353955	0.0740567	0.020842	0.0158234
0.0577446	0.00268674	0.00343063	0.00849197	0.0704185	0.0174496	0.0707031	0.0137729	0.00759274	0.00100951	0.705172	0.0394006	0.0152124	0.0192493	0.0113472	0.035728	0.0318575	0.0466092	0.112505	0.0392826	0.1394	0.00576712	0.0154087	0.0692473	0.0189286	0.0105493	0.0120536	0.025396	3.77705e-05	0.0194574	0.0215606	0.0315551	0.0607121	0.00878718	0.0327032	0.51755	0.000843741	4.56231e-05	0.0109969	0.00869692	0.00588465	0.0640529	0.000107585	0.000807133	0.00693882	0.00865838	0.0281164	0.434186	0.0110626	0.0110425
0.0325346	0.000282797	0.00128604	0.101845	0.0401439	0.0172817	0.0184888	0.000946392	0.00161531	4.10552e-05	0.0570342	0.0229343	0.0158859	0.0132989	0.0364015	0.12474	0.10385	0.0719447	0.0430579	0.0237884	0.0662857	0.00143932	0.0147368	0.0333786	0.0333337	0.0227602	0.00790634	0.0146973	2.90027e-05	0.032831	0.0208946	0.0193336	0.034522	0.00355785	0.0122666	0.315293	0.000147793	1.92089e-05	0.00030433	0.00423717	0.00281469	0.0173741	2.25357e-05	0.000295148	0.00395954	0.00587717	0.0397045	0.0948499	0.00753357	0.0102171
0.00562339	0.00015517	0.0104834	0.00452968	0.034963	0.0113877	0.0162433	0.000140265	5.94878e-05	8.05286e-05	0.00367823	0.0366542	0.0121896	0.0111307	0.02312	0.0052709	0.0117321	0.0682595	0.0507256	0.141319	0.0838527	0.000910208	0.00976283	0.0458628	0.0400934	0.0167334	0.00735503	0.023024	4.78904e-05	0.0757376	0.0192387	0.0106992	0.0275997	0.000885221	0.00917543	0.357052	0.000386452	4.47775e-05	0.000430186	0.00689928	0.00443516	0.0279419	6.10704e-05	0.00111718	0.00148123	0.012186	0.0523808	0.0452057	0.00266499	0.00444553
0.14168	0.0334054	0.0670396	0.15722	0.0460899	0.0635152	0.0160905	0.0143013	0.00222496	0.00144046	0.143738	0.0544844	0.0261753	0.0356042	0.0591935	0.184038	0.229954	0.258051	0.327851	0.460535	0.546129	0.0689335	0.0390916	0.158427	0.37887	0.208968	0.0471574	0.134144	0.0879271	0.27521	0.07003	0.148534	0.191783	0.0469509	0.0678391	0.933174	0.17889	0.00390414	0.187528	0.0548146	0.027497	0.115541	0.0266085	0.0272897	0.071012	0.0757511	0.0932184	0.291181	0.0835918	0.0999675
0.00724075	0.00228556	0.00480683	0.0106405	0.0506289	0.00182258	0.0421256	0.000672152	0.000145473	0.000497588	0.00691224	0.0187598	0.00767289	0.00806434	0.000231671	0.00354355	0.0180446	0.0687913	0.225917	0.0988005	0.892747	0.0171961	0.0216986	0.107127	0.0308425	0.027336	0.0165552	0.0301679	3.87664e-05	0.0276025	0.0227787	0.0505632	0.0888095	0.0116592	0.0186626	0.994091	0.770989	0.433436	0.999423	0.00816024	0.109559	0.261925	0.1377	0.128419	0.0490424	0.00676773	0.0273371	0.0337171	0.0453521	0.0225289
model with 18 topics
0.067938	0.00880454	0.0332906	0.0711454	0.00571266	0.0258706	0.00174595	0.000250437	0.00129797	0.000170598	0.0170162	0.0183168	0.016348	0.0141127	0.131101	0.0437931	0.0595816	0.169938	0.0362414	0.0785478	0.0732352	0.0466802	0.174016	0.28556	0.523798	0.309362	0.0857135	0.0545147	6.59161e-05	0.0617485	0.0140781	0.00697526	0.0171336	0.000145322	0.00432091	0.286004	0.000432532	5.63502e-05	0.00026447	0.0213232	0.00153567	0.0165593	8.8255e-05	0.00235317	0.0187019	0.0245115	0.0447976	0.0906844	0.0360916	0.0933431
0.141761	0.0279734	0.0670705	0.156987	0.0455614	0.0618967	0.0155283	0.0127219	0.000592128	0.000732024	0.141597	0.0566846	0.0266604	0.0379515	0.0599781	0.181297	0.227499	0.265802	0.336	0.478935	0.576181	0.0628853	0.0343458	0.167001	0.40464	0.223584	0.04942	0.144098	0.109166	0.288866	0.0716484	0.152962	0.196973	0.048942	0.0693206	0.945468	0.219169	0.00782983	0.229578	0.0565965	0.0296128	0.118646	0.0324008	0.0319352	0.0763149	0.0794578	0.0945323	0.296134	0.0864351	0.0971107
0.0585912	0.00793867	0.00641359	0.114007	0.0411652	0.024459	0.019433	0.00575501	0.00667532	0.00108083	0.102475	0.0256162	0.0166981	0.0146953	0.0398153	0.161531	0.147278	0.0968003	0.0859642	0.05288	0.114051	0.0185445	0.0302899	0.0556974	0.0752516	0.0477297	0.0138213	0.0237284	4.13466e-05	0.0429824	0.0263007	0.0334546	0.0529208	0.00802044	0.0197319	0.397891	0.00136764	3.33824e-05	0.00100425	0.0106722	0.00458598	0.0271981	0.000535157	0.00185051	0.0109725	0.0114822	0.043392	0.148139	0.0166875	0.0262932
0.0588018	0.00302813	0.00430577	0.0108874	0.0731996	0.0185832	0.0770384	0.0163222	0.00884332	0.00122544	0.782526	0.0410258	0.0144922	0.0195059	0.0104657	0.0375754	0.0325365	0.0521397	0.13007	0.0476116	0.164146	0.00697676	0.0181757	0.0790759	0.0229456	0.0130909	0.0133607	0.0285805	5.24554e-05	0.0213344	0.0221709	0.0359567	0.0693985	0.0101162	0.0371724	0.5756	0.000857247	6.36348e-05	0.0146461	0.0101917	0.00693015	0.0737008	0.000122798	0.000937663	0.00814107	0.0101653	0.0283059	0.389419	0.012681	0.0133988
0.0171189	0.00159095	0.0156944	0.0111316	0.0560565	0.0485492	0.00695903	0.000420251	0.000163231	0.000108493	0.00324319	0.0325364	0.017955	0.0218686	0.0551035	0.0125852	0.0435564	0.162841	0.0430467	0.111513	0.119489	0.00338675	0.00986745	0.0632521	0.0928728	0.0423625	0.0162678	0.0160219	0.000167456	0.193879	0.041816	0.0330581	0.0571276	0.00524144	0.0165481	0.421317	0.00399016	3.88754e-05	0.00618373	0.0146086	0.00588169	0.0371335	0.000866593	0.00149711	0.0218358	0.0263398	0.07816	0.0412659	0.0276395	0.0149682
0.176729	0.233311	0.207684	0.298236	0.0617886	0.0109491	0.0501309	0.0178883	0.0280322	0.0233167	0.0809078	0.0282147	0.00223089	0.010335	0.00271706	0.153292	0.301383	0.152814	0.550001	0.320795	0.826331	0.463073	0.129638	0.254416	0.191002	0.110028	0.0839949	0.160641	0.000809868	0.058492	0.0377383	0.130821	0.216611	0.061594	0.0475359	0.998265	0.602424	0.347913	0.977803	0.137435	0.350208	0.830371	0.792968	0.551418	0.21677	0.0868721	0.0767865	0.0828227	0.356598	0.627954
0.0064709	0.00175041	0.00388135	0.00999509	0.0501199	0.00186039	0.0414919	0.000519206	0.000157373	0.000357992	0.00736552	0.0183638	0.00752066	0.00797032	0.000234118	0.0031221	0.0166089	0.0676916	0.221872	0.0960875	0.897965	0.0145767	0.0206661	0.104896	0.0296718	0.0268654	0.0158865	0.0283269	4.38657e-05	0.0276576	0.0227688	0.0496677	0.0874211	0.0110337	0.0184239	0.994189	0.77779	0.431838	0.999398	0.00711889	0.10015	0.244478	0.121902	0.115807	0.0474872	0.00612495	0.0266192	0.0346905	0.0419493	0.0176853
0.0720915	0.000368951	0.00362764	0.0077632	0.0329897	0.0127056	0.0203172	0.00150867	0.000925247	8.37463e-05	0.192812	0.0226881	0.0193515	0.014926	0.0603597	0.0480603	0.0491152	0.0549375	0.014012	0.00602627	0.016425	0.000598002	0.00261348	0.0201058	0.0181629	0.00802982	0.00783433	0.00813581	2.43418e-05	0.019091	0.0162379	0.00451123	0.0130647	0.00115562	0.00603386	0.167943	5.77125e-05	2.32544e-05	0.000183727	0.00151607	0.000709472	0.0104489	2.93952e-05	4.97626e-05	0.00158143	0.00207533	0.0368508	0.567728	0.00600446	0.00145966
0.376734	0.402323	0.29735	0.543268	0.0681741	0.0326488	0.0376557	0.0756945	0.0951379	0.0437442	0.21164	0.0270109	0.00759802	0.015425	0.0246852	0.36218	0.574774	0.171912	0.382056	0.1686	0.420573	0.56525	0.304582	0.360777	0.367515	0.191002	0.136392	0.0797153	0.00123396	0.0589413	0.0503261	0.101223	0.171147	0.0441382	0.0548841	0.907947	0.104064	0.019887	0.177684	0.15418	0.0553341	0.32342	0.139626	0.0912074	0.144639	0.135464	0.0676328	0.218613	0.32903	0.704585
0.0179582	0.00536504	0.022159	0.0252891	0.0600401	0.0133834	0.0598312	0.000225672	0.00303752	0.000791158	0.00174789	0.0254634	0.008668	0.0126194	0.0438076	0.0101401	0.0190264	0.118348	0.408996	0.180535	0.498992	0.0354331	0.0370304	0.0728231	0.0603594	0.0272734	0.0220666	0.0677043	2.55831e-05	0.0624154	0.0358172	0.0267305	0.0708681	0.00644043	0.0126276	0.9985	7.13039e-05	2.92009e-05	0.000200614	0.0137195	0.0232424	0.138987	0.000289349	0.00835007	0.0146876	0.018382	0.0324604	0.0139004	0.0187438	0.0319647
4.48042e-05	3.17129e-06	0.000311255	1.95187e-05	0.0106734	0.00568115	0.00322047	2.47282e-06	3.43133e-06	2.38357e-06	8.7409e-06	0.00598069	0.00562319	0.00377362	0.0190757	0.00129244	0.00154114	0.000819313	3.32584e-06	3.69918e-06	3.57169e-06	3.2117e-06	0.00105898	0.00030813	2.05461e-05	5.21107e-06	0.00126374	0.00279071	1.71392e-06	0.00746668	0.00450759	0.00017048	0.00821203	1.20625e-05	0.000501734	2.70041e-05	2.23051e-06	2.22081e-06	3.1558e-06	9.69059e-05	7.16111e-06	0.000535437	2.02521e-06	2.6464e-06	1.15485e-05	0.000522981	0.0154015	0.00343847	8.13599e-06	0.000885436
0.00296406	7.43879e-05	0.00820265	0.00672581	0.20656	0.0013469	0.0664641	7.20931e-05	6.49346e-05	0.000420177	0.000153446	0.107281	0.0943508	0.0736288	0.0210893	0.00290252	0.00393434	0.0336661	0.000399057	0.00238563	0.0120225	0.000792142	0.0153919	0.0462621	0.0201617	0.00855127	0.0149595	0.0150757	3.16695e-05	0.0160996	0.0425761	0.00223903	0.0204657	0.000148928	0.00771401	0.253171	5.50662e-05	3.7279e-05	0.000104228	0.0188984	0.0077375	0.0531661	4.79748e-05	0.000339817	0.00278969	0.035429	0.0660601	0.0100956	0.00291409	0.018212
0.0811819	0.0082908	0.0143631	0.117708	0.0639389	0.0105356	0.0578194	0.00958747	0.0110867	0.00331713	0.243012	0.0387171	0.0149201	0.0203095	0.0080055	0.228771	0.238289	0.140677	0.426501	0.193705	0.935261	0.0449504	0.0581328	0.144222	0.132459	0.0862529	0.0227193	0.0774926	0.000167963	0.0673181	0.0589061	0.126053	0.1567	0.0360146	0.0510562	0.99816	0.928388	0.280141	0.998074	0.00876444	0.0855774	0.254809	0.11812	0.107491	0.114907	0.0135238	0.0317065	0.27148	0.0745378	0.0489802
0.173506	0.336323	0.113003	0.212982	0.065938	0.277688	0.181614	0.656878	0.954846	0.803587	0.0568999	0.0128786	0.0129637	0.0102328	0.0456052	0.0699323	0.358117	0.109922	0.116095	0.0314869	0.174151	0.260456	0.0276536	0.139099	0.0645765	0.0478167	0.0264234	0.00694645	0.022714	0.00912215	0.017189	0.0103856	0.0345816	0.00615261	0.0265931	0.497705	0.000988875	0.000190996	0.0168277	0.253041	0.00940027	0.136508	0.0262648	0.0194782	0.0220943	0.146452	0.0313072	0.0533812	0.137749	0.434598
0.0236453	0.00252398	0.0150836	0.0232002	0.0313236	0.0177201	0.0151707	0.000335028	0.000152377	0.000289689	0.0139846	0.0257562	0.0179563	0.0149803	0.0389192	0.0114624	0.0233417	0.0980623	0.0852703	0.0962589	0.161172	0.0107647	0.0209358	0.124284	0.124104	0.0484152	0.016061	0.0322195	0.776922	0.117061	0.0231201	0.0237728	0.0388985	0.00620942	0.010307	0.465991	0.00313591	8.44611e-05	0.00640947	0.00269771	0.00577821	0.0244848	0.000144586	0.00328575	0.0188181	0.0128632	0.0351087	0.0712226	0.0198345	0.0147157
0.00412109	0.000149743	0.00293776	0.00639836	0.0704092	0.0400274	0.0217699	0.000146498	0.000161325	0.00020741	0.0064684	0.0169726	0.0124851	0.0139378	0.017268	0.00762543	0.008883	0.109701	0.130612	0.0189357	0.172353	0.000953498	0.00317768	0.0466878	0.0355238	0.0511987	0.0165055	0.00612488	4.25497e-05	0.0272176	0.0741913	0.71201	0.811814	0.343814	0.327211	0.56834	0.000270778	4.80507e-05	0.00249594	0.000862368	0.00794771	0.0454123	9.1494e-05	0.000432887	0.00977263	0.00477323	0.0265013	0.0206093	0.00480155	0.0101788
0.00556325	0.000150341	0.0104743	0.00438331	0.0342094	0.0115851	0.0158336	0.000111851	5.36984e-05	8.13613e-05	0.00333795	0.0361428	0.0121064	0.011108	0.0233443	0.00522497	0.0116343	0.0687407	0.0492269	0.14041	0.0821713	0.000945721	0.00952689	0.0463083	0.040259	0.0169407	0.00731337	0.0224876	4.4023e-05	0.0759471	0.0190837	0.0107861	0.0276451	0.000805736	0.00887743	0.356144	0.000354469	3.83762e-05	0.000431712	0.00699048	0.00423603	0.0276311	6.46506e-05	0.00111354	0.00153456	0.012297	0.0530469	0.0447985	0.00267864	0.00423538
0.0110996	0.0678492	0.0391821	0.0182558	0.042369	0.996368	0.000116113	0.469795	0.0251382	0.0427589	0.000949819	0.0176057	0.0271044	0.0198303	0.118484	0.0168453	0.0340166	0.11775	0.00748139	0.0373634	0.0258604	0.000464206	0.00170938	0.0337251	0.0482907	0.0282099	0.00479199	0.000227787	7.56638e-05	0.0296487	0.0108575	0.0125874	0.0228658	0.000354752	0.00414407	0.236752	0.000162357	7.02689e-05	0.000160669	0.00803855	0.000531557	0.00606386	0.000178647	0.00029805	0.00440902	0.0149286	0.0397267	0.0101379	0.0095347	0.00290438
model with 19 topics
0.0108415	0.0665852	0.0385255	0.0176925	0.0391697	0.996338	0.000129751	0.471564	0.0300739	0.0468297	0.000981168	0.0174965	0.0249162	0.0179382	0.113758	0.0154958	0.0323618	0.114604	0.00624636	0.0374612	0.0238023	0.000391437	0.00238561	0.0354726	0.0514708	0.0297468	0.0051697	0.00028142	7.63129e-05	0.0296723	0.0105518	0.0120689	0.0225431	0.000334027	0.00408248	0.231462	0.000158053	8.59844e-05	0.000124729	0.00770944	0.000531828	0.00621896	0.000189236	0.000292776	0.00450069	0.0143306	0.0393205	0.00971021	0.00946626	0.00327068
0.134174	0.0286833	0.0694022	0.151745	0.0468027	0.0608018	0.015272	0.0117837	0.000491936	0.000809053	0.128267	0.0582818	0.0272593	0.0380854	0.0605981	0.167852	0.217643	0.258777	0.33108	0.486396	0.572511	0.0594516	0.0292885	0.154104	0.384602	0.207453	0.0466017	0.14156	0.111169	0.296668	0.07067	0.153891	0.19573	0.0493647	0.0673156	0.946875	0.210354	0.0062845	0.220525	0.0546204	0.0287457	0.117167	0.0301638	0.0300823	0.0727518	0.078714	0.0945821	0.282869	0.0847685	0.0923524
0.0786141	0.00734586	0.013364	0.11408	0.0631041	0.0110022	0.054058	0.00897091	0.00955289	0.00289164	0.22954	0.0385985	0.015573	0.0203362	0.00835392	0.215597	0.224641	0.138624	0.421646	0.196543	0.940627	0.0429175	0.0557324	0.143343	0.133017	0.0872885	0.0215567	0.0784765	0.000176115	0.0693732	0.0596363	0.125105	0.155866	0.0358039	0.0506441	0.99809	0.942932	0.283547	0.998243	0.00872894	0.0855219	0.251003	0.117396	0.107038	0.113758	0.0136688	0.0316359	0.266347	0.0730029	0.0465563
0.0817987	0.0264104	0.0552733	0.0979007	0.00607716	0.0249023	0.00392741	0.00140773	0.00268753	0.000540571	0.0247608	0.0173619	0.0111507	0.0108538	0.0835038	0.0264015	0.05121	0.156891	0.0675948	0.096311	0.126223	0.0889309	0.263655	0.405843	0.700241	0.420102	0.115077	0.0737876	0.000102016	0.0607943	0.0141501	0.0125838	0.0283583	0.000471008	0.00749999	0.3737	0.000778432	8.47581e-05	0.00206715	0.0323063	0.00292925	0.0379248	0.00174262	0.00560646	0.0289481	0.031681	0.034766	0.0875056	0.0570347	0.167099
0.0153021	0.000351091	0.0119228	0.00599704	0.052859	0.0478872	0.00529949	9.17735e-05	0.000171067	9.66584e-05	0.000516354	0.0298572	0.0160248	0.0196505	0.0509472	0.00902819	0.038038	0.160356	0.0181313	0.0819595	0.0841462	0.000785646	0.00568365	0.0582293	0.078017	0.0342513	0.0145541	0.00778702	4.34149e-05	0.193002	0.0396576	0.0244456	0.0485501	0.00197454	0.0135415	0.36938	0.000143332	3.8445e-05	0.00015166	0.012854	0.00386372	0.028611	8.64611e-05	0.000166477	0.0212096	0.0230113	0.0781509	0.037385	0.0255039	0.0127437
0.184774	0.242983	0.212712	0.307617	0.0630518	0.0106206	0.0499959	0.0196974	0.0291159	0.0236959	0.0850021	0.0279585	0.00260839	0.0106911	0.00251937	0.160542	0.311707	0.151711	0.545811	0.313825	0.814144	0.469917	0.130981	0.250121	0.185272	0.105725	0.0844562	0.156363	0.000796615	0.0577569	0.0373709	0.129061	0.215649	0.0615419	0.0473871	0.99822	0.583369	0.335455	0.966549	0.137122	0.342692	0.825951	0.777587	0.539843	0.215369	0.0878451	0.0761037	0.0865257	0.358987	0.629722
0.0272696	0.000161502	0.00110775	0.098654	0.03767	0.0151838	0.0184018	0.00050406	0.00102204	3.86267e-05	0.0461615	0.0215988	0.0140209	0.0120118	0.03117	0.103991	0.0850925	0.0627038	0.0353591	0.0206019	0.0579671	0.000757306	0.0139271	0.0321928	0.0284656	0.0202545	0.00760518	0.0138583	2.46747e-05	0.0313769	0.0197071	0.0172736	0.0322964	0.00309713	0.0113978	0.293594	0.000143858	2.27666e-05	0.000287107	0.00328668	0.00223095	0.0156488	2.99146e-05	0.000242211	0.00291251	0.00531225	0.0376064	0.0793409	0.00627549	0.00950411
0.404354	0.451029	0.336727	0.595846	0.0742567	0.0341199	0.0430187	0.0760908	0.0935012	0.045871	0.208563	0.0282578	0.00624521	0.0162331	0.022195	0.387409	0.621963	0.182178	0.430004	0.199834	0.492985	0.619209	0.286259	0.350055	0.346829	0.174078	0.137802	0.0934048	0.00326281	0.0673084	0.0553504	0.118054	0.197286	0.0528898	0.0608331	0.965344	0.174655	0.046691	0.287419	0.170307	0.0772283	0.397885	0.211636	0.134969	0.174117	0.147608	0.0769703	0.215915	0.378653	0.775482
0.0165056	0.000445263	0.00676472	0.0189871	0.154322	0.0101588	0.0542375	0.000129429	0.000753063	0.000718966	0.00623844	0.0920742	0.0781063	0.0611752	0.0802259	0.0396658	0.0412636	0.0684984	0.00226808	0.00764169	0.0121538	0.00134856	0.00821095	0.0369657	0.0265292	0.0118371	0.0134264	0.0118329	4.10613e-05	0.0231324	0.0356818	0.00233545	0.0161077	0.000127819	0.00653795	0.23764	7.91493e-05	4.23659e-05	9.98161e-05	0.0155731	0.00628305	0.0406905	5.71843e-05	0.000287423	0.00291043	0.0294123	0.0665152	0.0321432	0.00615249	0.0120556
0.0177058	0.00494294	0.0221594	0.0251782	0.0621076	0.0156735	0.0560521	0.00020448	0.00278472	0.000730389	0.000288869	0.0222986	0.00920139	0.0128202	0.0459017	0.0108985	0.019421	0.12462	0.414632	0.187564	0.500244	0.0333203	0.0307316	0.0641231	0.0507806	0.0208453	0.0206993	0.0676642	2.67026e-05	0.0670777	0.0359439	0.0306036	0.0730317	0.00705769	0.0138518	0.998495	8.13274e-05	2.85047e-05	0.000201804	0.0138099	0.0230477	0.137062	0.000499606	0.00763376	0.0143682	0.0182391	0.0331558	0.0148686	0.017803	0.0283247
0.0677252	0.000139177	0.00353264	0.00345973	0.02644	0.00956544	0.0132191	7.22801e-05	0.000106385	4.79538e-05	0.109374	0.0187927	0.0175907	0.0124322	0.0511586	0.0362378	0.0374058	0.0424701	0.000719354	0.000453349	0.000173885	7.35653e-05	0.000749793	0.0110992	0.0111976	0.00402303	0.00630768	0.0065847	2.55386e-05	0.0167886	0.0148705	0.00126266	0.0067848	0.000232042	0.00177275	0.102099	4.47116e-05	2.60084e-05	6.08319e-05	0.000589591	0.000147922	0.00241564	2.25632e-05	5.32732e-05	0.000565052	0.000745413	0.0352351	0.621876	0.00355391	0.000419813
2.53052e-05	2.96712e-06	0.000347383	1.70898e-05	0.0101288	0.00557091	0.00303025	2.30807e-06	4.2908e-06	3.18059e-06	9.48672e-06	0.00545906	0.00521892	0.00349487	0.0181956	0.00105871	0.00125516	0.000638617	3.91078e-06	3.68067e-06	3.58196e-06	3.08974e-06	0.00131733	0.000597472	3.29694e-05	6.56996e-06	0.00136407	0.00285755	1.71133e-06	0.00744917	0.00435915	0.000188876	0.00822142	1.2489e-05	0.000472694	1.90499e-05	2.73938e-06	2.11434e-06	3.38569e-06	6.85744e-05	7.58858e-06	0.0005067	2.01211e-06	2.50457e-06	1.20639e-05	0.000447243	0.0151278	0.00154249	7.83426e-06	0.00102623
0.00412173	0.000152448	0.00260442	0.00624467	0.0702035	0.0396734	0.0213835	0.000137203	0.000141589	0.000227532	0.00522496	0.0166382	0.0123015	0.0140274	0.0170072	0.00702619	0.00878801	0.107675	0.128913	0.0185194	0.169553	0.00076243	0.00300156	0.0458018	0.0353735	0.052072	0.0162232	0.0059953	4.71224e-05	0.0269735	0.0742804	0.708749	0.813904	0.344276	0.326102	0.562435	0.000282826	4.46956e-05	0.00255881	0.000795097	0.00801957	0.0451582	9.89767e-05	0.000525237	0.00982605	0.00462985	0.0264058	0.0214072	0.00471056	0.00995944
0.0237688	0.00230497	0.014465	0.0230665	0.032082	0.0177721	0.0149248	0.000316959	0.000110892	0.000263699	0.0141983	0.0256104	0.0180556	0.0152815	0.0387174	0.0114343	0.0227338	0.0973571	0.0851672	0.0953445	0.159089	0.0099682	0.0196602	0.122313	0.120216	0.0460893	0.0156915	0.0315637	0.778087	0.115191	0.0231862	0.0234087	0.0382781	0.00590048	0.010075	0.462533	0.00290263	9.75167e-05	0.00625636	0.00292945	0.00563777	0.0243282	0.000136656	0.00324398	0.0184605	0.0129628	0.0347338	0.0698946	0.0192991	0.0140569
0.189867	0.0832907	0.0593865	0.22142	0.0528437	0.0452742	0.0274553	0.0344706	0.0435387	0.0119176	0.261487	0.0330906	0.0178072	0.0192317	0.0448344	0.36215	0.402375	0.179176	0.266948	0.136915	0.301679	0.153209	0.12976	0.160177	0.226482	0.12794	0.0493068	0.0529816	0.00012605	0.0664097	0.0464651	0.0865908	0.129159	0.029726	0.0494926	0.734198	0.0146954	9.06309e-05	0.0172583	0.0545486	0.0162582	0.0953408	0.0100966	0.0134003	0.0552803	0.0519861	0.0598548	0.327096	0.0913083	0.172028
0.00656822	0.00198276	0.00436575	0.00992114	0.0504916	0.00190047	0.0420247	0.000514766	0.000167481	0.000375005	0.00647845	0.0179462	0.00745684	0.00790038	0.000251691	0.00292976	0.0166621	0.0672827	0.221348	0.0958389	0.895992	0.015174	0.0209404	0.105619	0.0293446	0.0265071	0.0160411	0.0283271	4.02275e-05	0.026954	0.0226941	0.0492813	0.0862628	0.0106735	0.0180354	0.993034	0.773762	0.43237	0.999383	0.00729354	0.101076	0.245851	0.1235	0.117929	0.0471156	0.0061087	0.0267745	0.0333675	0.0420139	0.0191732
0.0570975	0.0028618	0.00420039	0.00958007	0.0736655	0.0179124	0.0764678	0.0156472	0.00852543	0.00133333	0.782935	0.0408	0.0145891	0.0198849	0.00995645	0.0329671	0.0289742	0.0494835	0.128093	0.0456436	0.163114	0.00668998	0.0176484	0.0786512	0.0205159	0.0115896	0.0134229	0.0274249	4.54486e-05	0.0206792	0.022345	0.0351653	0.0675126	0.0101949	0.036617	0.570609	0.00114561	5.30932e-05	0.0150461	0.00969706	0.00696254	0.0734075	0.000124622	0.0010251	0.00816365	0.0101794	0.0277714	0.381303	0.0126524	0.0131291
0.180389	0.346618	0.122198	0.225326	0.0661446	0.267941	0.178107	0.64424	0.937986	0.785549	0.0570605	0.0128421	0.0128384	0.0105081	0.044338	0.071066	0.362597	0.11065	0.118097	0.0316142	0.175157	0.271292	0.029301	0.142632	0.0650023	0.0476224	0.0280115	0.00720463	0.022457	0.00905755	0.0174183	0.0108345	0.0337712	0.00617151	0.0267682	0.501828	0.00105531	0.000181822	0.0163788	0.252581	0.00930064	0.140155	0.0267117	0.020039	0.022642	0.148366	0.0310606	0.0542097	0.144871	0.44819
0.00588403	0.000180421	0.0110596	0.00458526	0.0340207	0.0117071	0.0158383	0.000114833	6.28917e-05	9.12718e-05	0.00365254	0.036379	0.0121959	0.0111967	0.0235654	0.00536138	0.012244	0.0696494	0.0498103	0.142527	0.0839624	0.0010371	0.00963791	0.0466206	0.0419793	0.0176789	0.00743505	0.0231017	4.57458e-05	0.0766724	0.0195398	0.0110747	0.0284044	0.000951539	0.00922687	0.358793	0.000381995	4.13572e-05	0.000489734	0.00715709	0.00433896	0.0278061	6.26545e-05	0.0011781	0.00171676	0.0123285	0.0531938	0.0446157	0.00286949	0.00434998
model with 20 topics
0.00563515	0.000155738	0.0104067	0.00431614	0.033146	0.011397	0.0155091	0.000114248	6.61461e-05	8.58304e-05	0.00353363	0.035697	0.0120538	0.011013	0.0231911	0.00515636	0.0116743	0.068244	0.0473	0.139069	0.0814636	0.000798837	0.00940164	0.0457332	0.0408426	0.0172976	0.0074179	0.0221131	4.64539e-05	0.0760417	0.0191181	0.0107708	0.0280285	0.000910786	0.00908078	0.351571	0.000336167	3.76026e-05	0.000399589	0.00665152	0.00411987	0.0272072	6.44715e-05	0.00102447	0.00163505	0.0121329	0.0534467	0.0437882	0.00232699	0.00400576
0.00253886	0.00197708	0.00993266	0.00886	0.19539	0.00504951	0.0644468	9.51952e-05	9.11689e-05	0.000784788	0.000251971	0.107028	0.0915021	0.0713203	0.0300592	0.00422133	0.00612358	0.0322867	0.00103897	0.000931182	0.01454	0.00165826	0.00963776	0.0408616	0.00934875	0.00267115	0.0128946	0.0119665	4.53968e-05	0.014844	0.0400775	0.00329104	0.0202869	0.000189101	0.00758233	0.237549	7.47512e-05	5.08114e-05	0.000170635	0.0212255	0.00729993	0.0495568	8.08025e-05	0.000872809	0.00267314	0.0334416	0.0609923	0.0133712	0.00376274	0.0261154
0.0699307	0.0284534	0.0634801	0.0988625	0.00884847	0.0228004	0.00537754	0.00123074	0.00201198	0.000402158	0.0197401	0.0177938	0.0094428	0.00980853	0.0605208	0.0186193	0.0436293	0.136143	0.0690466	0.0815682	0.128755	0.0956538	0.286193	0.426329	0.668329	0.395219	0.122569	0.0712089	0.000125163	0.0556478	0.0167698	0.0134149	0.0353707	0.000362872	0.00697319	0.377072	0.000843406	7.85573e-05	0.00196142	0.0462337	0.00257351	0.0480271	0.000440873	0.00666484	0.031307	0.0446697	0.0342303	0.0667324	0.058794	0.203853
0.00625469	0.00160441	0.00403369	0.00963595	0.0491179	0.00167509	0.041364	0.000465157	0.000157125	0.000390978	0.00620853	0.017754	0.00723263	0.00751809	0.000216965	0.00287698	0.0158222	0.0672076	0.218402	0.093209	0.895253	0.0138199	0.0201676	0.104594	0.0284391	0.0257892	0.0154169	0.0273197	5.19716e-05	0.0266453	0.0225921	0.0484794	0.0856901	0.010971	0.0179718	0.99195	0.774705	0.432673	0.999361	0.00705651	0.0950352	0.233688	0.115511	0.110005	0.04675	0.00596555	0.0262582	0.0322569	0.0402032	0.0173733
0.0165296	0.00455957	0.0207781	0.0236557	0.0630299	0.0153523	0.0573365	0.000197808	0.00289092	0.000809014	0.000562876	0.0217762	0.00876424	0.0128198	0.0456288	0.0100811	0.0179487	0.123017	0.410658	0.182443	0.495696	0.031533	0.0288556	0.0605274	0.0501471	0.0210333	0.0195414	0.0664084	2.3715e-05	0.0672391	0.0359113	0.0291353	0.0727112	0.00706008	0.0132336	0.998552	6.91458e-05	2.98195e-05	0.000249196	0.0129144	0.0233516	0.136416	0.000260874	0.00769118	0.0138425	0.0182643	0.0333606	0.015702	0.0170079	0.0247792
3.08386e-05	3.22544e-06	0.000360816	2.48543e-05	0.00926203	0.00536439	0.00312576	2.79282e-06	3.47075e-06	2.72751e-06	1.07473e-05	0.00568951	0.00490102	0.0033211	0.0182858	0.00110254	0.00131615	0.000910417	4.39124e-06	4.27588e-06	3.54332e-06	4.08191e-06	0.00137833	0.000600688	5.65534e-05	1.02001e-05	0.00144267	0.00297879	1.82407e-06	0.00754608	0.00439687	0.000179337	0.00826409	1.18739e-05	0.000476865	0.000333849	2.63164e-06	2.49372e-06	4.12866e-06	0.000201814	9.25023e-06	0.000641496	2.1074e-06	2.79213e-06	1.51412e-05	0.000798595	0.015605	0.00154007	9.84928e-06	0.000994434
0.174155	0.22217	0.191808	0.276848	0.0633004	0.00973077	0.0517524	0.0192918	0.0278963	0.0222951	0.0808842	0.0269784	0.00306634	0.0108425	0.00255494	0.148324	0.290853	0.147209	0.536876	0.305538	0.818128	0.436845	0.119399	0.231453	0.167359	0.0957428	0.0778442	0.149151	0.000803671	0.0537502	0.0363664	0.124641	0.208995	0.058121	0.0473003	0.998175	0.588319	0.347255	0.976898	0.12528	0.351551	0.827646	0.772916	0.543735	0.203567	0.0800198	0.0734583	0.0835308	0.340961	0.580863
0.0102051	0.0663001	0.0381492	0.0156507	0.037856	0.996338	0.000136175	0.46856	0.0304006	0.0464407	0.00110885	0.0175588	0.0235616	0.0176739	0.11167	0.0139595	0.0304584	0.1103	0.0060345	0.0366957	0.0236815	0.000380429	0.00218007	0.0353307	0.0507493	0.0297011	0.00512127	0.000304856	8.61696e-05	0.0297649	0.00940447	0.0123171	0.0223884	0.000305859	0.00409257	0.230166	0.000162355	8.62006e-05	0.000149683	0.00748701	0.000584588	0.00633638	0.000140725	0.000253178	0.00467113	0.0143469	0.0391222	0.0101911	0.00940084	0.00301266
0.126319	0.0294588	0.0725679	0.146906	0.0481973	0.0569867	0.0166704	0.0104106	0.000433925	0.000763755	0.117277	0.0563118	0.0259968	0.0369615	0.0560541	0.151597	0.204039	0.252332	0.334344	0.489554	0.579953	0.0606101	0.0312785	0.159106	0.383993	0.206759	0.0484217	0.144781	0.115352	0.295415	0.06929	0.151337	0.193428	0.0480523	0.0670727	0.951386	0.221276	0.0098465	0.237645	0.0543616	0.0314509	0.124412	0.0340958	0.0328741	0.0756728	0.0789194	0.0939995	0.259325	0.0880629	0.0984317
0.0894676	0.0018598	0.00789141	0.0716447	0.0114094	0.0373997	0.000128542	0.000151149	0.00245364	7.64693e-05	0.0269909	0.020454	0.025072	0.017955	0.231118	0.159225	0.161895	0.19343	0.00660427	0.0433029	0.00860349	0.00520843	0.000796453	0.0333404	0.106132	0.0572108	0.0156234	0.00797193	4.09354e-05	0.0480596	0.0145833	0.00151278	0.00614256	0.000188425	0.00275027	0.189731	0.000143929	3.48524e-05	0.000109924	0.00382688	0.000327346	0.00100061	5.8686e-05	0.000137379	0.00433955	0.00455635	0.0610778	0.154442	0.0179926	0.00217928
0.0231142	0.00200389	0.0136036	0.0216588	0.0307407	0.0178743	0.0142517	0.000318413	0.000158679	0.000289911	0.0141139	0.0250683	0.0178895	0.0151161	0.0393019	0.0112145	0.0216999	0.0964408	0.0833772	0.0936979	0.153701	0.00944989	0.0187917	0.120531	0.118738	0.0451394	0.0154566	0.031101	0.77686	0.11311	0.0226977	0.0227232	0.0369478	0.00544954	0.00965614	0.45291	0.0019821	0.000103397	0.00444339	0.0023555	0.00521238	0.0231716	0.000118203	0.00282439	0.0172832	0.0120743	0.0344764	0.0697905	0.0182783	0.0131819
0.0142409	0.000272588	0.0106612	0.00430642	0.0491846	0.0467233	0.00525416	0.000115801	0.000119081	8.80631e-05	0.000462417	0.0314306	0.0150195	0.0188032	0.0480082	0.0073734	0.0345639	0.156548	0.0155009	0.0771229	0.0790574	0.000771969	0.00546118	0.0577707	0.077677	0.0348465	0.0140297	0.00780511	4.75024e-05	0.19096	0.0383377	0.0221761	0.0451418	0.00178535	0.0127893	0.358136	0.000134757	3.77872e-05	0.00014912	0.0125184	0.00360824	0.0267408	8.01735e-05	0.000164307	0.0208942	0.0232231	0.0779478	0.0364936	0.0248827	0.0113904
0.0743276	0.00667299	0.0128814	0.110641	0.0623113	0.0112213	0.05327	0.00847149	0.00882733	0.00256502	0.225299	0.0381666	0.0155578	0.0201571	0.0080945	0.206397	0.215581	0.136473	0.411004	0.193904	0.938217	0.0399331	0.0542741	0.142896	0.129867	0.0871803	0.0219782	0.0759962	0.000189738	0.0682658	0.0582364	0.121381	0.152507	0.0339051	0.0480702	0.998085	0.952268	0.285807	0.998348	0.007857	0.0837962	0.24835	0.114589	0.105789	0.111311	0.0128265	0.0316576	0.261521	0.0709418	0.0435583
0.190259	0.0950482	0.0675989	0.226752	0.0567697	0.0440544	0.0298303	0.035701	0.0446931	0.0131734	0.262659	0.0345673	0.0173802	0.0190783	0.0411162	0.347285	0.387498	0.171483	0.267728	0.141309	0.308616	0.16412	0.131704	0.161136	0.222074	0.123958	0.0498392	0.0559078	0.000158078	0.0669655	0.0467814	0.08795	0.12922	0.0296922	0.0487965	0.743834	0.0184962	0.000501336	0.0263159	0.0571636	0.0189927	0.108819	0.0170638	0.0170001	0.0563235	0.0529996	0.0579928	0.321141	0.0966132	0.189632
0.0575528	0.00223476	0.00409592	0.00752499	0.0696667	0.0169509	0.0714836	0.0142264	0.00681596	0.00117425	0.749207	0.0389503	0.0140717	0.0186481	0.0102365	0.0286979	0.0248405	0.0452945	0.112845	0.0383362	0.143841	0.0054509	0.0155819	0.0725377	0.0191948	0.0110719	0.0126853	0.0252362	4.47401e-05	0.0197184	0.0208438	0.0297754	0.0602404	0.00861496	0.0329648	0.525464	0.000816315	4.58118e-05	0.0124562	0.00859774	0.0059489	0.0668423	0.000123436	0.000691396	0.00732246	0.00955292	0.0284375	0.391623	0.0121328	0.0116068
0.410986	0.497516	0.380391	0.635769	0.0761763	0.0299636	0.0454074	0.0675818	0.0832373	0.0482319	0.183471	0.0270324	0.00489054	0.0154932	0.0173105	0.359402	0.612232	0.180241	0.474956	0.229649	0.565387	0.681738	0.276914	0.365873	0.351741	0.179269	0.142958	0.114295	0.00632767	0.068395	0.0553854	0.127154	0.20955	0.0598462	0.0602441	0.991767	0.253169	0.0840162	0.420224	0.180307	0.102478	0.483647	0.305435	0.184725	0.204964	0.147731	0.0793633	0.193935	0.429717	0.84578
0.00419604	0.000162632	0.00264394	0.00620978	0.0683321	0.0401172	0.0217785	0.000132448	0.000144645	0.000203313	0.00632576	0.0167617	0.0118322	0.0134847	0.0171427	0.00718905	0.00899086	0.109226	0.127802	0.0188213	0.1698	0.000820708	0.00246488	0.0449343	0.035717	0.0517352	0.0166486	0.00591629	4.09915e-05	0.0270555	0.0737809	0.708844	0.811355	0.344142	0.326186	0.56231	0.000286752	4.32794e-05	0.00252369	0.000787951	0.00800953	0.0448949	8.21243e-05	0.000571729	0.010036	0.00465221	0.0265423	0.0216239	0.00479785	0.00955618
0.0206298	0.000100463	0.00101435	0.0955062	0.0360506	0.0125523	0.0182676	0.000328659	0.000576387	4.32136e-05	0.0351614	0.0204519	0.0125725	0.0115564	0.0251286	0.0850158	0.0689069	0.0512444	0.0282226	0.0158433	0.0496341	0.000144642	0.0126456	0.0300802	0.0222346	0.0164901	0.00679599	0.0128848	2.84059e-05	0.0288044	0.0180523	0.0148027	0.0290871	0.00241461	0.0101451	0.270349	0.000175477	2.95264e-05	0.000323171	0.00245813	0.00189689	0.0143583	2.69652e-05	0.000194036	0.00179143	0.00496382	0.0363216	0.0617931	0.0052585	0.00867082
0.180111	0.34622	0.118286	0.221414	0.0667297	0.270081	0.17912	0.653954	0.948156	0.793768	0.0588468	0.0131008	0.0127238	0.0105291	0.0436064	0.0711224	0.365688	0.110069	0.118782	0.0314682	0.176337	0.27092	0.0278393	0.139112	0.0631591	0.0474751	0.0268305	0.00688449	0.0226913	0.00913475	0.017631	0.011134	0.0347451	0.00636759	0.0269306	0.504726	0.00101856	0.000162961	0.0170164	0.249756	0.00975263	0.138212	0.026634	0.0198655	0.0225419	0.146813	0.0312574	0.0550223	0.143282	0.436302
0.0627896	0.000120467	0.00329323	0.00204618	0.0254505	0.00741672	0.014483	7.87136e-05	0.000118844	5.8232e-05	0.102346	0.0181601	0.0166563	0.0120968	0.0425951	0.028523	0.0301941	0.0342493	0.000719712	0.000262217	0.000151446	5.96705e-05	0.00130366	0.0109696	0.0100982	0.00357471	0.00611188	0.00685006	2.76368e-05	0.0151381	0.014727	0.00153123	0.00580662	0.000235052	0.00179204	0.0972356	6.02331e-05	2.64112e-05	6.32734e-05	0.000531088	0.000157279	0.0024122	2.53877e-05	4.52214e-05	0.000400154	0.0008301	0.0329781	0.659654	0.00234697	0.000365196
model with 50 topics
0.000833295	9.04619e-05	0.000434786	0.00098713	0.0117141	0.00467024	0.000879844	8.26744e-05	0.000117745	9.34804e-05	0.000289414	0.106093	0.116688	0.124815	0.0543559	0.000399464	0.00117726	0.00578535	0.000236208	0.000145222	0.00016774	9.77283e-05	0.00426641	0.0102788	0.00210515	0.000473744	0.000904507	0.00269404	5.48686e-05	0.0202827	0.0367534	0.00060639	0.00187486	0.000200867	0.00100843	0.00107425	0.000103131	7.74047e-05	0.000122373	0.000195212	0.000188866	0.000718027	7.30777e-05	0.000105992	0.000319064	0.000599843	0.0396667	0.010396	0.000342044	0.00158652
0.0161321	0.000107332	0.000594584	0.0866489	0.0344026	0.013194	0.0186734	0.00016335	0.000304875	4.77614e-05	0.0163266	0.0206205	0.0115009	0.0121248	0.0221594	0.0435704	0.0349023	0.0448554	0.0210297	0.0155245	0.0468233	0.000117604	0.011429	0.0296358	0.0200138	0.015983	0.00638086	0.0127431	3.4253e-05	0.0279986	0.0194385	0.0152079	0.0296934	0.0023002	0.0102535	0.261439	0.000196112	3.00286e-05	0.000295904	0.00126899	0.00149556	0.0128501	3.52253e-05	0.000167248	0.00104353	0.00399067	0.0362834	0.0385688	0.00454636	0.00834453
0.00116284	0.000153549	0.00759269	0.00516681	0.00396769	0.01456	0.00134795	0.00011452	0.000144264	0.000129646	0.00101309	0.0256295	0.00410711	0.00925393	0.0693917	0.00329553	0.00153803	0.0714094	0.000624871	0.00203408	0.000367563	0.000315584	0.00153101	0.0147546	0.0147329	0.00493241	0.017117	0.0484332	8.09039e-05	0.0344919	0.0160976	0.00448734	0.0116969	0.0002151	0.00100207	0.141859	0.000164924	8.13674e-05	0.000213731	0.000403475	0.00198784	0.0110125	0.000117692	0.00013641	0.000725011	0.000475053	0.0280811	0.00440708	0.000581929	0.0344076
0.00548501	0.00119542	0.00345045	0.00887432	0.0470689	0.00171651	0.0399917	0.000323391	0.000145711	0.000195346	0.00502394	0.0169599	0.00692181	0.0075274	0.000203024	0.00180856	0.014967	0.0670282	0.217075	0.0920583	0.903585	0.0125979	0.0194951	0.105078	0.0261358	0.0242883	0.015412	0.0262517	5.02258e-05	0.0259094	0.0226279	0.04817	0.0852899	0.0103447	0.0175831	0.993603	0.78405	0.438734	0.999374	0.00629477	0.0917664	0.22636	0.1093	0.105239	0.0458866	0.005232	0.0261912	0.0302705	0.0388728	0.0158627
0.0508511	0.00432073	0.0259429	0.0388374	0.00701782	0.0243224	0.00857994	0.000492178	0.00229113	0.000236159	0.0220597	0.0227577	0.013765	0.0122585	0.0595977	0.0211742	0.035526	0.136116	0.0723378	0.0983897	0.137086	0.0574281	0.301041	0.409325	0.873675	0.51738	0.106219	0.0793813	0.000113354	0.0666026	0.0149237	0.0121179	0.0250576	0.000258027	0.00851181	0.383963	0.00120553	9.85352e-05	0.00108156	0.00877289	0.00358588	0.0219891	0.000134065	0.002106	0.0241807	0.0102126	0.0318065	0.0823738	0.0424555	0.0651521
0.117356	0.0481513	0.0372106	0.188229	0.0510574	0.0222244	0.0285999	0.0226499	0.0292787	0.00850414	0.247289	0.0272744	0.0132212	0.0129153	0.0437868	0.417814	0.408869	0.120419	0.206423	0.080431	0.212653	0.0955126	0.0938402	0.105083	0.122588	0.0640892	0.0309369	0.0362	0.000131458	0.0442064	0.0284243	0.0580743	0.0896672	0.0209768	0.0308062	0.565425	0.0183555	0.000976659	0.0308164	0.0352705	0.0150817	0.0804193	0.0121503	0.0127899	0.0373239	0.0311903	0.041737	0.264541	0.0594322	0.109106
0.000734042	0.00010692	0.00180418	0.000487834	0.663045	0.00718479	0.0420796	0.000205478	0.000122744	0.000249389	0.000569726	0.0168371	0.230304	0.136079	0.0124416	0.000562269	0.000735314	0.0250046	0.000638901	0.000164291	0.0114136	0.000288206	0.000948173	0.0191265	0.00729165	0.00373257	0.00396594	0.00169143	8.73393e-05	0.0122593	0.0745027	0.00918027	0.0318531	0.000379949	0.00988399	0.234718	0.000145351	9.68783e-05	0.00025044	0.000365019	0.00320847	0.0259876	9.65055e-05	0.000229558	0.000394821	0.00349972	0.044072	0.00864898	0.000336424	0.000569461
0.000540019	9.86915e-05	0.00059082	0.000357198	0.00322475	0.00164125	0.00843715	8.10461e-05	0.000164159	9.63813e-05	0.000294159	0.00875854	0.0029891	0.00377847	0.00294807	0.000363926	0.000614383	0.0023008	0.000166592	0.000606852	0.00035308	0.000435593	0.039604	0.030858	0.0251932	0.0110802	0.00901507	0.00383106	7.44922e-05	0.00638231	0.00569632	0.000575713	0.00309241	0.000239832	0.000829846	0.00602249	7.99712e-05	7.52346e-05	0.000138239	0.000224041	0.000232127	0.00274977	6.40641e-05	9.46114e-05	0.000423364	0.000442373	0.0088021	0.0028759	0.000477473	0.00110303
0.0699128	0.00624059	0.0105882	0.107493	0.0631687	0.0103552	0.0549082	0.0075235	0.00728759	0.0018635	0.224181	0.0366281	0.0149226	0.0187436	0.00642133	0.194455	0.200027	0.130112	0.400346	0.183098	0.943937	0.0337997	0.0486992	0.133119	0.11564	0.0787174	0.0199045	0.071041	0.000135981	0.0625724	0.0564199	0.113808	0.143571	0.0299069	0.0459191	0.99799	0.954736	0.285871	0.996533	0.00667729	0.0768403	0.233878	0.0998885	0.0945043	0.105754	0.0107099	0.0296935	0.261413	0.0643868	0.0363491
0.108808	0.00404041	0.00412172	0.0659849	0.0232267	0.0492219	0.00148516	0.00258913	0.00390455	0.000136087	0.0776617	0.0263957	0.0273441	0.0227144	0.112902	0.0593832	0.0624463	0.195391	0.0610811	0.10796	0.0997827	0.01311	0.0123364	0.0724325	0.143083	0.0893437	0.0199472	0.0231044	0.000119691	0.062641	0.0265284	0.0211348	0.0329249	0.0029346	0.0139567	0.381129	0.00195298	8.98052e-05	0.000323433	0.00423829	0.00195616	0.00606439	0.000118187	0.000643023	0.0107224	0.00541843	0.0570336	0.222857	0.0164405	0.0109343
0.0747092	0.00041242	0.00254761	0.00162404	0.0227707	0.00803711	0.0138794	0.000134581	0.000151071	6.61486e-05	0.0893623	0.0156271	0.0143257	0.0104492	0.0416538	0.0124632	0.0162683	0.0328103	0.000890579	0.000445873	0.000225329	0.000256181	0.000938718	0.0105212	0.00772461	0.00236714	0.00675861	0.00596196	4.34576e-05	0.0126619	0.0146712	0.00116486	0.00683209	0.000329385	0.00208363	0.0932365	7.30586e-05	4.28669e-05	0.000101233	0.000363487	0.000233096	0.00295169	4.18492e-05	7.32823e-05	0.000574614	0.000512577	0.0332016	0.625589	0.00407571	0.00149595
0.00930455	0.0636174	0.0344798	0.0131967	0.0383841	0.996938	0.000143495	0.469691	0.0174895	0.0347779	0.000771726	0.0182058	0.0242925	0.0176344	0.0974917	0.00898225	0.022158	0.105128	0.00490096	0.0340325	0.0230029	0.000316953	0.00180502	0.031987	0.0430952	0.0263753	0.00450014	0.000282825	7.16179e-05	0.0288949	0.00921593	0.0119607	0.0226708	0.000382257	0.00354015	0.226373	0.000161676	7.90922e-05	0.000144622	0.00499191	0.000547227	0.00638624	0.000155674	0.000257217	0.00417102	0.0101639	0.0350737	0.0103764	0.00815938	0.00198816
0.000438121	8.59557e-05	0.000731644	0.000373005	0.00554736	0.00307089	0.00332317	7.01785e-05	0.000101009	7.61306e-05	0.00025719	0.00324427	0.00371184	0.00250069	0.00445226	0.000456129	0.00066805	0.00191213	0.000122243	0.000152154	0.000104253	9.80859e-05	0.00102322	0.000765073	0.000351576	0.000171762	0.00180244	0.00163646	5.08558e-05	0.00436523	0.00540307	0.000670712	0.0057386	0.000230619	0.00088118	0.000914456	7.19425e-05	6.20985e-05	0.000103324	0.000202733	0.000197605	0.00133503	5.54491e-05	7.83917e-05	0.00022985	0.000429827	0.0305828	0.00132127	0.000201732	0.000959366
0.0135207	0.00114348	0.0133774	0.0156905	0.0693867	0.0123995	0.0691086	0.000244952	0.00197231	0.000917244	0.000588011	0.0224133	0.00947962	0.0134213	0.0305383	0.00637559	0.012859	0.112994	0.429568	0.164698	0.525708	0.0254481	0.028767	0.0597002	0.0330397	0.0137511	0.0166039	0.0624443	3.85711e-05	0.0644331	0.0387085	0.027724	0.0797692	0.00799093	0.015169	0.99825	0.000103497	3.7699e-05	0.000788692	0.00512102	0.0273002	0.154768	0.00188301	0.00942917	0.0135001	0.00962932	0.0277555	0.0149164	0.016356	0.0165374
0.000483848	8.66886e-05	0.000563395	0.000254926	0.0056021	0.000611698	0.00839889	7.95689e-05	9.98339e-05	8.61099e-05	0.00028725	0.0275823	0.00421951	0.00161035	0.00130153	0.000469343	0.000558234	0.000703636	0.000146176	0.00016947	0.000126243	9.18239e-05	0.00127757	0.0029883	0.000499033	0.000188377	0.00202961	0.0276213	5.02307e-05	0.00323492	0.00481652	0.000640715	0.0088261	0.000261072	0.0012417	0.000561937	7.33517e-05	6.82621e-05	0.000113059	0.000285604	0.000214698	0.00137625	6.20527e-05	8.33167e-05	0.000241927	0.00026976	0.0113447	0.00164373	0.000242539	0.000747359
0.169929	0.31736	0.097816	0.19335	0.0652947	0.310761	0.191691	0.709989	0.986964	0.863711	0.0610539	0.0126601	0.0136625	0.010058	0.0452334	0.071705	0.369186	0.111922	0.119879	0.0319801	0.179248	0.249129	0.0259525	0.136546	0.0664902	0.050676	0.0237307	0.00681602	0.0243308	0.0100544	0.0171546	0.0107844	0.033792	0.00596626	0.0260949	0.499678	0.00141702	0.00017498	0.0187325	0.219853	0.00953351	0.121055	0.0238543	0.0176343	0.0214643	0.125206	0.0295637	0.0571541	0.132432	0.373104
0.00497184	0.000240435	0.00325286	0.00698435	0.062411	0.0398573	0.0204695	0.000283894	0.000183364	0.000245623	0.00829424	0.0172901	0.0110901	0.0138228	0.0170473	0.00920589	0.011858	0.109107	0.13553	0.0260651	0.180899	0.00230409	0.00230796	0.0441806	0.034261	0.0503834	0.0165906	0.00735149	5.82817e-05	0.0300452	0.0745467	0.696699	0.82253	0.336626	0.320853	0.562973	0.00249905	5.14474e-05	0.00602247	0.00124618	0.0078655	0.0450217	0.000313083	0.00142599	0.0104164	0.00386316	0.0267351	0.0253248	0.00504949	0.00831932
0.0024287	0.000127059	0.00119509	0.00110789	0.0644275	0.000109653	0.128795	0.000151278	0.000112832	0.00216428	0.000283864	0.206509	0.00919174	0.0120148	0.00011719	0.000170894	0.00058843	0.00122443	0.00341156	0.000522572	0.0428373	0.000212924	0.00843793	0.0448306	0.001446	0.000839767	0.00602631	0.0129656	6.27188e-05	0.00320344	0.0151819	0.00264013	0.0214413	0.000234941	0.0110577	0.33022	0.000124522	8.10886e-05	0.000375531	0.000738947	0.0145306	0.0685851	0.000139064	0.000858367	0.00156618	0.00308701	0.029733	0.0209427	0.00245566	0.00498809
0.155511	0.182202	0.167921	0.24107	0.0615598	0.00841321	0.0534652	0.018529	0.0280064	0.0227641	0.0847027	0.0276427	0.00327227	0.0102021	0.0020855	0.15235	0.282739	0.144439	0.549237	0.312182	0.845541	0.403716	0.114872	0.228376	0.160976	0.0956527	0.0701354	0.149691	0.000312528	0.0524827	0.0362298	0.125648	0.207792	0.058487	0.046159	0.998241	0.635219	0.3792	0.990464	0.101554	0.375032	0.835591	0.800353	0.563303	0.20482	0.0643794	0.0702311	0.0875363	0.323035	0.513845
0.110576	0.0321587	0.0724482	0.140908	0.0479067	0.0522655	0.0187077	0.0092342	0.00117412	0.0011924	0.104981	0.0550459	0.0224976	0.0329022	0.053204	0.143205	0.195391	0.231866	0.347015	0.477623	0.573595	0.0654952	0.0362717	0.154803	0.333163	0.172807	0.0469591	0.140252	0.104535	0.274567	0.0663251	0.139208	0.184384	0.0438331	0.0595004	0.947274	0.22694	0.0205016	0.253928	0.0523303	0.0357904	0.137661	0.0439156	0.0389888	0.0750445	0.0717499	0.0883849	0.215547	0.0883648	0.106306
0.152399	0.203719	0.176214	0.262524	0.0475806	0.0199255	0.023144	0.0260406	0.0341811	0.014979	0.0529942	0.0202882	0.00663334	0.0147535	0.0193044	0.0987155	0.19867	0.106381	0.160518	0.0760252	0.199176	0.259663	0.110179	0.176582	0.135657	0.0664676	0.0820356	0.041952	0.00112312	0.0278496	0.0289549	0.0411754	0.0834664	0.0171984	0.0222579	0.504098	0.0603321	0.0209482	0.103214	0.163839	0.0296683	0.217461	0.0870496	0.061354	0.0693679	0.184411	0.129502	0.0612705	0.158357	0.43795
0.00197313	0.000107492	0.0012101	0.00681239	0.00400998	0.0200811	0.000912599	7.80215e-05	0.00015487	8.35682e-05	0.000887025	0.0112093	0.0112816	0.00509278	0.184472	0.0468897	0.0501308	0.0245557	0.000186906	0.00314118	0.000138723	0.000232027	0.000708987	0.00164076	0.00640363	0.00229467	0.00241045	0.00121778	6.60285e-05	0.00944537	0.0042921	0.000869511	0.00300539	0.000209024	0.000890635	0.0287398	8.91592e-05	6.41608e-05	0.000112152	0.00041509	0.000208178	0.000881328	6.69885e-05	9.31495e-05	0.000282882	0.000720247	0.0128387	0.00649376	0.00242927	0.00103448
0.00378636	0.000120343	0.00757524	0.00167626	0.0326851	0.00967907	0.0143486	0.000104356	6.51146e-05	8.08954e-05	0.00232963	0.032847	0.0106147	0.00859027	0.0201816	0.00292958	0.00799904	0.0625264	0.0355574	0.12103	0.0626225	0.000395662	0.00751276	0.0418388	0.0318194	0.0130367	0.00642811	0.017251	4.79268e-05	0.0655095	0.0178489	0.00813284	0.0239537	0.000387089	0.0077218	0.319914	0.000192979	4.79238e-05	0.000275867	0.00327886	0.00364003	0.0232579	5.89106e-05	0.000612451	0.00088265	0.00709674	0.0487719	0.0378709	0.00122155	0.00231107
0.00915068	0.000288718	0.00547297	0.00228182	0.0349309	0.0324249	0.00454501	0.000135857	0.000199425	0.000109678	0.000963881	0.0265226	0.0104245	0.0158102	0.041283	0.00549534	0.0219123	0.102313	0.0103063	0.0436747	0.0498016	0.00121242	0.00325683	0.0388727	0.0382393	0.0153596	0.00825733	0.00403991	8.01143e-05	0.223552	0.0272403	0.0146147	0.0360881	0.00230398	0.00858237	0.233627	0.000177573	7.126e-05	0.000368355	0.00310828	0.00224706	0.0170825	0.000115405	0.000339001	0.012246	0.00605291	0.0500227	0.0224976	0.0152233	0.00533435
0.0220163	0.0012177	0.0126171	0.018922	0.0301573	0.0177008	0.0142559	0.000279726	0.000120368	0.000249767	0.0124313	0.0240474	0.0171234	0.0152888	0.0375108	0.00885479	0.0189105	0.0954813	0.0827076	0.0925616	0.150434	0.00812058	0.0174635	0.119294	0.112381	0.0409373	0.0143445	0.0300042	0.790315	0.112566	0.0220881	0.0207828	0.0349399	0.0048209	0.00924808	0.45377	0.000887274	0.000101377	0.00353177	0.00103509	0.00496593	0.021494	0.000111782	0.00232637	0.0167745	0.00934814	0.0328569	0.0656103	0.0169857	0.0108431
0.0556993	0.00116307	0.00351324	0.00447881	0.0672623	0.0159235	0.0757795	0.0142667	0.00675521	0.000928703	0.81039	0.0389516	0.0125005	0.0187945	0.010103	0.021205	0.0190587	0.0424788	0.113514	0.0369826	0.142606	0.00476849	0.0158008	0.0737882	0.015587	0.00887968	0.0128445	0.0253134	5.01097e-05	0.0178787	0.0205205	0.0289367	0.0597991	0.00844309	0.0338809	0.534065	0.000711976	5.09997e-05	0.0128138	0.00777992	0.00558355	0.0676125	0.000136204	0.00041678	0.00687089	0.00835117	0.0263587	0.363811	0.0119476	0.0104509
model with 100 topics
0.0336756	0.0072787	0.0407691	0.0412043	0.0285148	0.0230523	0.0183964	0.000619583	0.00324127	0.000306947	0.0107294	0.0277388	0.00340978	0.0176765	0.0754875	0.0326445	0.034251	0.162581	0.875504	0.473238	0.588625	0.0314527	0.0241161	0.100217	0.128162	0.0305349	0.0174943	0.191811	8.70268e-05	0.132168	0.0318085	0.0293717	0.100814	0.0101169	0.0155788	0.997638	0.00254424	8.16384e-05	0.00766452	0.00915373	0.00124159	0.0525856	0.000559496	0.00204767	0.0149455	0.00944035	0.0289301	0.0420999	0.00636535	0.0219705
0.0610254	0.00340977	0.0271264	0.0423318	0.0055013	0.0383116	0.00812931	0.000772903	0.00326741	0.000476403	0.0243629	0.0239649	0.0164538	0.0130363	0.065261	0.0253174	0.0452053	0.158825	0.0661396	0.0884676	0.15633	0.0741534	0.389268	0.488888	0.926652	0.60489	0.130499	0.0732821	0.000132796	0.0717932	0.0149492	0.0112548	0.024461	0.000263222	0.00790414	0.463012	0.000585666	0.00013091	0.0017708	0.00784772	0.004177	0.0242932	0.000171656	0.0021945	0.029203	0.0109881	0.0372166	0.10097	0.0520983	0.0668052
0.0890592	0.0175176	0.0121902	0.127123	0.0718462	0.0161988	0.0559564	0.0188062	0.0222034	0.00366313	0.362365	0.0405964	0.0142251	0.0147318	0.0108483	0.409165	0.368731	0.116613	0.310544	0.107947	0.326297	0.0587589	0.0968469	0.0988622	0.115238	0.0616756	0.0251856	0.0482581	0.000132047	0.047195	0.0405018	0.0790189	0.120276	0.0235608	0.0465414	0.862216	0.00196603	0.000100347	0.00807525	0.0299041	0.0158975	0.0869109	0.00113168	0.00595993	0.0253136	0.0234783	0.0274032	0.312972	0.0366115	0.0655628
0.00430708	0.000189219	0.00297664	0.0063105	0.0681218	0.0475627	0.0209339	0.000311214	0.000272738	0.000270294	0.00715457	0.0189694	0.0107575	0.0147534	0.015717	0.0079858	0.0120657	0.123289	0.160456	0.0320079	0.219984	0.00254139	0.00205139	0.0483532	0.0383757	0.056338	0.0182128	0.00701652	7.98159e-05	0.0348031	0.0861199	0.783596	0.92973	0.380036	0.364455	0.640349	0.000964527	8.19143e-05	0.00682204	0.00133667	0.0061553	0.0449006	0.000149588	0.00108554	0.0115355	0.0027561	0.0266708	0.0244099	0.00473207	0.00514085
0.0737774	0.000287944	0.00527545	0.19138	0.0303128	0.0123484	0.00166626	0.000482753	0.00607523	0.000181082	0.165566	0.00676999	0.0140901	0.00524395	0.0681979	0.513264	0.445277	0.108261	0.0217	0.000474853	0.000775811	0.000398465	0.00122806	0.0053192	0.0160709	0.00440194	0.0106625	0.00196645	0.000122561	0.0202219	0.00303915	0.00199818	0.00949374	0.00055722	0.000866847	0.144994	0.000224813	8.88765e-05	0.00025905	0.00157922	0.000485451	0.00308841	0.000131979	0.000201879	0.00183483	0.000973107	0.0363493	0.271598	0.00682575	0.000792454
0.00101019	0.00037459	0.0641955	0.0292298	0.0301388	0.0182845	0.0122504	0.000165037	0.000348338	0.000200719	0.000315061	0.0230373	0.0145151	0.0219003	0.0209644	0.00152056	0.00191282	0.0653893	0.00168544	0.00637958	0.00668998	0.000272552	0.0113097	0.0304406	0.00990718	0.00154579	0.0409483	0.00386062	0.000116008	0.00742517	0.0167352	0.00108996	0.0114991	0.000282444	0.00358736	0.196948	0.000227199	0.000125137	0.0003628	0.196918	0.000625753	0.0265578	0.000170555	0.000949657	0.0197859	0.391378	0.31259	0.00314065	0.00187081	0.0215445
0.00554197	0.000382035	0.0041802	0.00665719	0.129035	0.0131517	0.160459	0.000299839	0.00114024	0.00595117	0.000508643	0.020291	0.012556	0.0134957	0.00674073	0.000387201	0.00197904	0.0924396	0.225392	0.0300738	0.569221	0.018929	0.0451009	0.0397437	0.00588976	0.00856689	0.0200572	0.0188464	7.36543e-05	0.0192789	0.0515483	0.0188389	0.0745701	0.00304291	0.0183434	0.99599	0.00021883	0.000105428	0.0225233	0.00722256	0.0823863	0.371087	0.0280111	0.046575	0.0128078	0.0144331	0.0365862	0.00252485	0.0283261	0.0173236
0.0387369	0.00339792	0.0554524	0.0586402	0.0592818	0.0501148	0.0300142	0.00204362	0.000350248	0.000291229	0.0450985	0.0623989	0.0237812	0.0313445	0.0460747	0.048975	0.0969864	0.181807	0.265038	0.497849	0.453224	0.0166053	0.0216152	0.0765526	0.179305	0.0758313	0.0249355	0.100168	0.000801062	0.259546	0.0545954	0.0870781	0.116083	0.02125	0.0281285	0.948344	0.0166429	0.000130497	0.0371853	0.024938	0.02041	0.110181	0.00148353	0.00829556	0.0215553	0.0485251	0.094756	0.127792	0.0332487	0.0208366
0.0789754	0.13058	0.0973834	0.152042	0.0304848	0.0265905	0.0114366	0.0139603	0.0266935	0.00759076	0.00923111	0.0214569	0.00342246	0.00892934	0.0175194	0.0147183	0.0708353	0.0843128	0.0706959	0.0260616	0.105015	0.152501	0.0547191	0.131257	0.0750888	0.0337969	0.0550531	0.0796405	0.000125728	0.0232764	0.0241926	0.0267681	0.0655739	0.00527877	0.011928	0.392897	0.000281517	0.000200976	0.00789725	0.0891245	0.00738394	0.143611	0.0306986	0.0275517	0.0234126	0.0448711	0.0261423	0.0141437	0.0827934	0.378762
0.00122221	8.67721e-05	0.00502981	0.000200382	0.0314043	0.00709661	0.0128303	8.74562e-05	6.46399e-05	6.89216e-05	0.000338978	0.0327913	0.00876611	0.00711662	0.0166326	0.000548982	0.00251498	0.058385	0.0217883	0.0973376	0.0403474	0.000192621	0.00606431	0.0421179	0.0253814	0.00904181	0.00564498	0.012094	4.84556e-05	0.0615995	0.0168451	0.00432499	0.0200747	0.000173964	0.00633273	0.301672	0.000130279	4.83303e-05	0.000152422	0.00147635	0.00192566	0.018451	5.16364e-05	0.000186262	0.00038146	0.00512244	0.0477572	0.0281904	0.000372958	0.000957146
0.000602687	0.000162077	0.000480528	0.000402605	0.00574618	0.0068074	0.00161327	0.00014334	0.000217101	0.000150546	0.000383486	0.00747404	0.00569587	0.00309851	0.00713479	0.000636487	0.000856331	0.00619148	0.000221316	0.000224487	0.000214598	0.000175959	0.00115902	0.00174061	0.00101162	0.000331594	0.00170906	0.00144928	0.000100328	0.00383017	0.00607455	0.000733959	0.00631413	0.000318212	0.000629241	0.00272134	0.000132506	0.000129863	0.000198184	0.00034709	0.000298931	0.000787753	0.000111854	0.000145413	0.000382965	0.000440652	0.156076	0.00171227	0.000366362	0.000943585
0.00186056	0.000175958	0.00129532	0.000814142	0.0459293	0.000222905	0.114962	0.000169983	0.000158407	0.00135064	0.000362037	0.21864	0.00666998	0.0095152	0.000209171	0.000296729	0.000600084	0.000607935	0.00142263	0.000655597	0.011702	0.000191595	0.00252999	0.0343266	0.00112295	0.000541515	0.00377856	0.0110106	0.000111777	0.00271838	0.00855599	0.00216754	0.0132153	0.000252311	0.00687076	0.224585	0.000140995	0.000131315	0.000374764	0.000662813	0.00551371	0.0288961	0.00012197	0.000411837	0.000686445	0.00153915	0.0239799	0.0160184	0.000952857	0.00233494
0.00239882	0.000197023	0.00188575	0.00734757	0.00456623	0.0372985	0.000388863	0.000152136	0.000308231	0.000168665	0.000870697	0.0224705	0.01313	0.00550471	0.530475	0.0814885	0.0862506	0.0663246	0.000307411	0.0102853	0.000395753	0.000482048	0.000479366	0.00292479	0.0186772	0.00669741	0.00220848	0.000914144	0.00010111	0.0274756	0.00849915	0.000709871	0.00222033	0.000265577	0.00098936	0.0919623	0.000140148	0.00011105	0.000176646	0.000921528	0.000343824	0.000654784	9.68331e-05	0.000166092	0.000539513	0.00105136	0.0205152	0.00827412	0.00306866	0.000655155
0.156128	0.0203455	0.033877	0.108045	0.0338174	0.0435825	0.0118971	0.00505965	0.00328352	0.000707971	0.128045	0.0364994	0.0268275	0.0247939	0.070489	0.117103	0.143598	0.196348	0.151301	0.193502	0.296029	0.0461921	0.0236419	0.1187	0.242826	0.141777	0.0349873	0.0695019	0.0614368	0.14112	0.0507064	0.0750222	0.106801	0.0224244	0.0391633	0.518416	0.161606	0.0237482	0.177981	0.0298276	0.0216414	0.0712009	0.035354	0.0284636	0.0550293	0.0360798	0.0757477	0.516292	0.0639978	0.0757575
0.00558255	0.000353978	0.00373424	0.00813455	0.0483984	0.00122355	0.0408644	0.000315748	0.000179507	0.000268867	0.0105979	0.0183119	0.00721384	0.00806072	0.000191086	0.00212194	0.0171264	0.0733155	0.24419	0.111522	0.98469	0.00962444	0.0182731	0.113177	0.0320983	0.0272567	0.0161388	0.0311638	5.42824e-05	0.0349805	0.0258724	0.0513987	0.0906698	0.00932547	0.0179033	0.998343	0.863825	0.447336	0.999268	0.00532246	0.0765482	0.198581	0.0793852	0.0823453	0.0509673	0.00476286	0.0256807	0.0384507	0.0366965	0.00964957
0.0157567	0.000310779	0.00472836	0.000888974	0.0532819	0.0447518	0.00441819	0.000268974	0.000331871	0.000138036	0.000539857	0.0301981	0.0155788	0.0167436	0.0366112	0.00611296	0.024264	0.146191	0.00593649	0.0345571	0.0419457	0.000909192	0.00380492	0.0667544	0.0516994	0.0168576	0.00881735	0.00194687	0.000105201	0.202973	0.0362182	0.00807761	0.0389689	0.000851337	0.00808434	0.315717	0.000226278	9.55373e-05	0.00028622	0.00185909	0.000822114	0.00879524	0.000113321	0.000206429	0.0175672	0.00372132	0.0611078	0.0258653	0.0170221	0.00375574
0.000650334	0.000163672	0.000543775	0.000352212	0.0105154	0.0103908	0.00480989	0.000148223	0.000202731	0.000147435	0.000377148	0.00320783	0.00403001	0.00245049	0.0050489	0.000730949	0.000701319	0.000738852	0.000223986	0.000209336	0.000202842	0.000175999	0.00118711	0.000810775	0.000525211	0.000310417	0.00148165	0.00178169	0.000103406	0.00710178	0.00378193	0.000658695	0.00448193	0.000318595	0.000660344	0.000733736	0.000136211	0.000122277	0.000188011	0.000355001	0.000293693	0.000912814	0.000112746	0.000148347	0.000301498	0.000407512	0.00614726	0.00171833	0.000294381	0.000943768
0.00210591	0.000163914	0.00144023	0.000361875	0.0106992	0.0228894	0.0036673	0.000135714	0.000205178	0.000151694	0.000327119	0.0257855	0.00304777	0.0176512	0.0432439	0.00172181	0.000804443	0.057345	0.00389356	0.00186053	0.000556702	0.00015289	0.00254991	0.0174716	0.00544647	0.000888862	0.00566846	0.00112214	0.000114026	0.457301	0.0183615	0.000812132	0.0149658	0.000706874	0.00121282	0.12937	0.000153005	0.000103913	0.000185127	0.00032979	0.000490346	0.000541196	0.000136693	0.000181002	0.00217005	0.000317169	0.0216481	0.0110574	0.00122562	0.00124176
0.0999442	0.115935	0.115601	0.148273	0.0559147	0.0026876	0.0480869	0.00793152	0.0152593	0.0147106	0.0499457	0.0238455	0.00271648	0.00774987	0.000450227	0.0905433	0.192455	0.129835	0.536207	0.304339	0.89183	0.325419	0.0917158	0.2001	0.115432	0.0740327	0.0543949	0.146857	0.000118125	0.0420631	0.0266675	0.111929	0.188656	0.0501443	0.0407653	0.998108	0.658086	0.445991	0.997577	0.0810666	0.446909	0.916527	0.891043	0.646181	0.18027	0.0453867	0.066183	0.0559123	0.282942	0.420143
0.000493547	0.000169522	0.000454344	0.000402324	0.00706139	0.00613106	0.00384229	0.000155999	0.000197623	0.00014496	0.000338145	0.00313285	0.00135596	0.00144724	0.00191277	0.000663979	0.00054958	0.000783099	0.000239451	0.000196639	0.000172629	0.000168096	0.000620684	0.000832818	0.000754206	0.000310289	0.00145686	0.00276632	0.000107206	0.0118058	0.00941605	0.00725592	0.245574	0.00367924	0.0253144	0.00118019	0.000138664	0.000122829	0.000192161	0.000383973	0.000261599	0.000904669	9.68614e-05	0.000170881	0.000313693	0.000459341	0.00425816	0.00130819	0.00028491	0.000620275
0.0672446	0.000583621	0.002398	0.00166725	0.069026	0.0152122	0.0794144	0.0135977	0.00731778	0.000608447	0.91689	0.042104	0.0128701	0.0207175	0.00795186	0.0196799	0.0156661	0.041223	0.108537	0.0297177	0.133211	0.00250998	0.0144011	0.0780895	0.0118384	0.00754228	0.0129262	0.0221436	6.03057e-05	0.0163695	0.0213895	0.0262297	0.0589137	0.00664348	0.0346722	0.563023	0.000245507	5.01019e-05	0.00833455	0.00696169	0.00322311	0.0652612	8.77901e-05	0.000199022	0.00618527	0.00731971	0.026576	0.418419	0.0114542	0.00842834
0.000779907	0.000170657	0.00186673	0.00058497	0.90998	0.0105758	0.0453714	0.000278004	0.000167112	0.000395113	0.000726222	0.0136999	0.281096	0.150607	0.00448507	0.000683889	0.000828385	0.0211938	0.00101864	0.000217675	0.00860139	0.000378996	0.000807351	0.0207325	0.00734571	0.00415664	0.00381357	0.00166927	0.000105766	0.0106647	0.0847644	0.00775085	0.0378985	0.00042094	0.00708771	0.292157	0.000161473	0.000130536	0.000318426	0.000433941	0.00107391	0.0171526	0.000129156	0.000205353	0.000365388	0.00276529	0.0443584	0.0045902	0.000366352	0.000508588
0.179516	0.337773	0.0985881	0.20066	0.0662421	0.369016	0.219227	0.814719	0.997168	0.979591	0.0584165	0.0122278	0.0134323	0.00967457	0.0478631	0.074806	0.410332	0.120745	0.124504	0.0316866	0.186866	0.261975	0.0243125	0.146492	0.0676552	0.0541317	0.0246365	0.00581148	0.0276028	0.00799385	0.0168746	0.00749696	0.0295528	0.00462308	0.0261613	0.534346	0.000616829	0.000189985	0.0160838	0.24418	0.00835451	0.117793	0.0216715	0.016567	0.0219796	0.140212	0.0306406	0.0552983	0.137443	0.388118
0.00144102	0.000227653	0.00207734	0.00107475	0.0155037	0.0217537	0.00271973	0.000172927	0.000218301	0.000153716	0.000401579	0.00325585	0.00502307	0.00470054	0.00747003	0.0019305	0.020094	0.0391317	0.0051173	0.0243428	0.0311308	0.00277118	0.00174943	0.00685773	0.00549112	0.00282117	0.00551159	0.00169325	0.000113607	0.0184983	0.0093317	0.00742372	0.0133865	0.00116143	0.00425656	0.142092	0.000150423	0.000110574	0.000243668	0.00264179	0.00328089	0.0189435	0.000148308	0.000335355	0.00378302	0.00355292	0.0156761	0.0049062	0.00997178	0.00115205
0.0100106	0.086348	0.0487037	0.0161904	0.0481167	0.997334	0.000190186	0.656065	0.0360416	0.0489273	0.000819503	0.0163375	0.0265468	0.0192849	0.102398	0.00812171	0.0213177	0.115669	0.00338711	0.0343941	0.0190231	0.000411828	0.0017342	0.0358627	0.0508395	0.0289724	0.00416612	0.000351231	9.61596e-05	0.029105	0.00605755	0.0114398	0.0222721	0.000419172	0.00244662	0.247599	0.000171209	0.000100376	0.000165201	0.00263872	0.000502268	0.00454602	0.000217817	0.000274497	0.00324929	0.0110511	0.0305356	0.00618077	0.0078511	0.00138067
0.440149	0.496774	0.378509	0.643353	0.0773526	0.0240954	0.0660763	0.0983017	0.154225	0.0691003	0.237746	0.0302344	0.0023743	0.0169662	0.0145144	0.459914	0.737484	0.188745	0.568161	0.262144	0.671522	0.721651	0.291914	0.360131	0.351166	0.176021	0.132431	0.11993	0.000345426	0.0674057	0.056152	0.142009	0.223576	0.0661325	0.0614713	0.993856	0.376211	0.14258	0.602979	0.165508	0.145554	0.558512	0.388622	0.235811	0.242657	0.145637	0.0847239	0.241995	0.466607	0.79974
0.00105416	0.000160301	0.000685094	0.00134597	0.0271511	0.0257453	0.00268491	0.000145088	0.000168628	0.000167992	0.000433987	0.136635	0.231232	0.24072	0.0924435	0.000492584	0.0014611	0.0134322	0.000349165	0.000310147	0.000340591	0.000170418	0.000985129	0.00886681	0.00318017	0.000832757	0.00117494	0.00218723	0.000122057	0.024865	0.0857199	0.000705093	0.00249734	0.000251761	0.00112598	0.00359897	0.0001389	0.000119396	0.00018897	0.000307949	0.000360669	0.000814175	0.000119833	0.000175145	0.000447993	0.000553045	0.0840475	0.0302037	0.000551911	0.00157886
0.000639675	0.000150787	0.000598857	0.000632559	0.00529075	0.00222564	0.00214287	0.000137235	0.000208248	0.000133899	0.000314843	0.0239175	0.00573996	0.00655638	0.00283968	0.000513304	0.000833492	0.00086394	0.000231144	0.000214293	0.00022914	0.00016937	0.00925667	0.0102349	0.000704487	0.000288102	0.000950832	0.00220128	0.000103438	0.00385037	0.00395457	0.000704192	0.00306677	0.000258168	0.000566758	0.00101604	0.000132415	0.00011582	0.000184263	0.000331856	0.000255839	0.000918659	0.000113709	0.000138912	0.000383837	0.000436611	0.00522502	0.00177962	0.000351232	0.00101566
0.0131776	9.20619e-05	0.000504728	0.093912	0.032662	0.0127703	0.0177663	0.000124002	0.000302333	4.45827e-05	0.00497981	0.0210355	0.0101853	0.012678	0.0210726	0.0288721	0.0234323	0.0418968	0.0118654	0.00961665	0.0311497	0.0001227	0.0113942	0.0309367	0.0169598	0.0147601	0.00587068	0.0121352	3.64342e-05	0.0273068	0.0199871	0.0124654	0.0272027	0.00111663	0.00886948	0.253749	0.000101531	4.09234e-05	0.000186381	0.000677248	0.000478892	0.00822031	3.59777e-05	0.000120823	0.000328131	0.0026237	0.0390021	0.0251979	0.00393612	0.00847955
0.0212676	0.00080571	0.0128998	0.0174055	0.0294828	0.0181284	0.0140667	0.000249924	0.000149795	0.000228322	0.00932129	0.0239335	0.0173215	0.0153705	0.0383069	0.00603924	0.0161025	0.102242	0.0865462	0.0996304	0.159649	0.00768184	0.0170762	0.127606	0.119248	0.0404691	0.015076	0.0304541	0.854481	0.126743	0.0235459	0.0184369	0.0326322	0.00337182	0.0080739	0.50428	0.000360513	0.00010107	0.00142632	0.000659076	0.00410914	0.0196864	0.000116721	0.00137259	0.0166093	0.00924594	0.0334127	0.0644152	0.0159281	0.00938663
0.0497274	0.00560358	0.00342956	0.0504464	0.0201201	0.0453798	0.00126538	0.000262814	0.00283255	0.00015664	0.00527307	0.0224026	0.0146652	0.0171426	0.133825	0.00871	0.0136562	0.18237	0.0517006	0.140323	0.0761771	0.00793852	0.000936326	0.0550485	0.0553346	0.0178548	0.0161073	0.00848821	0.000115334	0.0241535	0.00957391	0.00698451	0.0115954	0.000326754	0.00176925	0.45756	0.000249269	0.000128955	0.000452695	0.00240396	0.00249365	0.00489367	0.000134166	0.000362392	0.00106792	0.000435996	0.0307178	0.0196549	0.00782757	0.00560207
0.0715874	0.00447732	0.00704666	0.111414	0.0659202	0.00841918	0.0582504	0.00609129	0.00628669	0.0012111	0.228431	0.035151	0.0133311	0.0182367	0.00236844	0.191627	0.196482	0.133092	0.396967	0.168482	0.978368	0.0281562	0.0475538	0.130402	0.106489	0.0733005	0.0186771	0.0643493	0.000109749	0.0551262	0.0551623	0.108107	0.138361	0.0258853	0.0434743	0.997974	0.968951	0.300412	0.998238	0.00432628	0.0856524	0.259256	0.103101	0.0980578	0.105083	0.00925263	0.0285865	0.275278	0.0628803	0.0314802
[truncated: 50 more columns]

## Sheet: S6B
topic-GWAS results for 7 example SNPs and all topics from all models on the top-100 UKB dataset.
	rs1570027	rs9939609	rs57263982	rs10495783	rs6046144	rs15285	rs6025
2.1	1	1	1	1	1	1	1
2.2	0.000477124	0.00050818	0.000369764	0.0114859	0.110086	6.59e-06	0.372955
3.1	0.000477124	0.00050818	0.000369764	0.0114859	0.110086	6.59e-06	0.372955
3.2	9.67e-06	0.00517476	0.00028866	0.000266262	0.178029	0.0736131	0.391817
3.3	0.000219909	0.000563738	0.000413712	0.00501916	0.12288	2.22e-05	0.577331
4.1	0.235205	0.000445091	0.196166	0.428257	0.0587177	6.67e-07	0.00313939
4.2	0.000137984	0.000721277	0.000266573	0.00428325	0.156651	3.46e-05	0.630283
4.3	4.73e-07	0.899249	1.59e-05	0.250259	0.475224	0.248489	0.0215143
4.4	0.143708	3.9e-08	0.405067	1.05e-06	0.0188671	0.0192223	0.153807
5.1	0.250044	0.00126477	0.164876	0.674888	0.0517153	8.13e-07	0.00290919
5.2	3.14e-07	0.81018	3.18e-05	0.167888	0.538088	0.282143	0.00324669
5.3	0.398692	6.34e-05	0.252857	0.550939	0.0710686	2.87e-09	0.674813
5.4	9.46e-05	0.000886547	0.00033075	0.00437963	0.19156	5.65e-06	0.814393
5.5	0.0899456	9.08e-08	0.52935	7.64e-07	0.0425265	0.0306221	0.15782
6.1	0.126167	0.0136852	0.122295	0.720085	0.0411638	0.125659	1.95e-06
6.2	2.15e-05	0.00150582	0.000523943	0.00291426	0.198406	1.82e-05	0.608455
6.3	0.159111	1.98e-08	0.545432	7.45e-07	0.0278839	0.0515361	0.112489
6.4	0.19541	0.0190568	0.13891	0.792607	0.0904198	0.1206	6.1e-06
6.5	1.08e-09	0.912808	0.262045	0.54336	0.373923	0.39098	0.0489805
6.6	0.000692938	0.953278	6.87e-08	0.189908	0.698074	0.144435	0.00294421
7.1	0.789709	5.82e-05	0.230777	0.453431	0.0939592	3.2e-10	0.683257
7.2	0.0511883	0.938102	2.66e-08	0.213401	0.801825	0.205964	0.00691682
7.3	0.525725	1.08e-09	0.83632	9.19e-07	0.000313859	0.3857	0.0479764
7.4	0.652805	0.000601127	0.169781	0.732134	0.262954	1.7e-10	0.732075
7.5	2.78e-05	0.000324572	0.000713079	0.000800124	0.058701	9.74e-05	0.837712
7.6	1.18e-09	0.579885	0.207909	0.72729	0.444958	0.496275	0.0372037
7.7	0.224129	0.0180579	0.104328	0.865953	0.0682297	0.122262	1.61e-06
8.1	0.0274922	0.00113373	0.132943	0.0113459	0.233546	0.00184844	0.343725
8.2	0.0212297	0.000103734	0.0755207	0.293039	0.0355752	0.000515898	0.0232245
8.3	0.233723	0.582027	0.583913	0.547298	0.251585	0.749688	1.51e-11
8.4	4.64e-10	0.559576	0.288951	0.625214	0.343412	0.351729	0.0251919
8.5	0.093184	0.00939319	0.138894	0.0172199	0.537384	0.0483736	0.171751
8.6	0.487352	1.17e-10	0.814512	1.06e-07	3.97e-05	0.266351	0.0600674
8.7	3.8e-05	0.000756021	0.00084533	0.000663074	0.0455868	0.000144775	0.963478
8.8	0.854502	0.0116269	0.184393	0.896498	0.522152	1.28e-10	0.858901
9.1	0.0295575	0.763429	6.3e-08	0.235234	0.811781	0.170365	0.0126237
9.2	0.745961	1.08e-08	0.461447	0.15656	1.02e-07	0.329167	0.0873526
9.3	3.86e-05	0.000685707	0.000705829	0.00115457	0.0328569	0.000149235	0.94825
9.4	0.116422	0.0160382	0.11396	0.0524311	0.519819	0.0370146	0.194836
9.5	0.569752	0.0131846	0.24304	0.908086	0.930409	1.04e-10	0.941622
9.6	0.411098	0.89019	0.762246	0.57615	0.357882	0.941797	6.67e-11
9.7	0.027934	0.000122874	0.0435345	0.240111	0.0431035	0.000210222	0.0148287
9.8	0.0303947	0.852347	7.2e-09	0.294483	0.849793	0.187426	0.0129509
9.9	2.61e-10	0.527971	0.324436	0.719297	0.510671	0.363945	0.0213603
10.1	0.305618	8.62e-07	0.394598	3.78e-12	0.388546	0.208401	0.106155
10.2	0.175293	0.091589	0.182722	0.23758	0.785724	0.0490222	0.217969
10.3	0.378406	0.831478	0.704301	0.461661	0.149759	0.618975	1.78e-10
10.4	0.229414	2.23e-06	0.390439	7.45e-12	0.929577	0.257725	0.137825
10.5	0.0235095	0.476659	6.57e-09	0.430214	0.928674	0.158148	0.00567015
10.6	0.797031	2.81e-08	0.598011	0.0831016	2.82e-08	0.263694	0.0175149
10.7	8.17e-10	0.395017	0.291811	0.630772	0.595592	0.343804	0.0243624
10.8	0.816577	0.0123761	0.253848	0.668879	0.66157	6.33e-11	0.964591
10.9	0.00303704	0.000333508	0.0142994	0.00198853	0.0352973	0.00119528	0.34285
10.10	0.0185247	0.000293048	0.0350118	0.517666	0.0816255	0.000207535	0.0061982
11.1	3.1e-05	0.000485873	0.000660313	0.00120699	0.0371981	0.000203935	0.986458
11.2	3.64e-05	0.000371889	0.00111393	0.00120206	0.052984	0.000270572	0.837787
11.3	0.629533	0.211142	0.239194	0.686563	0.834547	0.326346	0.17964
11.4	3.62e-10	0.278695	0.229076	0.694956	0.468953	0.288588	0.0288098
11.5	0.814879	1.45e-08	0.970195	0.0345969	0.136185	0.0659052	0.000221303
11.6	0.0646859	0.42727	3.87e-08	0.420159	0.7253	0.284601	0.00645443
11.7	0.405552	0.00011808	0.42269	3.35e-11	0.822592	0.757276	0.314215
11.8	0.00442742	0.000974691	0.050418	0.000360391	0.0297576	0.000293251	0.530674
11.9	0.750383	0.00444941	0.261759	0.134331	1.64e-12	0.984813	0.986537
11.10	0.723648	0.00943948	0.147729	0.733796	0.711661	3.13e-11	0.543259
11.11	0.113277	0.00313438	0.0523603	0.98321	0.0856655	0.000815985	0.00181753
12.1	0.290033	0.685304	0.658995	0.38484	0.0674604	0.988883	1.27e-10
12.2	0.564688	1.89e-05	0.221222	9.61e-11	0.975459	0.916836	0.328443
12.3	0.435031	0.00175489	0.738425	6.6e-05	0.0298214	0.0159307	0.0446333
12.4	0.587649	0.0344246	0.515792	0.237128	1.68e-15	0.98378	0.827934
12.5	0.0317407	0.00258671	0.0541589	0.757658	0.178518	0.000865266	0.0023112
12.6	0.829477	5.82e-11	0.905651	0.134497	0.00499068	0.20921	0.000222043
12.7	0.77405	0.02401	0.277949	0.788747	0.646371	3.53e-11	0.614783
12.8	0.438975	0.965713	0.527787	0.377102	0.157831	0.813722	1.03e-08
12.9	0.0625661	0.444645	2.48e-08	0.378772	0.797639	0.289561	0.0104258
12.10	0.00103767	0.000863413	0.0135392	0.00544339	0.0370714	0.000279643	0.786057
12.11	4e-05	0.000411079	0.00114953	0.00166368	0.0464038	0.000284398	0.901949
12.12	1.76e-09	0.206738	0.173315	0.962056	0.918607	0.295148	0.0213857
13.1	0.527831	0.125894	0.111947	0.537531	0.731932	0.706926	0.167801
13.2	0.0018854	0.00226377	0.0167099	0.000698534	0.0344695	0.00039714	0.670051
13.3	9.95e-10	0.207971	0.254722	0.881674	0.778486	0.311439	0.014633
13.4	6.62e-05	0.000570638	0.000787356	0.00168364	0.0378577	0.000263119	0.963843
13.5	0.964306	8.99e-12	0.487576	0.165897	0.150782	0.180801	0.00257771
13.6	0.421771	0.800875	0.807325	0.929696	0.116049	0.849548	1.19e-09
13.7	0.704833	0.0451743	0.182497	0.735718	0.604658	2.85e-12	0.470207
13.8	0.0778636	0.386876	5.82e-08	0.514682	0.762619	0.208727	0.00444746
13.9	0.00306883	0.00670866	0.0113	0.595532	0.224494	0.00194436	0.015623
13.10	0.181913	3.17e-05	0.537869	2.23e-10	0.640406	0.999965	0.385013
13.11	0.313368	0.000476607	0.91388	4.62e-06	0.0744385	0.00891191	0.0370067
13.12	0.486697	0.773068	0.736585	0.799463	0.104609	0.575263	0.00127607
13.13	0.892996	0.218818	0.239786	0.863103	0.75566	0.704906	0.064038
14.1	0.667564	0.0652259	0.2423	0.34881	8.75e-15	0.953674	0.893956
14.2	0.0236211	0.000155161	0.186575	8.08e-06	0.0308464	7.48e-05	0.343805
14.3	0.696362	0.0244265	0.433775	0.899644	0.788146	7.61e-11	0.472751
14.4	0.708699	3e-13	0.573511	0.236718	0.239748	0.154726	0.00331564
14.5	0.610911	0.375974	0.760801	0.113199	0.0467307	0.215448	0.0046032
14.6	0.539813	0.0588465	0.371103	0.918258	0.514273	0.348813	0.327335
14.7	8.62e-05	0.000673001	0.000787144	0.00131045	0.0566987	0.000198376	0.943247
14.8	0.000305395	0.0624354	0.000342166	0.267378	0.0766805	0.00673988	0.893225
14.9	0.0731732	0.00154914	0.139504	0.990339	0.147019	7.92e-05	0.000326179
14.10	0.487524	0.0101157	0.191195	0.231562	9.27e-15	0.714972	0.918889
14.11	0.159576	0.631315	0.586065	0.400499	0.0828558	0.708164	2.33e-08
14.12	3.53e-09	0.212638	0.174271	0.981237	0.779347	0.229652	0.012225
14.13	0.0813438	0.331709	3.47e-07	0.513172	0.542643	0.19981	0.00368335
15.1	0.261191	0.00029105	0.212943	4.52e-11	0.982341	0.963433	0.20324
15.2	0.131427	0.00219001	0.469625	0.992838	0.146002	0.000243967	0.000495775
15.3	0.000584219	0.121038	0.00208889	0.455733	0.144357	0.184284	0.190712
15.4	0.0073487	0.0320489	0.000210389	0.124341	0.392585	1.83e-06	0.0468201
15.5	0.897711	1.77e-15	0.579019	0.346582	0.163888	0.1023	0.00715845
15.6	2.67e-09	0.232622	0.15245	0.885871	0.7902	0.249399	0.0111746
15.7	0.508033	0.451941	0.214902	0.939304	0.508425	0.79466	0.345693
15.8	0.000147281	0.00123406	0.000818721	0.00284506	0.02771	0.000262768	0.678148
15.9	0.00508933	0.000144406	0.0311796	7.29e-05	0.0440971	0.00151429	0.3772
15.10	0.0927114	0.410237	4.22e-08	0.775747	0.651668	0.212102	0.00543562
15.11	0.436013	0.0511057	0.466003	0.203976	2.08e-16	0.716952	0.541746
15.12	0.550613	0.503826	0.411075	0.0586333	0.0293394	0.529674	6.24e-06
15.13	0.0771151	0.184133	0.0974426	0.545865	0.242549	0.702275	0.609869
15.14	0.64983	0.706985	0.579913	0.43869	0.166879	0.926058	1.29e-09
15.15	0.319677	0.000311341	0.349623	1.49e-11	0.907534	0.826884	0.161057
16.1	0.979774	0.0570376	0.334906	0.936154	0.556659	5.84e-12	0.898407
16.2	0.107049	0.000321452	0.320695	0.695684	0.139193	0.000104854	0.000707496
16.3	0.948087	5.98e-15	0.483447	0.297168	0.0949141	0.103004	0.00955704
16.4	0.0013352	0.127663	0.00154522	0.550021	0.158501	0.05726	0.255348
16.5	0.099044	0.0610464	0.304752	0.0679688	0.978461	0.726601	0.0298785
16.6	8.07e-10	0.203065	0.122784	0.985417	0.740237	0.236701	0.0123515
16.7	0.0968481	0.67706	3.57e-08	0.513806	0.923089	0.159133	0.00796287
16.8	0.000131418	0.00133954	0.000783977	0.00208389	0.0292792	0.000187244	0.727739
16.9	0.445517	0.0033039	0.905095	1.53e-05	0.0547074	0.043676	0.0547196
16.10	0.645947	0.456023	0.25013	0.148897	0.180062	0.0555881	3.27e-11
16.11	0.894736	0.0391565	0.253885	0.716414	0.704039	1.31e-10	0.670186
16.12	0.0187818	0.0410366	0.000256214	0.0653611	0.367834	4.37e-06	0.0256381
16.13	0.243019	5.76e-06	0.234436	2.76e-09	0.863008	0.925298	0.264004
16.14	0.839232	0.0259122	0.279207	0.256653	7.28e-15	0.970507	0.713642
16.15	0.477523	0.417421	0.148644	0.940274	0.637656	0.915856	0.243375
16.16	0.0119409	0.000427552	0.0498162	0.000246538	0.0181024	0.000357293	0.182841
17.1	0.292482	0.55934	0.411997	0.714488	0.132148	0.627733	2.64e-09
17.2	0.00220332	0.062081	0.00877934	0.92264	0.117615	0.303646	0.0210144
17.3	5.26e-05	0.068946	0.0483533	0.548726	0.929978	0.10084	0.00305273
17.4	0.0177001	0.0731927	0.00103416	0.134621	0.368338	6.51e-07	0.0315226
17.5	0.0521023	0.0827822	0.682077	0.0575777	0.857677	0.474435	0.0865154
17.6	0.22107	0.0741345	0.753986	0.525793	0.145494	0.71392	0.072543
17.7	0.637068	0.00259541	0.79667	7.19e-06	0.022014	0.0158321	0.188426
17.8	0.374469	0.64983	0.821502	0.587528	0.0492108	0.967828	5.5e-09
17.9	0.000229295	0.00223166	0.000775369	0.00237485	0.0232159	0.000439797	0.550375
17.10	0.847527	4.93e-16	0.723539	0.232118	0.0762028	0.160489	0.0292833
17.11	0.152174	0.411644	0.23218	0.403431	0.371824	0.0176606	4.19e-13
17.12	0.661797	0.0496364	0.777249	0.194621	4.27e-15	0.483221	0.702644
17.13	0.200244	0.000337092	0.338942	0.653313	0.244586	8.18e-05	0.00250004
17.14	0.671031	0.169428	0.187077	0.912569	0.28014	0.605475	0.106214
17.15	5.84e-13	0.858734	0.464232	0.708081	0.658742	0.277616	0.0466132
17.16	0.0981721	0.607038	2.69e-08	0.564957	0.859929	0.250139	0.00363513
17.17	0.133222	1.02e-05	0.216248	3.45e-10	0.934806	0.9754	0.301868
17.18	0.0145906	5.94e-05	0.115029	9.5e-05	0.0838343	0.0026586	0.293906
18.1	0.735925	0.0673301	0.451652	0.782676	0.379758	2.75e-10	0.704926
18.2	0.423613	0.163159	0.268395	0.583486	0.0171038	0.978571	9.14e-05
18.3	0.00344496	3.14e-05	0.0975903	0.000165151	0.0288688	0.00189587	0.163816
18.4	0.0245201	0.732548	7.71e-08	0.447731	0.885963	0.182659	0.0239864
18.5	3.32e-12	0.774415	0.46065	0.585113	0.420721	0.489071	0.0539745
18.6	0.710136	0.00261246	0.582503	2.08e-06	0.0589413	0.0172941	0.113165
18.7	0.175832	0.00029791	0.424727	0.7505	0.217702	3.48e-06	0.00128708
18.8	0.990089	0.0468369	0.45951	0.948253	0.754494	6.55e-10	0.863858
18.9	3.78e-07	0.104931	0.110605	0.582907	0.709437	0.105453	0.00434499
18.10	0.0232145	0.0335803	0.0406715	0.918559	0.0622576	0.219867	0.00131057
18.11	0.927533	6.98e-17	0.443138	0.183737	0.105529	0.0474962	0.139817
18.12	0.000147755	0.00306036	0.000554083	0.00262257	0.0239129	0.000292911	0.593835
18.13	0.245756	0.30123	0.273657	0.123097	0.423785	0.00876073	1.97e-14
18.14	0.00471411	0.0373843	0.000477892	0.0759472	0.618465	2.44e-07	0.0181898
18.15	0.521475	0.92165	0.861752	0.851248	0.161738	0.764982	1.21e-09
18.16	0.705832	0.166996	0.357599	0.706618	0.704639	0.50166	0.278728
18.17	0.447401	0.0875419	0.332205	0.310209	1.45e-14	0.648638	0.831426
18.18	0.233139	9.45e-05	0.252861	1.03e-09	0.955791	0.738031	0.306076
19.1	0.0146028	0.0628553	0.81157	0.0392668	0.384549	0.27306	0.0782245
19.2	0.0482627	0.0323948	0.23285	0.0207209	0.55992	0.782096	0.145906
19.3	0.00834215	0.000187914	0.125504	0.000146613	0.0309037	0.000304863	0.114849
19.4	0.0120452	0.106348	0.00206218	0.142006	0.428554	2.85e-07	0.0123551
19.5	0.153406	0.100541	0.876533	0.691466	0.0164425	0.758147	2.12e-05
19.6	0.952862	0.0139849	0.627429	6.43e-05	0.0467279	0.141234	0.188845
19.7	0.194357	0.000462799	0.466518	0.862724	0.380899	8.88e-05	0.00364833
19.8	0.16394	0.531636	2.99e-08	0.49752	0.644308	0.170841	0.00767828
19.9	0.0172985	0.0110712	0.0280622	0.74046	0.0368069	0.299797	0.00295051
19.10	0.695563	0.0826624	0.176071	0.161525	0.282149	0.0303925	3.83e-10
19.11	0.659537	5.95e-18	0.705079	0.123845	0.116164	0.0857053	0.132598
19.12	0.00071381	0.0418696	0.0216517	0.469159	0.445779	0.0616416	0.00468998
19.13	0.000169015	0.00435944	0.000640771	0.00250873	0.0250498	0.000408837	0.555634
19.14	0.357392	0.0358783	0.524538	0.227083	3.3e-14	0.686591	0.836911
19.15	0.884564	0.0255963	0.215093	0.5404	0.517052	0.738254	0.258842
19.16	7.2e-05	0.0264369	0.00224254	0.472233	0.31904	0.191293	0.636854
19.17	0.816069	0.0346193	0.40537	0.988767	0.448643	1.14e-09	0.991404
19.18	2.36e-13	0.930541	0.463739	0.629362	0.323327	0.458236	0.10938
19.19	0.355951	0.90362	0.45118	0.465298	0.118097	0.697227	1.55e-08
20.1	0.206349	4.57e-05	0.405427	1.77e-09	0.87156	0.934799	0.467016
20.2	0.365383	1.94e-05	0.187073	8.63e-10	0.992592	0.728959	0.376296
20.3	0.133778	0.0999534	0.220194	0.161599	0.71694	0.00289395	2.21e-12
20.4	0.387907	0.110926	0.731029	0.877382	0.0223989	0.654649	1.75e-05
20.5	0.733738	0.0548382	0.366499	0.80712	0.676093	1.85e-09	0.851856
20.6	0.811015	6.24e-18	0.613095	0.203892	0.128429	0.0361363	0.198912
20.7	0.000249752	0.00210121	0.000529487	0.00208907	0.03337	0.000392483	0.728131
20.8	0.250213	0.000145822	0.263411	0.785561	0.385407	3.48e-05	0.00406165
20.9	0.0676839	0.0455304	0.373126	0.169	0.562355	0.96959	0.182035
20.10	0.0376192	0.000199549	0.169513	1.51e-05	0.106848	0.00105897	0.308734
20.11	0.137132	0.156282	0.475841	0.224881	0.908905	0.466495	0.702388
20.12	0.793635	0.148331	0.116669	0.559789	0.140051	0.964078	0.135034
20.13	0.633351	0.00582873	0.80555	2.85e-05	0.0539186	0.0544147	0.300542
20.14	0.00635309	0.0598834	0.000472093	0.115333	0.370604	4.58e-07	0.0207629
20.15	0.000317909	0.0418222	0.000270792	0.276848	0.115659	0.19413	0.331841
20.16	8.96e-13	0.85351	0.381877	0.576315	0.775362	0.395856	0.055363
20.17	0.0924796	0.00968247	0.0841386	0.969944	0.137325	0.0724198	0.000472217
20.18	0.615937	0.0401082	0.529876	0.118657	3.4e-14	0.772721	0.959815
20.19	0.210728	0.373022	2.99e-08	0.345837	0.548544	0.107462	0.0218663
20.20	0.0974247	0.897443	0.657459	0.946779	0.114555	0.678602	3.23e-10
50.1	0.00151372	0.0562853	0.0726429	0.474811	0.848437	0.0908036	0.000719516
50.2	0.192678	0.00324402	0.0225459	0.290096	0.121706	0.195567	0.404479
50.3	0.203459	0.311872	3.53e-08	0.243042	0.914794	0.0471544	0.0259897
50.4	0.78141	0.961848	0.345454	0.467499	0.473098	0.164236	0.75537
50.5	0.674665	0.0231569	0.93695	0.781954	0.790823	6.81e-09	0.682964
50.6	0.561393	0.0869824	0.312076	0.899515	0.00208229	0.750866	0.267222
50.7	0.00149697	0.276727	0.00116612	0.896839	0.599271	0.511225	0.065609
50.8	0.255419	0.0864316	0.579104	0.0712989	0.1067	0.0288121	0.417935
50.9	0.0531333	0.000316497	0.0991011	0.150716	0.308437	0.0234225	0.827011
50.10	0.120133	0.0439264	0.00139676	0.349921	0.644054	2.21e-05	0.0339452
50.11	0.00736366	0.184528	0.444954	0.714288	0.189725	0.110418	0.3809
50.12	0.00506675	0.0735761	0.0433574	0.431307	0.918022	0.0652792	0.0106869
50.13	0.00103376	0.00312769	0.665231	0.202998	0.433074	0.0621399	0.431239
50.14	0.00020099	0.00486086	0.000842711	0.00236334	0.0153364	0.000809408	0.850269
50.15	0.901519	1.63e-13	0.355983	0.10148	0.191595	0.0149175	0.527871
50.16	0.00136254	0.000333723	8.39e-05	0.00746167	0.212827	0.0110343	0.986073
50.17	0.169133	0.464098	0.117817	0.739592	0.50546	0.543096	4.41e-05
50.18	0.79334	0.0901856	0.972257	0.345243	1.23e-13	0.940547	0.637496
50.19	0.161948	0.0111351	0.134682	0.961027	0.35931	0.0190551	0.00497747
50.20	0.145304	0.000321158	0.329211	0.833735	0.315625	6.96e-06	0.115634
50.21	0.0129996	0.00011334	0.131554	0.000208279	0.097203	3.81e-05	0.140954
50.22	0.196148	0.0101154	0.976689	0.884229	0.0900674	0.271793	9.79e-18
50.23	0.0199889	0.0539752	0.00282301	0.00040987	0.224233	0.000660093	0.811386
50.24	0.328327	0.000793991	0.375861	2.9e-10	0.383307	0.743983	0.865586
50.25	0.618294	0.333768	0.941087	8.84e-05	0.119576	0.14117	0.812485
50.26	0.963509	0.614858	0.57463	0.611734	0.425825	0.710331	0.872683
100.1	1.76e-11	0.985111	0.639132	0.648823	0.949718	0.348478	0.061899
100.2	0.417159	1.91e-24	0.41652	0.203681	0.0438087	0.0246069	0.861894
100.3	0.868528	0.570411	0.270429	0.706369	0.0168335	0.261238	0.682701
100.4	0.00012502	0.116095	6.85e-05	0.144555	0.583672	0.0965687	0.00628539
100.5	0.61271	0.0194976	0.135428	0.782279	5.96e-11	0.995768	0.498865
100.6	0.0175543	0.0799464	0.0232322	0.542157	0.608678	0.965143	9.88e-07
100.7	0.0146822	0.0453431	0.30386	0.243597	0.367416	0.263146	9.5e-34
100.8	0.659428	0.00460352	0.153133	0.0538559	0.347752	0.0494285	0.944207
100.9	0.0607611	6.56e-07	0.148267	1.28e-10	0.0816459	0.00352584	0.556584
100.10	0.219488	0.229498	0.787453	0.749326	0.0134071	0.597977	2.16e-07
100.11	0.43319	0.0283317	0.25119	2.01e-08	0.892608	0.222437	0.823033
100.12	0.000653959	0.0407694	0.00212024	0.000100706	0.0136114	0.0109176	0.288182
100.13	0.647903	0.0367486	0.356167	0.179331	0.248951	0.005075	0.359774
100.14	0.372991	0.82447	0.0836602	0.112043	0.746303	0.00125836	0.415776
100.15	0.00274225	0.14346	0.0887437	0.0306675	0.168555	0.0110547	0.882378
100.16	0.764013	0.0355624	0.519183	0.51152	0.7191	1.16e-09	0.636769
100.17	0.600793	0.162596	0.535879	1.24e-06	0.0200738	0.00671954	0.0786192
100.18	0.000830964	0.000603913	0.00145722	0.00109136	0.0211753	0.00144343	0.0982212
100.19	0.0813392	0.387734	0.485198	0.00354209	0.676738	0.212894	0.948261
100.20	0.554465	0.000388093	0.591079	0.321555	0.986017	1.12e-05	0.151996
100.21	0.00103863	0.480303	0.281333	0.00495334	0.780419	0.049656	0.0189504
100.22	1.01e-11	0.295568	0.867951	0.767751	0.610822	0.458276	0.0190127
100.23	0.589795	0.0677072	0.889625	0.248635	0.549712	0.289332	0.695661
100.24	0.27791	0.523142	0.216963	0.429608	0.0116205	0.423917	0.00233198
100.25	0.00280375	0.829095	0.174315	0.669603	0.0889752	0.00809635	0.0962111
100.26	0.0568514	0.0570073	0.448677	0.131549	0.947207	0.817867	0.603922
100.27	0.00743974	0.00784848	0.0397521	0.970165	0.459712	0.00543987	0.0251963
100.28	0.0791632	0.192899	0.0156053	0.118523	0.592141	0.019655	0.0380501
100.29	0.228993	0.00262875	0.0229954	0.0181253	0.768797	0.00527514	0.810929
100.30	0.889749	0.32808	1.9e-07	0.464129	0.908486	0.166845	0.0269768
100.31	0.63615	0.257566	0.125313	0.935285	0.464873	0.998021	0.636306
100.32	0.951443	0.010451	0.642475	0.218982	0.443036	0.456873	0.48658

## Sheet: S6C
The topic-GWAS results for the example SNP "rs143384" and all topics inferred by all treeLFA models on the top-100 UKB dataset.
topic(model.topic)	P	BETA	SE
2.1	0.00617811	-0.0102554	0.00374531
2.2	0.00617811	0.0102554	0.00374531
3.1	1.46013e-05	-0.0153393	0.00353874
3.2	0.00239033	0.0115233	0.00379443
3.3	0.952089	0.000216439	0.0036023
4.1	0.00191366	0.0115425	0.00371937
4.2	0.00416633	-0.00961143	0.00335442
4.3	7.62381e-05	-0.0131245	0.00331763
4.4	0.788815	0.000956994	0.00357287
5.1	0.00307629	-0.00994969	0.00336135
5.2	0.650723	-0.00149846	0.00330961
5.3	0.0011839	0.0125325	0.00386476
5.4	2.72023e-05	-0.014387	0.00342893
5.5	0.983197	7.65599e-05	0.00363522
6.1	0.00107043	0.012708	0.00388463
6.2	3.10714e-05	-0.0139948	0.00335968
6.3	0.95717	0.000198504	0.00369613
6.4	0.143548	-0.00438546	0.00299818
6.5	0.00379681	-0.00983756	0.00339861
6.6	0.597641	-0.00177897	0.00337056
7.1	0.0075171	-0.0092268	0.0034518
7.2	1.40347e-05	-0.0135276	0.00311453
7.3	0.851827	-0.000644024	0.00344789
7.4	0.00026493	0.0140982	0.00386525
7.5	0.162821	-0.00429372	0.0030765
7.6	0.725526	-0.00128518	0.00366062
7.7	0.0486196	-0.00716337	0.00363269
8.1	0.248043	-0.00443782	0.00384188
8.2	0.254064	0.00372635	0.00326719
8.3	0.212299	-0.00392851	0.00314968
8.4	0.128517	-0.00531004	0.00349349
8.5	6.2621e-07	-0.015981	0.00320708
8.6	0.000326033	0.0143819	0.00400195
8.7	0.83528	0.000707413	0.00340209
8.8	0.0172512	-0.00836295	0.0035119
9.1	0.455509	-0.00220355	0.00295278
9.2	0.000353144	0.0141923	0.00397224
9.3	0.919413	-0.00034503	0.0034103
9.4	0.846277	0.00065526	0.00337988
9.5	0.313851	0.0032763	0.00325296
9.6	0.18289	-0.00512306	0.0038464
9.7	0.0182519	-0.00825349	0.00349653
9.8	0.257881	-0.00354317	0.00313163
9.9	1.09663e-12	-0.022211	0.00312036
10.1	0.388542	0.00276757	0.00320965
10.2	0.404342	0.0026914	0.00322751
10.3	3.59897e-13	-0.0221345	0.00304458
10.4	0.0339913	-0.00736794	0.00347514
10.5	0.516925	-0.00188592	0.00290996
10.6	0.462387	-0.00231956	0.0031562
10.7	0.892288	-0.00046152	0.00340832
10.8	0.000494234	-0.0132677	0.00380828
10.9	0.517045	-0.00245743	0.00379287
10.10	0.00058244	0.0137846	0.00400751
11.1	0.000675424	0.0138417	0.0040718
11.2	0.176769	0.00412553	0.0030542
11.3	0.36667	-0.00288805	0.00319924
11.4	0.72614	-0.00107416	0.0030667
11.5	0.0611915	-0.0065546	0.00350117
11.6	4.74657e-13	-0.0214041	0.00295938
11.7	0.000161868	-0.0143628	0.00380757
11.8	0.317325	-0.00275765	0.00275773
11.9	0.830194	-0.000741059	0.00345558
11.10	0.785809	-0.00101923	0.00375053
11.11	0.353262	0.003007	0.00323932
12.1	3.03901e-16	-0.0237749	0.00290925
12.2	0.0262167	-0.00712686	0.00320597
12.3	0.407285	-0.0022749	0.00274521
12.4	0.915057	0.000395768	0.00371047
12.5	0.657844	-0.00130278	0.00294152
12.6	0.996181	1.64435e-05	0.00343547
12.7	0.680491	0.00132937	0.00322824
12.8	0.0794019	-0.00610671	0.00348125
12.9	0.000211082	-0.014217	0.00383683
12.10	0.000721474	0.0138499	0.00409601
12.11	0.621731	-0.00151768	0.00307597
12.12	0.0252498	0.00679548	0.00303699
13.1	3.5458e-05	-0.0159208	0.00384997
13.2	0.519662	-0.00202646	0.00314733
13.3	0.000880076	0.0137295	0.00412753
13.4	0.891404	-0.000405522	0.00297025
13.5	0.360588	0.00299389	0.0032747
13.6	0.910867	0.000387328	0.00345996
13.7	0.0727677	-0.0062376	0.00347636
13.8	0.222203	-0.00467154	0.00382696
13.9	3.00279e-13	-0.0212573	0.00291413
13.10	0.00691112	-0.0089974	0.003331
13.11	0.495558	0.00188793	0.00277026
13.12	0.0429554	0.00612597	0.00302644
13.13	0.323673	-0.00271287	0.00274877
14.1	8.26989e-05	-0.014827	0.00376655
14.2	0.721985	-0.0012291	0.00345439
14.3	0.825649	0.000660359	0.00299774
14.4	0.740434	-0.000892599	0.00269441
14.5	0.306134	0.00307256	0.0030024
14.6	0.000607844	0.0111867	0.00326321
14.7	0.00145949	-0.0122069	0.00383545
14.8	0.964006	-0.000166727	0.00369461
14.9	0.679483	-0.00114153	0.00276286
14.10	0.363227	0.00304554	0.00334956
14.11	0.64016	-0.00143075	0.00306058
14.12	0.0932153	-0.00582385	0.0034693
14.13	7.30746e-15	-0.0227631	0.00292607
15.1	0.96278	-0.000171984	0.00368547
15.2	0.0753057	-0.00686363	0.003859
15.3	0.0174384	-0.00869855	0.00365894
15.4	0.842946	-0.000599159	0.00302413
15.5	0.624003	-0.00148864	0.0030369
15.6	0.0369611	0.00627249	0.00300666
15.7	0.000712714	0.01361	0.00402107
15.8	3.0526e-05	-0.0160008	0.00383752
15.9	0.0821583	-0.00609191	0.00350451
15.10	0.291737	-0.00292478	0.00277409
15.11	0.994208	1.8505e-05	0.0025492
15.12	0.914312	0.000295212	0.00274356
15.13	0.379658	0.00289442	0.00329462
15.14	3.10733e-15	-0.0232079	0.0029426
15.15	0.902914	-0.000412226	0.00337942
16.1	0.945605	0.000249789	0.00366118
16.2	0.589561	-0.0016385	0.00303722
16.3	0.0738363	-0.00684682	0.0038301
16.4	0.232598	-0.0029924	0.00250684
16.5	0.633559	-0.00145117	0.00304405
16.6	0.0585993	-0.0066131	0.00349679
16.7	0.000899173	0.0133655	0.00402535
16.8	0.162004	-0.00427961	0.00306044
16.9	0.0465325	0.0047343	0.0023784
16.10	0.762874	-0.00101997	0.00338063
16.11	0.0204365	-0.00852733	0.00367835
16.12	2.49246e-14	-0.0225294	0.0029556
16.13	0.502019	-0.00186987	0.00278537
16.14	0.0982025	0.0049293	0.00298089
16.15	1.27653e-05	-0.0165513	0.00379256
16.16	0.188406	0.00434767	0.00330543
17.1	0.234569	-0.00456194	0.00383785
17.2	0.298774	0.00301379	0.00290047
17.3	0.0260465	-0.0080593	0.0036213
17.4	0.925938	-0.000229788	0.002472
17.5	0.413609	0.0025075	0.00306705
17.6	0.0493513	-0.00612981	0.00311862
17.7	0.42084	0.00262742	0.00326401
17.8	0.000839528	0.0131667	0.00394278
17.9	0.681217	-0.0012441	0.00302847
17.10	0.0132185	0.00585533	0.00236308
17.11	0.296866	-0.00290869	0.00278829
17.12	0.94988	0.000229548	0.00365185
17.13	0.191646	0.00391359	0.00299724
17.14	0.0891624	-0.00542139	0.00318936
17.15	0.0778354	-0.00619114	0.00351093
17.16	4.90164e-14	-0.022232	0.00295056
17.17	1.98636e-05	-0.0162548	0.00380988
17.18	0.802781	0.000836269	0.00334842
18.1	0.364731	0.00260982	0.00287936
18.2	5.30409e-05	-0.0152925	0.00378353
18.3	0.033365	-0.00725005	0.00340751
18.4	0.0408452	-0.00658318	0.00321899
18.5	0.0597568	-0.00571003	0.00303307
18.6	0.947193	0.000238941	0.00360759
18.7	0.833329	-0.000699105	0.0033222
18.8	0.659501	0.00127852	0.00290175
18.9	0.643858	-0.00172746	0.00373657
18.10	0.515242	-0.00196469	0.00301936
18.11	0.000752114	0.013268	0.00393725
18.12	0.0762997	0.0041583	0.00234591
18.13	0.0132226	-0.00894557	0.00361039
18.14	0.163459	0.00447807	0.00321347
18.15	0.0232255	0.0067502	0.00297403
18.16	0.202292	-0.00354696	0.00278182
18.17	4.7298e-15	-0.023091	0.00294744
18.18	0.525544	-0.00156104	0.00245902
19.1	0.791659	0.000650109	0.00246107
19.2	8.95716e-05	-0.0147765	0.00377213
19.3	0.00450199	-0.0102484	0.00360773
19.4	0.877965	0.000480047	0.00312633
19.5	0.368957	-0.00273925	0.00304893
19.6	0.975806	-0.000109699	0.00361721
19.7	0.0975318	-0.00569365	0.00343624
19.8	0.27216	-0.00419093	0.00381652
19.9	0.0168794	0.00542303	0.00226968
19.10	0.667974	-0.00129701	0.00302384
19.11	0.273219	0.0030789	0.00281003
19.12	0.00159828	0.0123845	0.00392381
19.13	0.36285	-0.00253364	0.00278437
19.14	0.0571616	0.00564214	0.0029663
19.15	0.0148948	-0.00930311	0.00382068
19.16	0.932873	-0.000279946	0.00332354
19.17	0.0609865	-0.00593075	0.00316543
19.18	0.516061	0.00210266	0.00323771
19.19	3.80326e-14	-0.0224126	0.00296154
20.1	1.62846e-15	-0.0235227	0.00295245
20.2	0.100683	0.00374556	0.00228171
20.3	0.873927	0.000494027	0.00311351
20.4	0.983278	6.93623e-05	0.00330938
20.5	0.375623	-0.00267427	0.0030184
20.6	0.00113024	0.012595	0.00386831
20.7	0.39442	0.00306227	0.00359578
20.8	0.615609	-0.00123256	0.00245489
20.9	7.11135e-05	-0.0148871	0.00374747
20.10	0.0280063	0.00630187	0.00286813
20.11	0.0513901	0.00576548	0.00295936
20.12	0.32656	-0.00297434	0.00303174
20.13	0.00707338	-0.00970212	0.0036022
20.14	0.0113322	-0.00940275	0.00371313
20.15	0.0856772	-0.00542663	0.00315748
20.16	0.817278	-0.000887885	0.00384288
20.17	0.309491	-0.00283284	0.00278743
20.18	0.121954	-0.00520159	0.00336318
20.19	0.303479	0.00331908	0.00322554
20.20	0.120445	0.00433054	0.00278865
50.1	0.0734747	0.00372291	0.00207998
50.2	0.0636181	-0.00601335	0.00324195
50.3	0.127331	0.00351214	0.00230348
50.4	0.860209	-0.000574079	0.00325982
50.5	0.546461	-0.00174189	0.00288836
50.6	0.0595784	-0.00638959	0.00339167
50.7	0.538298	-0.00148605	0.00241482
50.8	0.0789885	0.00347774	0.00197982
50.9	0.0367397	-0.00738816	0.00353729
50.10	0.451317	-0.0021771	0.00289038
50.11	0.448934	0.00206442	0.00272641
50.12	0.977227	-6.81841e-05	0.00238862
50.13	0.00118357	0.00892532	0.00275232
50.14	0.450619	-0.0021804	0.0028903
50.15	0.00722527	0.00514985	0.00191708
50.16	0.701242	0.00119613	0.0031178
50.17	0.266541	-0.00303412	0.00273082
50.18	0.50076	0.00162709	0.00241661
50.19	0.999228	3.42344e-06	0.0035373
50.20	9.46384e-07	-0.0181872	0.00370974
50.21	0.00404008	0.00790688	0.00275019
50.22	0.00221507	0.00579759	0.00189477
50.23	7.223e-15	-0.0221866	0.00285143
50.24	0.395477	-0.00214061	0.00251918
50.25	0.022992	0.00662937	0.00291583
50.26	0.0412072	-0.00631479	0.00309329
100.1	0.278041	-0.00300806	0.00277309
100.2	0.252604	-0.00311778	0.00272522
100.3	0.00110664	-0.010933	0.0033517
100.4	0.206139	-0.00323308	0.0025573
100.5	0.742849	0.000955043	0.00291097
100.6	5.99172e-05	0.00895142	0.0022305
100.7	0.963526	-0.000116045	0.00253765
100.8	2.50846e-09	-0.0196202	0.0032914
100.9	0.156123	0.00316161	0.00222926
100.10	3.88956e-14	-0.0194402	0.00256976
100.11	0.000873941	0.00541224	0.00162614
100.12	0.520219	0.00132328	0.00205795
100.13	0.0118864	0.00436049	0.00173344
100.14	0.105728	-0.00480294	0.002969
100.15	0.550752	-0.00180578	0.00302662
100.16	0.548956	-0.00160171	0.00267252
100.17	0.0034866	0.00749119	0.00256438
100.18	0.0369568	0.00433067	0.00207582
100.19	0.92469	-0.000309021	0.00326912
100.20	0.00951508	0.00492009	0.00189746
100.21	0.0777343	-0.00512144	0.00290333
100.22	0.745695	-0.000741718	0.00228698
100.23	0.325544	0.0029322	0.00298252
100.24	0.0572782	0.00300642	0.00158134
100.25	0.609574	-0.00115301	0.00225778
100.26	0.452429	-0.00266374	0.00354516
100.27	0.0965331	0.00336901	0.0020272
100.28	0.0140113	0.00416708	0.00169601
100.29	0.257917	-0.0033787	0.00298648
100.30	0.0285419	0.00603953	0.00275807
100.31	0.329494	0.00243408	0.00249615
100.32	0.0102185	-0.00855985	0.00333281

## Sheet: S6D
Predictive likelihood for treeLFA models set with different numbers of topics on the top-100 UKB dataset.
Model	Chain	Predictive likelihood (mean)	Predictive likelihood (standard deviation)
2	1	-528186	29.3772
2	2	-528170	29.9674
2	3	-528179	27.9715
2	4	-528183	29.6862
2	5	-528186	22.0627
2	6	-528173	25.473
2	7	-528170	29.6684
2	8	-528169	27.5006
2	9	-528179	28.8077
2	10	-528171	25.9375
3	1	-521518	55.0108
3	2	-521529	46.8526
3	3	-521526	43.2164
3	4	-521540	37.9228
3	5	-521524	43.0577
3	6	-521545	33.2081
3	7	-521529	47.8062
3	8	-521522	41.3789
3	9	-521528	42.0394
3	10	-521524	38.2951
4	1	-516797	48.2778
4	2	-516797	49.407
4	3	-516793	57.0359
4	4	-516787	47.1245
4	5	-516783	55.218
4	6	-516792	55.4591
4	7	-516775	58.808
4	8	-516763	67.8319
4	9	-516784	45.4702
4	10	-516797	38.676
5	1	-512826	59.4968
5	2	-514146	48.0765
5	3	-512838	61.075
5	4	-512839	47.8185
5	5	-512839	58.1272
5	6	-512837	52.0278
5	7	-512862	45.6317
5	8	-512832	43.08
5	9	-512835	60.741
5	10	-512853	54.4748
6	1	-510157	67.3642
6	2	-510143	59.8025
6	3	-510157	71.8991
6	4	-510149	72.7887
6	5	-510755	59.8632
6	6	-510157	44.1871
6	7	-510163	60.5363
6	8	-510152	53.098
6	9	-510148	81.6763
6	10	-510144	59.8894
7	1	-508071	49.14
7	2	-508093	55.0391
7	3	-508063	63.9604
7	4	-508078	64.2009
7	5	-508089	50.2805
7	6	-508075	41.6122
7	7	-508067	60.0553
7	8	-508183	57.8634
7	9	-508163	52.125
7	10	-508073	50.6751
8	1	-506284	48.6236
8	2	-506266	59.0028
8	3	-506286	59.1519
8	4	-506284	38.3456
8	5	-506271	43.529
8	6	-506285	51.7654
8	7	-506277	52.5592
8	8	-506298	49.2672
8	9	-506278	48.7307
8	10	-506288	48.359
9	1	-505060	55.4068
9	2	-505055	57.5993
9	3	-505059	59.9645
9	4	-505042	44.8667
9	5	-505044	58.5889
9	6	-505077	71.8748
9	7	-505055	53.2985
9	8	-505052	41.7868
9	9	-505060	56.0193
9	10	-505060	56.8844
10	1	-503990	51.369
10	2	-504032	36.0572
10	3	-504000	42.3019
10	4	-504418	38.9339
10	5	-504415	79.0216
10	6	-504001	40.7365
10	7	-503990	28.1749
10	8	-504007	71.6203
10	9	-504397	54.6428
10	10	-504038	46.6113
11	1	-503349	53.001
11	2	-503301	49.6304
11	3	-503331	59.5528
11	4	-503330	34.0844
11	5	-503325	44.0404
11	6	-503319	56.1783
11	7	-503343	68.3083
11	8	-503318	56.8563
11	9	-503340	58.5382
11	10	-503316	69.3161
12	1	-502807	53.3498
12	2	-502807	58.4342
12	3	-502810	52.8929
12	4	-502717	62.933
12	5	-502783	54.5444
12	6	-502817	55.823
12	7	-502939	67.9118
12	8	-502771	47.0971
12	9	-502940	52.104
12	10	-502952	54.8053
13	1	-502404	65.5771
13	2	-502295	69.2956
13	3	-502170	48.1638
13	4	-502388	69.5098
13	5	-502410	59.0142
13	6	-502155	62.5524
13	7	-502351	48.5157
13	8	-502180	51.2116
13	9	-502240	47.5596
13	10	-502309	45.0428
14	1	-501772	46.2211
14	2	-501966	45.891
14	3	-501919	48.3684
14	4	-501747	50.7455
14	5	-501695	54.3807
14	6	-501977	43.9737
14	7	-501815	54.0127
14	8	-501920	65.8465
14	9	-501860	60.1263
14	10	-501978	52.0768
15	1	-501319	63.8659
15	2	-501304	53.5413
15	3	-501579	60.3415
15	4	-501489	56.7372
15	5	-501452	41.2439
15	6	-501615	48.9171
15	7	-501320	47.2985
15	8	-501270	52.7862
15	9	-501276	47.1636
15	10	-501527	52.3085
16	1	-500973	56.2537
16	2	-501176	62.8385
16	3	-500972	59.9581
16	4	-501181	54.7139
16	5	-501121	56.3348
16	6	-500970	59.6382
16	7	-500908	46.2548
16	8	-501186	52.0991
16	9	-500987	53.585
16	10	-500939	64.0093
17	1	-500609	55.0178
17	2	-500662	45.1808
17	3	-500703	48.1684
17	4	-500733	54.7688
17	5	-500734	42.9287
17	6	-500668	58.258
17	7	-500641	49.7766
17	8	-500895	66.6748
17	9	-500607	62.7587
17	10	-500763	43.3983
18	1	-500364	69.228
18	2	-500289	48.6206
18	3	-500370	44.3608
18	4	-500433	56.4226
18	5	-500374	46.1821
18	6	-500618	50.2203
18	7	-500490	68.4527
18	8	-500391	58.2067
18	9	-500400	52.4148
18	10	-500439	49.2693
19	1	-500258	65.0141
19	2	-500243	56.2883
19	3	-500197	44.2041
19	4	-500209	58.5001
19	5	-500214	43.4657
19	6	-500197	50.9584
19	7	-500042	72.1814
19	8	-500260	53.5111
19	9	-500073	53.0693
19	10	-500135	48.6587
20	1	-499967	37.6607
20	2	-499852	54.5836
20	3	-499982	52.5227
20	4	-499897	53.3534
20	5	-500082	55.0542
20	6	-500076	55.4749
20	7	-499896	46.0975
20	8	-500048	56.6587
20	9	-500044	43.3177
20	10	-499909	59.4502
50	1	-499400	49.17
50	2	-499121	58.0834
50	3	-499228	55.6747
50	4	-499256	75.224
50	5	-499041	58.9452
50	6	-499128	62.6485
50	7	-499004	46.2629
50	8	-499114	51.9622
50	9	-499183	52.2611
50	10	-498996	55.8535
100	1	-499043	83.4952
100	2	-499106	83.6823
100	3	-498965	69.2002
100	4	-499174	59.3536
100	5	-498875	76.8873
100	6	-498928	56.1767
100	7	-499025	73.2883
100	8	-499000	71.4033
100	9	-498972	82.157
100	10	-498929	77.9134
