# Supplementary material for: Topic modeling identifies novel genetic loci associated with multimorbidities in UK Biobank
Source: Cell Genom. 2023 Aug 1;3(8):100371. doi: 10.1016/j.xgen.2023.100371 (PMC10435382; doi:10.1016/j.xgen.2023.100371)
Supplement: Table S7. Analyses on hundreds of ICD-10 codes in UKB, related to Figure 6 — S7A. Tree structure of the top 436 most frequent ICD-10 codes from chapters 1–14 of the ICD-10 coding system in UKB. The first column contains the top 436 ICD-10 codes and all the internal codes on the tree structure of the 436 ICD-10 codes (ordered according to the layers of nodes on the tree and the names of nodes). The second column contains the parent codes of the corresponding ICD-10 codes in the first column. S7B. The 40 topics inferred by treeLFA and flatLFA on the top 436 UKB dataset. S7C. Numbers of top active codes from different ICD-10 chapters in the 40 topics inferred by treeLFA on the top 436 UKB dataset. Active codes are those having a scaled probability >0.5 in a topic. S7D. Predictive likelihood on the test data for treeLFA and flatLFA chains on the top 436 dataset. For each chain, the predictive likelihood is calculated 10 times to get the standard error. S7E. Significant SNPs found by topic-GWAS for the 40 treeLFA inferred topics. CHR, chromosome; BP, physical position (base pair) of SNP; BETA, estimated effect size (regression coefficient); SE, standard error of the estimated effect size. S7F. Numbers of associated loci for the 40 treeLFA and flatLFA topics on the top 436 UKB dataset. Topics are named according to their order in Table S7B. S7G. Effect sizes of lead SNPs associated with the 40 treeLFA inferred topics. S7H. Numbers of associated loci and estimated heritability for the 40 topics inferred by treeLFA on the top 436 UKB dataset. S7I. treeLFA inferred topics with a substantial number of novel loci found by topic-GWAS. Novel loci means those that were not found to be significant by single-code GWAS. Dominant ICD-10 chapter, the ICD-10 chapter contributing the majority of active codes in the corresponding topic. S7J. Functional validation for the topic-associated loci on the top 436 UKB dataset. S7K. Comparison of the performance of three PRSs for the 436 ICD-10 codes. The three PRSs for ICD-10 codes are constructed using single-code GWAS [file mmc8.xlsx]

## Sheet: S7A
Tree structure of the top-436 most frequent ICD-10 codes from chapters 1-14 of the ICD-10 coding system in UK Biobank.
Node	Parent node	Node information
chapter1	0	Chapter I Certain infectious and parasitic diseases
chapter2	0	Chapter II Neoplasms
chapter3	0	Chapter III Diseases of the blood and blood-forming organs and certain disorders involving the immune mechanism
chapter4	0	Chapter IV Endocrine, nutritional and metabolic diseases
chapter5	0	Chapter IX Diseases of the circulatory system
chapter6	0	Chapter V Mental and behavioural disorders
chapter7	0	Chapter VI Diseases of the nervous system
chapter8	0	Chapter VII Diseases of the eye and adnexa
chapter9	0	Chapter VIII Diseases of the ear and mastoid process
chapter10	0	Chapter X Diseases of the respiratory system
chapter11	0	Chapter XI Diseases of the digestive system
chapter12	0	Chapter XII Diseases of the skin and subcutaneous tissue
chapter13	0	Chapter XIII Diseases of the musculoskeletal system and connective tissue
chapter14	0	Chapter XIV Diseases of the genitourinary system
Block A00-A09	chapter1	A00-A09 Intestinal infectious diseases
Block A30-A49	chapter1	A30-A49 Other bacterial diseases
Block B00-B09	chapter1	B00-B09 Viral infections characterized by skin and mucous membrane lesions
Block B15-B19	chapter1	B15-B19 Viral hepatitis
Block B25-B34	chapter1	B25-B34 Other viral diseases
Block B35-B49	chapter1	B35-B49 Mycoses
Block B95-B98	chapter1	B95-B98 Bacterial, viral and other infectious agents
Block C15-C26	chapter2	C15-C26 Malignant neoplasms of digestive organs
Block C30-C39	chapter2	C30-C39 Malignant neoplasms of respiratory and intrathoracic organs
Block C43-C44	chapter2	C43-C44 Melanoma and other malignant neoplasms of skin
Block C50-C50	chapter2	C50-C50 Malignant neoplasm of breast
Block C51-C58	chapter2	C51-C58 Malignant neoplasms of female genital organs
Block C60-C63	chapter2	C60-C63 Malignant neoplasms of male genital organs
Block C64-C68	chapter2	C64-C68 Malignant neoplasms of urinary tract
Block C69-C72	chapter2	C69-C72 Malignant neoplasms of eye, brain and other parts of central nervous system
Block C73-C75	chapter2	C73-C75 Malignant neoplasms of thyroid and other endocrine glands
Block C76-C80	chapter2	C76-C80 Malignant neoplasms of ill-defined, secondary and unspecified sites
Block C81-C96	chapter2	C81-C96 Malignant neoplasms, stated or presumed to be primary, of lymphoid, haematopoietic and related tissue
Block D00-D09	chapter2	D00-D09 In situ neoplasms
Block D10-D36	chapter2	D10-D36 Benign neoplasms
Block D37-D48	chapter2	D37-D48 Neoplasms of uncertain or unknown behaviour
Block D50-D53	chapter3	D50-D53 Nutritional anaemias
Block D60-D64	chapter3	D60-D64 Aplastic and other anaemias
Block D65-D69	chapter3	D65-D69 Coagulation defects, purpura and other haemorrhagic conditions
Block D70-D77	chapter3	D70-D77 Other diseases of blood and blood-forming organs
Block D80-D89	chapter3	D80-D89 Certain disorders involving the immune mechanism
Block E00-E07	chapter4	E00-E07 Disorders of thyroid gland
Block E10-E14	chapter4	E10-E14 Diabetes mellitus
Block E15-E16	chapter4	E15-E16 Other disorders of glucose regulation and pancreatic internal secretion
Block E20-E35	chapter4	E20-E35 Disorders of other endocrine glands
Block E50-E64	chapter4	E50-E64 Other nutritional deficiencies
Block E65-E68	chapter4	E65-E68 Obesity and other hyperalimentation
Block E70-E90	chapter4	E70-E90 Metabolic disorders
Block F00-F09	chapter5	F00-F09 Organic, including symptomatic, mental disorders
Block F10-F19	chapter5	F10-F19 Mental and behavioural disorders due to psychoactive substance use
Block F20-F29	chapter5	F20-F29 Schizophrenia, schizotypal and delusional disorders
Block F30-F39	chapter5	F30-F39 Mood [affective] disorders
Block F40-F48	chapter5	F40-F48 Neurotic, stress-related and somatoform disorders
Block G20-G26	chapter6	G20-G26 Extrapyramidal and movement disorders
Block G30-G32	chapter6	G30-G32 Other degenerative diseases of the nervous system
Block G35-G37	chapter6	G35-G37 Demyelinating diseases of the central nervous system
Block G40-G47	chapter6	G40-G47 Episodic and paroxysmal disorders
Block G50-G59	chapter6	G50-G59 Nerve, nerve root and plexus disorders
Block G60-G64	chapter6	G60-G64 Polyneuropathies and other disorders of the peripheral nervous system
Block G80-G83	chapter6	G80-G83 Cerebral palsy and other paralytic syndromes
Block G90-G99	chapter6	G90-G99 Other disorders of the nervous system
Block H00-H06	chapter7	H00-H06 Disorders of eyelid, lacrimal system and orbit
Block H10-H13	chapter7	H10-H13 Disorders of conjunctiva
Block H15-H22	chapter7	H15-H22 Disorders of sclera, cornea, iris and ciliary body
Block H25-H28	chapter7	H25-H28 Disorders of lens
Block H30-H36	chapter7	H30-H36 Disorders of choroid and retina
Block H40-H42	chapter7	H40-H42 Glaucoma
Block H43-H45	chapter7	H43-H45 Disorders of vitreous body and globe
Block H49-H52	chapter7	H49-H52 Disorders of ocular muscles, binocular movement, accommodation and refraction
Block H53-H54	chapter7	H53-H54 Visual disturbances and blindness
Block H55-H59	chapter7	H55-H59 Other disorders of eye and adnexa
Block H60-H62	chapter8	H60-H62 Diseases of external ear
Block H65-H75	chapter8	H65-H75 Diseases of middle ear and mastoid
Block H80-H83	chapter8	H80-H83 Diseases of inner ear
Block H90-H95	chapter8	H90-H95 Other disorders of ear
Block I05-I09	chapter9	I05-I09 Chronic rheumatic heart diseases
Block I10-I15	chapter9	I10-I15 Hypertensive diseases
Block I20-I25	chapter9	I20-I25 Ischaemic heart diseases
Block I26-I28	chapter9	I26-I28 Pulmonary heart disease and diseases of pulmonary circulation
Block I30-I52	chapter9	I30-I52 Other forms of heart disease
Block I60-I69	chapter9	I60-I69 Cerebrovascular diseases
Block I70-I79	chapter9	I70-I79 Diseases of arteries, arterioles and capillaries
Block I80-I89	chapter9	I80-I89 Diseases of veins, lymphatic vessels and lymph nodes, not elsewhere classified
Block I95-I99	chapter9	I95-I99 Other and unspecified disorders of the circulatory system
Block J00-J06	chapter10	J00-J06 Acute upper respiratory infections
Block J09-J18	chapter10	J09-J18 Influenza and pneumonia
Block J20-J22	chapter10	J20-J22 Other acute lower respiratory infections
Block J30-J39	chapter10	J30-J39 Other diseases of upper respiratory tract
Block J40-J47	chapter10	J40-J47 Chronic lower respiratory diseases
Block J60-J70	chapter10	J60-J70 Lung diseases due to external agents
Block J80-J84	chapter10	J80-J84 Other respiratory diseases principally affecting the interstitium
Block J85-J86	chapter10	J85-J86 Suppurative and necrotic conditions of lower respiratory tract
Block J90-J94	chapter10	J90-J94 Other diseases of pleura
Block J95-J99	chapter10	J95-J99 Other diseases of the respiratory system
Block K00-K14	chapter11	K00-K14 Diseases of oral cavity, salivary glands and jaws
Block K20-K31	chapter11	K20-K31 Diseases of oesophagus, stomach and duodenum
Block K35-K38	chapter11	K35-K38 Diseases of appendix
Block K40-K46	chapter11	K40-K46 Hernia
Block K50-K52	chapter11	K50-K52 Noninfective enteritis and colitis
Block K55-K64	chapter11	K55-K64 Other diseases of intestines
Block K65-K67	chapter11	K65-K67 Diseases of peritoneum
Block K70-K77	chapter11	K70-K77 Diseases of liver
Block K80-K87	chapter11	K80-K87 Disorders of gallbladder, biliary tract and pancreas
Block K90-K93	chapter11	K90-K93 Other diseases of the digestive system
Block L00-L08	chapter12	L00-L08 Infections of the skin and subcutaneous tissue
Block L20-L30	chapter12	L20-L30 Dermatitis and eczema
Block L40-L45	chapter12	L40-L45 Papulosquamous disorders
Block L50-L54	chapter12	L50-L54 Urticaria and erythema
Block L55-L59	chapter12	L55-L59 Radiation-related disorders of the skin and subcutaneous tissue
Block L60-L75	chapter12	L60-L75 Disorders of skin appendages
Block L80-L99	chapter12	L80-L99 Other disorders of the skin and subcutaneous tissue
Block M00-M03	chapter13	M00-M03 Infectious arthropathies
Block M05-M14	chapter13	M05-M14 Inflammatory polyarthropathies
Block M15-M19	chapter13	M15-M19 Arthrosis
Block M20-M25	chapter13	M20-M25 Other joint disorders
Block M40-M43	chapter13	M40-M43 Deforming dorsopathies
Block M45-M49	chapter13	M45-M49 Spondylopathies
Block M50-M54	chapter13	M50-M54 Other dorsopathies
Block M60-M63	chapter13	M60-M63 Disorders of muscles
Block M65-M68	chapter13	M65-M68 Disorders of synovium and tendon
Block M70-M79	chapter13	M70-M79 Other soft tissue disorders
Block M80-M85	chapter13	M80-M85 Disorders of bone density and structure
Block M86-M90	chapter13	M86-M90 Other osteopathies
Block M91-M94	chapter13	M91-M94 Chondropathies
Block M95-M99	chapter13	M95-M99 Other disorders of the musculoskeletal system and connective tissue
Block N00-N08	chapter14	N00-N08 Glomerular diseases
Block N10-N16	chapter14	N10-N16 Renal tubulo-interstitial diseases
Block N17-N19	chapter14	N17-N19 Renal failure
Block N20-N23	chapter14	N20-N23 Urolithiasis
Block N25-N29	chapter14	N25-N29 Other disorders of kidney and ureter
Block N30-N39	chapter14	N30-N39 Other diseases of urinary system
Block N40-N51	chapter14	N40-N51 Diseases of male genital organs
Block N60-N64	chapter14	N60-N64 Disorders of breast
Block N70-N77	chapter14	N70-N77 Inflammatory diseases of female pelvic organs
Block N80-N98	chapter14	N80-N98 Noninflammatory disorders of female genital tract
Block N99-N99	chapter14	N99-N99 Other disorders of the genitourinary system
A04	Block A00-A09	A04 Other bacterial intestinal infections
A08	Block A00-A09	A08 Viral and other specified intestinal infections
A09	Block A00-A09	A09 Diarrhoea and gastro-enteritis of presumed infectious origin
A41	Block A30-A49	A41 Other septicaemia
A49	Block A30-A49	A49 Bacterial infection of unspecified site
B02	Block B00-B09	B02 Zoster [herpes zoster]
B07	Block B00-B09	B07 Viral warts
B18	Block B15-B19	B18 Chronic viral hepatitis
B34	Block B25-B34	B34 Viral infection of unspecified site
B37	Block B35-B49	B37 Candidiasis
B95	Block B95-B98	B95 Streptococcus and staphylococcus as the cause of diseases classified to other chapters
B96	Block B95-B98	B96 Other bacterial agents as the cause of diseases classified to other chapters
B97	Block B95-B98	B97 Viral agents as the cause of diseases classified to other chapters
B98	Block B95-B98	B98 Other specified infectious agents as the cause of diseases classified to other chapters
C15	Block C15-C26	C15 Malignant neoplasm of oesophagus
C16	Block C15-C26	C16 Malignant neoplasm of stomach
C18	Block C15-C26	C18 Malignant neoplasm of colon
C19	Block C15-C26	C19 Malignant neoplasm of rectosigmoid junction
C20	Block C15-C26	C20 Malignant neoplasm of rectum
C22	Block C15-C26	C22 Malignant neoplasm of liver and intrahepatic bile ducts
C25	Block C15-C26	C25 Malignant neoplasm of pancreas
C34	Block C30-C39	C34 Malignant neoplasm of bronchus and lung
C43	Block C43-C44	C43 Malignant melanoma of skin
C44	Block C43-C44	C44 Other malignant neoplasms of skin
C50	Block C50-C50	C50 Malignant neoplasm of breast
C54	Block C51-C58	C54 Malignant neoplasm of corpus uteri
C56	Block C51-C58	C56 Malignant neoplasm of ovary
C61	Block C60-C63	C61 Malignant neoplasm of prostate
C64	Block C64-C68	C64 Malignant neoplasm of kidney, except renal pelvis
C67	Block C64-C68	C67 Malignant neoplasm of bladder
C71	Block C69-C72	C71 Malignant neoplasm of brain
C73	Block C73-C75	C73 Malignant neoplasm of thyroid gland
C77	Block C76-C80	C77 Secondary and unspecified malignant neoplasm of lymph nodes
C78	Block C76-C80	C78 Secondary malignant neoplasm of respiratory and digestive organs
C79	Block C76-C80	C79 Secondary malignant neoplasm of other sites
C80	Block C76-C80	C80 Malignant neoplasm without specification of site
C82	Block C81-C96	C82 Follicular [nodular] non-Hodgkin's lymphoma
C83	Block C81-C96	C83 Diffuse non-Hodgkin's lymphoma
C85	Block C81-C96	C85 Other and unspecified types of non-Hodgkin's lymphoma
C90	Block C81-C96	C90 Multiple myeloma and malignant plasma cell neoplasms
C91	Block C81-C96	C91 Lymphoid leukaemia
C92	Block C81-C96	C92 Myeloid leukaemia
D03	Block D00-D09	D03 Melanoma in situ
D04	Block D00-D09	D04 Carcinoma in situ of skin
D05	Block D00-D09	D05 Carcinoma in situ of breast
D06	Block D00-D09	D06 Carcinoma in situ of cervix uteri
D07	Block D00-D09	D07 Carcinoma in situ of other and unspecified genital organs
D10	Block D10-D36	D10 Benign neoplasm of mouth and pharynx
D11	Block D10-D36	D11 Benign neoplasm of major salivary glands
D12	Block D10-D36	D12 Benign neoplasm of colon, rectum, anus and anal canal
D13	Block D10-D36	D13 Benign neoplasm of other and ill-defined parts of digestive system
D17	Block D10-D36	D17 Benign lipomatous neoplasm
D18	Block D10-D36	D18 Haemangioma and lymphangioma, any site
D21	Block D10-D36	D21 Other benign neoplasms of connective and other soft tissue
D22	Block D10-D36	D22 Melanocytic naevi
D23	Block D10-D36	D23 Other benign neoplasms of skin
D24	Block D10-D36	D24 Benign neoplasm of breast
D25	Block D10-D36	D25 Leiomyoma of uterus
D27	Block D10-D36	D27 Benign neoplasm of ovary
D32	Block D10-D36	D32 Benign neoplasm of meninges
D35	Block D10-D36	D35 Benign neoplasm of other and unspecified endocrine glands
D36	Block D10-D36	D36 Benign neoplasm of other and unspecified sites
D37	Block D37-D48	D37 Neoplasm of uncertain or unknown behaviour of oral cavity and digestive organs
D41	Block D37-D48	D41 Neoplasm of uncertain or unknown behaviour of urinary organs
D45	Block D37-D48	D45 Polycythaemia vera
D47	Block D37-D48	D47 Other neoplasms of uncertain or unknown behaviour of lymphoid, haematopoietic and related tissue
D48	Block D37-D48	D48 Neoplasm of uncertain or unknown behaviour of other and unspecified sites
D50	Block D50-D53	D50 Iron deficiency anaemia
D51	Block D50-D53	D51 Vitamin B12 deficiency anaemia
D61	Block D60-D64	D61 Other aplastic anaemias
D63	Block D60-D64	D63 Anaemia in chronic diseases classified elsewhere
D64	Block D60-D64	D64 Other anaemias
D68	Block D65-D69	D68 Other coagulation defects
D69	Block D65-D69	D69 Purpura and other haemorrhagic conditions
D70	Block D70-D77	D70 Agranulocytosis
D72	Block D70-D77	D72 Other disorders of white blood cells
D73	Block D70-D77	D73 Diseases of spleen
D75	Block D70-D77	D75 Other diseases of blood and blood-forming organs
D86	Block D80-D89	D86 Sarcoidosis
E03	Block E00-E07	E03 Other hypothyroidism
E04	Block E00-E07	E04 Other non-toxic goitre
E05	Block E00-E07	E05 Thyrotoxicosis [hyperthyroidism]
E07	Block E00-E07	E07 Other disorders of thyroid
E10	Block E10-E14	E10 Insulin-dependent diabetes mellitus
E11	Block E10-E14	E11 Non-insulin-dependent diabetes mellitus
E14	Block E10-E14	E14 Unspecified diabetes mellitus
E16	Block E15-E16	E16 Other disorders of pancreatic internal secretion
E21	Block E20-E35	E21 Hyperparathyroidism and other disorders of parathyroid gland
E23	Block E20-E35	E23 Hypofunction and other disorders of pituitary gland
E27	Block E20-E35	E27 Other disorders of adrenal gland
E53	Block E50-E64	E53 Deficiency of other B group vitamins
E55	Block E50-E64	E55 Vitamin D deficiency
E66	Block E65-E68	E66 Obesity
E78	Block E70-E90	E78 Disorders of lipoprotein metabolism and other lipidaemias
E80	Block E70-E90	E80 Disorders of porphyrin and bilirubin metabolism
E83	Block E70-E90	E83 Disorders of mineral metabolism
E86	Block E70-E90	E86 Volume depletion
E87	Block E70-E90	E87 Other disorders of fluid, electrolyte and acid-base balance
E88	Block E70-E90	E88 Other metabolic disorders
E89	Block E70-E90	E89 Postprocedural endocrine and metabolic disorders, not elsewhere classified
F00	Block F00-F09	F00 Dementia in Alzheimer's disease
F03	Block F00-F09	F03 Unspecified dementia
F05	Block F00-F09	F05 Delirium, not induced by alcohol and other psychoactive substances
F10	Block F10-F19	F10 Mental and behavioural disorders due to use of alcohol
F17	Block F10-F19	F17 Mental and behavioural disorders due to use of tobacco
F20	Block F20-F29	F20 Schizophrenia
F31	Block F30-F39	F31 Bipolar affective disorder
F32	Block F30-F39	F32 Depressive episode
F33	Block F30-F39	F33 Recurrent depressive disorder
F40	Block F40-F48	F40 Phobic anxiety disorders
F41	Block F40-F48	F41 Other anxiety disorders
F43	Block F40-F48	F43 Reaction to severe stress, and adjustment disorders
F45	Block F40-F48	F45 Somatoform disorders
G20	Block G20-G26	G20 Parkinson's disease
G25	Block G20-G26	G25 Other extrapyramidal and movement disorders
G30	Block G30-G32	G30 Alzheimer's disease
G31	Block G30-G32	G31 Other degenerative diseases of nervous system, not elsewhere classified
G35	Block G35-G37	G35 Multiple sclerosis
G40	Block G40-G47	G40 Epilepsy
G43	Block G40-G47	G43 Migraine
G44	Block G40-G47	G44 Other headache syndromes
G45	Block G40-G47	G45 Transient cerebral ischaemic attacks and related syndromes
G47	Block G40-G47	G47 Sleep disorders
G50	Block G50-G59	G50 Disorders of trigeminal nerve
G51	Block G50-G59	G51 Facial nerve disorders
G54	Block G50-G59	G54 Nerve root and plexus disorders
G55	Block G50-G59	G55 Nerve root and plexus compressions in diseases classified elsewhere
G56	Block G50-G59	G56 Mononeuropathies of upper limb
G57	Block G50-G59	G57 Mononeuropathies of lower limb
G62	Block G60-G64	G62 Other polyneuropathies
G63	Block G60-G64	G63 Polyneuropathy in diseases classified elsewhere
G81	Block G80-G83	G81 Hemiplegia
G83	Block G80-G83	G83 Other paralytic syndromes
G91	Block G90-G99	G91 Hydrocephalus
G93	Block G90-G99	G93 Other disorders of brain
G95	Block G90-G99	G95 Other diseases of spinal cord
G99	Block G90-G99	G99 Other disorders of nervous system in diseases classified elsewhere
H00	Block H00-H06	H00 Hordeolum and chalazion
H01	Block H00-H06	H01 Other inflammation of eyelid
H02	Block H00-H06	H02 Other disorders of eyelid
H04	Block H00-H06	H04 Disorders of lachrymal system
H11	Block H10-H13	H11 Other disorders of conjunctiva
H18	Block H15-H22	H18 Other disorders of cornea
H20	Block H15-H22	H20 Iridocyclitis
H21	Block H15-H22	H21 Other disorders of iris and ciliary body
H25	Block H25-H28	H25 Senile cataract
H26	Block H25-H28	H26 Other cataract
H33	Block H30-H36	H33 Retinal detachments and breaks
H34	Block H30-H36	H34 Retinal vascular occlusions
H35	Block H30-H36	H35 Other retinal disorders
H36	Block H30-H36	H36 Retinal disorders in diseases classified elsewhere
H40	Block H40-H42	H40 Glaucoma
H43	Block H43-H45	H43 Disorders of vitreous body
H44	Block H43-H45	H44 Disorders of globe
H50	Block H49-H52	H50 Other strabismus
H52	Block H49-H52	H52 Disorders of refraction and accommodation
H53	Block H53-H54	H53 Visual disturbances
H54	Block H53-H54	H54 Blindness and low vision
H57	Block H55-H59	H57 Other disorders of eye and adnexa
H60	Block H60-H62	H60 Otitis externa
H61	Block H60-H62	H61 Other disorders of external ear
H65	Block H65-H75	H65 Nonsuppurative otitis media
H66	Block H65-H75	H66 Suppurative and unspecified otitis media
H71	Block H65-H75	H71 Cholesteatoma of middle ear
H72	Block H65-H75	H72 Perforation of tympanic membrane
H74	Block H65-H75	H74 Other disorders of middle ear and mastoid
H81	Block H80-H83	H81 Disorders of vestibular function
H83	Block H80-H83	H83 Other diseases of inner ear
H90	Block H90-H95	H90 Conductive and sensorineural hearing loss
H91	Block H90-H95	H91 Other hearing loss
H92	Block H90-H95	H92 Otalgia and effusion of ear
H93	Block H90-H95	H93 Other disorders of ear, not elsewhere classified
I07	Block I05-I09	I07 Rheumatic tricuspid valve diseases
I08	Block I05-I09	I08 Multiple valve diseases
I10	Block I10-I15	I10 Essential (primary) hypertension
I12	Block I10-I15	I12 Hypertensive renal disease
I20	Block I20-I25	I20 Angina pectoris
I21	Block I20-I25	I21 Acute myocardial infarction
I22	Block I20-I25	I22 Subsequent myocardial infarction
I24	Block I20-I25	I24 Other acute ischaemic heart diseases
I25	Block I20-I25	I25 Chronic ischaemic heart disease
I26	Block I26-I28	I26 Pulmonary embolism
I27	Block I26-I28	I27 Other pulmonary heart diseases
I31	Block I30-I52	I31 Other diseases of pericardium
I34	Block I30-I52	I34 Nonrheumatic mitral valve disorders
I35	Block I30-I52	I35 Nonrheumatic aortic valve disorders
I38	Block I30-I52	I38 Endocarditis, valve unspecified
I42	Block I30-I52	I42 Cardiomyopathy
I44	Block I30-I52	I44 Atrioventricular and left bundle-branch block
I45	Block I30-I52	I45 Other conduction disorders
I46	Block I30-I52	I46 Cardiac arrest
I47	Block I30-I52	I47 Paroxysmal tachycardia
I48	Block I30-I52	I48 Atrial fibrillation and flutter
I49	Block I30-I52	I49 Other cardiac arrhythmias
I50	Block I30-I52	I50 Heart failure
I51	Block I30-I52	I51 Complications and ill-defined descriptions of heart disease
I60	Block I60-I69	I60 Subarachnoid haemorrhage
I61	Block I60-I69	I61 Intracerebral haemorrhage
I62	Block I60-I69	I62 Other nontraumatic intracranial haemorrhage
I63	Block I60-I69	I63 Cerebral infarction
I64	Block I60-I69	I64 Stroke, not specified as haemorrhage or infarction
I65	Block I60-I69	I65 Occlusion and stenosis of precerebral arteries, not resulting in cerebral infarction
I67	Block I60-I69	I67 Other cerebrovascular diseases
I69	Block I60-I69	I69 Sequelae of cerebrovascular disease
I70	Block I70-I79	I70 Atherosclerosis
I71	Block I70-I79	I71 Aortic aneurysm and dissection
I72	Block I70-I79	I72 Other aneurysm
I73	Block I70-I79	I73 Other peripheral vascular diseases
I74	Block I70-I79	I74 Arterial embolism and thrombosis
I77	Block I70-I79	I77 Other disorders of arteries and arterioles
I78	Block I70-I79	I78 Diseases of capillaries
I80	Block I80-I89	I80 Phlebitis and thrombophlebitis
I82	Block I80-I89	I82 Other venous embolism and thrombosis
I83	Block I80-I89	I83 Varicose veins of lower extremities
I84	Block I80-I89	I84 Haemorrhoids
I85	Block I80-I89	I85 Oesophageal varices
I86	Block I80-I89	I86 Varicose veins of other sites
I87	Block I80-I89	I87 Other disorders of veins
I89	Block I80-I89	I89 Other non-infective disorders of lymphatic vessels and lymph nodes
I95	Block I95-I99	I95 Hypotension
J00	Block J00-J06	J00 Acute nasopharyngitis [common cold]
J02	Block J00-J06	J02 Acute pharyngitis
J03	Block J00-J06	J03 Acute tonsillitis
J06	Block J00-J06	J06 Acute upper respiratory infections of multiple and unspecified sites
J15	Block J09-J18	J15 Bacterial pneumonia, not elsewhere classified
J18	Block J09-J18	J18 Pneumonia, organism unspecified
J22	Block J20-J22	J22 Unspecified acute lower respiratory infection
J30	Block J30-J39	J30 Vasomotor and allergic rhinitis
J31	Block J30-J39	J31 Chronic rhinitis, nasopharyngitis and pharyngitis
J32	Block J30-J39	J32 Chronic sinusitis
J33	Block J30-J39	J33 Nasal polyp
J34	Block J30-J39	J34 Other disorders of nose and nasal sinuses
J35	Block J30-J39	J35 Chronic diseases of tonsils and adenoids
J36	Block J30-J39	J36 Peritonsillar abscess
J38	Block J30-J39	J38 Diseases of vocal cords and larynx, not elsewhere classified
J39	Block J30-J39	J39 Other diseases of upper respiratory tract
J40	Block J40-J47	J40 Bronchitis, not specified as acute or chronic
J43	Block J40-J47	J43 Emphysema
J44	Block J40-J47	J44 Other chronic obstructive pulmonary disease
J45	Block J40-J47	J45 Asthma
J47	Block J40-J47	J47 Bronchiectasis
J69	Block J60-J70	J69 Pneumonitis due to solids and liquids
J81	Block J80-J84	J81 Pulmonary oedema
J84	Block J80-J84	J84 Other interstitial pulmonary diseases
J86	Block J85-J86	J86 Pyothorax
J90	Block J90-J94	J90 Pleural effusion, not elsewhere classified
J92	Block J90-J94	J92 Pleural plaque
J93	Block J90-J94	J93 Pneumothorax
J95	Block J95-J99	J95 Postprocedural respiratory disorders, not elsewhere classified
J96	Block J95-J99	J96 Respiratory failure, not elsewhere classified
J98	Block J95-J99	J98 Other respiratory disorders
K01	Block K00-K14	K01 Embedded and impacted teeth
K02	Block K00-K14	K02 Dental caries
K04	Block K00-K14	K04 Diseases of pulp and periapical tissues
K05	Block K00-K14	K05 Gingivitis and periodontal diseases
K07	Block K00-K14	K07 Dentofacial anomalies [including malocclusion]
K08	Block K00-K14	K08 Other disorders of teeth and supporting structures
K09	Block K00-K14	K09 Cysts of oral region, not elsewhere classified
K10	Block K00-K14	K10 Other diseases of jaws
K11	Block K00-K14	K11 Diseases of salivary glands
K12	Block K00-K14	K12 Stomatitis and related lesions
K13	Block K00-K14	K13 Other diseases of lip and oral mucosa
K14	Block K00-K14	K14 Diseases of tongue
K20	Block K20-K31	K20 Oesophagitis
K21	Block K20-K31	K21 Gastro-oesophageal reflux disease
K22	Block K20-K31	K22 Other diseases of oesophagus
K25	Block K20-K31	K25 Gastric ulcer
K26	Block K20-K31	K26 Duodenal ulcer
K27	Block K20-K31	K27 Peptic ulcer, site unspecified
K29	Block K20-K31	K29 Gastritis and duodenitis
K30	Block K20-K31	K30 Dyspepsia
K31	Block K20-K31	K31 Other diseases of stomach and duodenum
K35	Block K35-K38	K35 Acute appendicitis
K37	Block K35-K38	K37 Unspecified appendicitis
K40	Block K40-K46	K40 Inguinal hernia
K41	Block K40-K46	K41 Femoral hernia
K42	Block K40-K46	K42 Umbilical hernia
K43	Block K40-K46	K43 Ventral hernia
K44	Block K40-K46	K44 Diaphragmatic hernia
K50	Block K50-K52	K50 Crohn's disease [regional enteritis]
K51	Block K50-K52	K51 Ulcerative colitis
K52	Block K50-K52	K52 Other non-infective gastro-enteritis and colitis
K55	Block K55-K64	K55 Vascular disorders of intestine
K56	Block K55-K64	K56 Paralytic ileus and intestinal obstruction without hernia
K57	Block K55-K64	K57 Diverticular disease of intestine
K58	Block K55-K64	K58 Irritable bowel syndrome
K59	Block K55-K64	K59 Other functional intestinal disorders
K60	Block K55-K64	K60 Fissure and fistula of anal and rectal regions
K61	Block K55-K64	K61 Abscess of anal and rectal regions
K62	Block K55-K64	K62 Other diseases of anus and rectum
K63	Block K55-K64	K63 Other diseases of intestine
K64	Block K55-K64	K64 Haemorrhoids and perianal venous thrombosis
K65	Block K65-K67	K65 Peritonitis
K66	Block K65-K67	K66 Other disorders of peritoneum
K70	Block K70-K77	K70 Alcoholic liver disease
K72	Block K70-K77	K72 Hepatic failure, not elsewhere classified
K74	Block K70-K77	K74 Fibrosis and cirrhosis of liver
K75	Block K70-K77	K75 Other inflammatory liver diseases
K76	Block K70-K77	K76 Other diseases of liver
K80	Block K80-K87	K80 Cholelithiasis
K81	Block K80-K87	K81 Cholecystitis
K82	Block K80-K87	K82 Other diseases of gallbladder
K83	Block K80-K87	K83 Other diseases of biliary tract
K85	Block K80-K87	K85 Acute pancreatitis
K86	Block K80-K87	K86 Other diseases of pancreas
K90	Block K90-K93	K90 Intestinal malabsorption
K91	Block K90-K93	K91 Postprocedural disorders of digestive system, not elsewhere classified
K92	Block K90-K93	K92 Other diseases of digestive system
L02	Block L00-L08	L02 Cutaneous abscess, furuncle and carbuncle
L03	Block L00-L08	L03 Cellulitis
L05	Block L00-L08	L05 Pilonidal cyst
L08	Block L00-L08	L08 Other local infections of skin and subcutaneous tissue
L27	Block L20-L30	L27 Dermatitis due to substances taken internally
L29	Block L20-L30	L29 Pruritus
L30	Block L20-L30	L30 Other dermatitis
L40	Block L40-L45	L40 Psoriasis
L43	Block L40-L45	L43 Lichen planus
L50	Block L50-L54	L50 Urticaria
L53	Block L50-L54	L53 Other erythematous conditions
L57	Block L55-L59	L57 Skin changes due to chronic exposure to nonionising radiation
L60	Block L60-L75	L60 Nail disorders
L72	Block L60-L75	L72 Follicular cysts of skin and subcutaneous tissue
L73	Block L60-L75	L73 Other follicular disorders
L81	Block L80-L99	L81 Other disorders of pigmentation
L82	Block L80-L99	L82 Seborrhoeic keratosis
L85	Block L80-L99	L85 Other epidermal thickening
L89	Block L80-L99	L89 Decubitus ulcer
L90	Block L80-L99	L90 Atrophic disorders of skin
L91	Block L80-L99	L91 Hypertrophic disorders of skin
L92	Block L80-L99	L92 Granulomatous disorders of skin and subcutaneous tissue
L97	Block L80-L99	L97 Ulcer of lower limb, not elsewhere classified
L98	Block L80-L99	L98 Other disorders of skin and subcutaneous tissue, not elsewhere classified
M00	Block M00-M03	M00 Pyogenic arthritis
M05	Block M05-M14	M05 Seropositive rheumatoid arthritis
M06	Block M05-M14	M06 Other rheumatoid arthritis
M07	Block M05-M14	M07 Psoriatic and enteropathic arthropathies
M10	Block M05-M14	M10 Gout
M11	Block M05-M14	M11 Other crystal arthropathies
M13	Block M05-M14	M13 Other arthritis
M15	Block M15-M19	M15 Polyarthrosis
M16	Block M15-M19	M16 Coxarthrosis [arthrosis of hip]
M17	Block M15-M19	M17 Gonarthrosis [arthrosis of knee]
M18	Block M15-M19	M18 Arthrosis of first carpometacarpal joint
M19	Block M15-M19	M19 Other arthrosis
M20	Block M20-M25	M20 Acquired deformities of fingers and toes
M21	Block M20-M25	M21 Other acquired deformities of limbs
M22	Block M20-M25	M22 Disorders of patella
M23	Block M20-M25	M23 Internal derangement of knee
M24	Block M20-M25	M24 Other specific joint derangements
M25	Block M20-M25	M25 Other joint disorders, not elsewhere classified
M31	Block M20-M25	M31 Other necrotising vasculopathies
M32	Block M20-M25	M32 Systemic lupus erythematosus
M35	Block M20-M25	M35 Other systemic involvement of connective tissue
M41	Block M40-M43	M41 Scoliosis
M43	Block M40-M43	M43 Other deforming dorsopathies
M45	Block M45-M49	M45 Ankylosing spondylitis
M46	Block M45-M49	M46 Other inflammatory spondylopathies
M47	Block M45-M49	M47 Spondylosis
M48	Block M45-M49	M48 Other spondylopathies
M50	Block M50-M54	M50 Cervical disk disorders
M51	Block M50-M54	M51 Other intervertebral disk disorders
M53	Block M50-M54	M53 Other dorsopathies, not elsewhere classified
M54	Block M50-M54	M54 Dorsalgia
M62	Block M60-M63	M62 Other disorders of muscle
M65	Block M65-M68	M65 Synovitis and tenosynovitis
M66	Block M65-M68	M66 Spontaneous rupture of synovium and tendon
M67	Block M65-M68	M67 Other disorders of synovium and tendon
M70	Block M70-M79	M70 Soft tissue disorders related to use, overuse and pressure
M71	Block M70-M79	M71 Other bursopathies
M72	Block M70-M79	M72 Fibroblastic disorders
M75	Block M70-M79	M75 Shoulder lesions
M76	Block M70-M79	M76 Enthesopathies of lower limb, excluding foot
M77	Block M70-M79	M77 Other enthesopathies
M79	Block M70-M79	M79 Other soft tissue disorders, not elsewhere classified
M80	Block M80-M85	M80 Osteoporosis with pathological fracture
M81	Block M80-M85	M81 Osteoporosis without pathological fracture
M84	Block M80-M85	M84 Disorders of continuity of bone
M85	Block M80-M85	M85 Other disorders of bone density and structure
M86	Block M86-M90	M86 Osteomyelitis
M87	Block M86-M90	M87 Osteonecrosis
M89	Block M86-M90	M89 Other disorders of bone
M90	Block M86-M90	M90 Osteopathies in diseases classified elsewhere
M94	Block M91-M94	M94 Other disorders of cartilage
M96	Block M95-M99	M96 Postprocedural musculoskeletal disorders, not elsewhere classified
N02	Block N00-N08	N02 Recurrent and persistent haematuria
N03	Block N00-N08	N03 Chronic nephritic syndrome
N08	Block N00-N08	N08 Glomerular disorders in diseases classified elsewhere
N12	Block N10-N16	N12 Tubulo-interstitial nephritis, not specified as acute or chronic
N13	Block N10-N16	N13 Obstructive and reflux uropathy
N17	Block N17-N19	N17 Acute renal failure
N18	Block N17-N19	N18 Chronic renal failure
N19	Block N17-N19	N19 Unspecified renal failure
N20	Block N20-N23	N20 Calculus of kidney and ureter
N21	Block N20-N23	N21 Calculus of lower urinary tract
N23	Block N20-N23	N23 Unspecified renal colic
N28	Block N25-N29	N28 Other disorders of kidney and ureter, not elsewhere classified
N30	Block N30-N39	N30 Cystitis
N31	Block N30-N39	N31 Neuromuscular dysfunction of bladder, not elsewhere classified
N32	Block N30-N39	N32 Other disorders of bladder
N35	Block N30-N39	N35 Urethral stricture
N36	Block N30-N39	N36 Other disorders of urethra
N39	Block N30-N39	N39 Other disorders of urinary system
N40	Block N40-N51	N40 Hyperplasia of prostate
N41	Block N40-N51	N41 Inflammatory diseases of prostate
N42	Block N40-N51	N42 Other disorders of prostate
N43	Block N40-N51	N43 Hydrocele and spermatocele
N45	Block N40-N51	N45 Orchitis and epididymitis
N47	Block N40-N51	N47 Redundant prepuce, phimosis and paraphimosis
N48	Block N40-N51	N48 Other disorders of penis
N50	Block N40-N51	N50 Other disorders of male genital organs
N60	Block N60-N64	N60 Benign mammary dysplasia
N61	Block N60-N64	N61 Inflammatory disorders of breast
N62	Block N60-N64	N62 Hypertrophy of breast
N63	Block N60-N64	N63 Unspecified lump in breast
N64	Block N60-N64	N64 Other disorders of breast
N70	Block N70-N77	N70 Salpingitis and oophoritis
N72	Block N70-N77	N72 Inflammatory disease of cervix uteri
N73	Block N70-N77	N73 Other female pelvic inflammatory diseases
N75	Block N70-N77	N75 Diseases of Bartholin's gland
N76	Block N70-N77	N76 Other inflammation of vagina and vulva
N80	Block N80-N98	N80 Endometriosis
N81	Block N80-N98	N81 Female genital prolapse
N83	Block N80-N98	N83 Noninflammatory disorders of ovary, Fallopian tube and broad ligament
N84	Block N80-N98	N84 Polyp of female genital tract
N85	Block N80-N98	N85 Other noninflammatory disorders of uterus, except cervix
N86	Block N80-N98	N86 Erosion and ectropion of cervix uteri
N87	Block N80-N98	N87 Dysplasia of cervix uteri
N88	Block N80-N98	N88 Other noninflammatory disorders of cervix uteri
N89	Block N80-N98	N89 Other noninflammatory disorders of vagina
N90	Block N80-N98	N90 Other noninflammatory disorders of vulva and perineum
N92	Block N80-N98	N92 Excessive, frequent and irregular menstruation
N93	Block N80-N98	N93 Other abnormal uterine and vaginal bleeding
N94	Block N80-N98	N94 Pain and other conditions associated with female genital organs and menstrual cycle
N95	Block N80-N98	N95 Menopausal and other perimenopausal disorders
N97	Block N80-N98	N97 Female infertility
N99	Block N99-N99	N99 Postprocedural disorders of genito-urinary system, not elsewhere classified

## Sheet: S7B
The 40 topics inferred by treeLFA and flatLFA on the top-436 UKB dataset.
treeLFA topics+2:33	A04	A08	A09	A41	A49	B02	B07	B18	B34	B37	B95	B96	B97	B98	C15	C16	C18	C19	C20	C22	C25	C34	C43	C44	C50	C54	C56	C61	C64	C67	C71	C73	C77	C78	C79	C80	C82	C83	C85	C90	C91	C92	D03	D04	D05	D06	D07	D10	D11
topic1	0.198011	0.0802139	0.504947	0.613183	0.116561	0.0465514	0.00939303	0.0634386	0.0613675	0.24154	0.5299	0.816663	0.0183114	0.0197809	0.0122283	0.00483726	0.0170883	1.39216e-05	0.000420545	0.0539282	0.0109582	0.0404816	0.00352848	0.0765373	0.00018951	1.33876e-05	8.44053e-06	0.0376897	0.0330388	0.0216174	5.79951e-05	0.000381246	0.00957936	0.0126137	0.00799558	0.000345832	0.00157808	0.0406081	0.0562995	0.0814211	0.0428749	0.0489263	0.000647082	0.0163887	2.07852e-05	2.45461e-05	1.37734e-05	0.00788676	0.000193433
topic2	0.0938928	0.0554097	0.330131	0.0215228	0.0118676	0.0225304	0.0139675	0.000922606	0.0821644	0.102073	0.0484151	0.292209	0.0168851	0.0336589	9.92083e-06	5.41287e-05	0.0068712	1.25923e-05	0.000100341	1.45333e-05	4.18912e-05	0.00190264	3.25213e-05	0.0394708	0.149879	0.0298438	0.00992704	4.42897e-05	0.0112347	0.010815	8.01251e-05	0.0174778	3.06553e-05	1.13011e-05	2.43939e-05	1.02372e-05	6.25526e-05	6.36102e-05	3.21335e-05	6.50362e-05	0.000135693	8.04168e-05	0.00113461	0.011052	0.0305023	0.00554581	0.0153953	0.01222	0.0117834
topic3	0.0327712	0.0101326	0.0825378	0.00201451	0.00171243	0.0134369	0.00125052	0.00357203	0.0265792	0.0243821	0.051874	0.0698076	0.00132436	0.0150666	2.14307e-05	3.6268e-05	2.91359e-05	3.8105e-05	1.79013e-05	2.4767e-05	4.80046e-05	4.54482e-05	0.0137908	0.0655753	0.0495045	6.87881e-05	2.48188e-05	0.00131661	0.000196495	2.1073e-05	3.81397e-05	4.37279e-05	3.35995e-05	1.62483e-05	2.00609e-05	1.138e-05	4.35508e-05	2.34529e-05	5.55023e-05	0.00185958	2.80915e-05	5.42615e-05	0.0125227	0.0101585	0.0145009	9.82134e-05	5.82209e-05	0.00952675	0.00966754
topic4	0.0773251	0.0317036	0.28045	0.327199	0.0490384	0.00934891	9.0116e-05	0.00711199	0.0157606	0.132854	0.189361	0.374667	5.96219e-05	0.00480084	0.20313	0.205912	0.822143	0.295229	0.432636	0.106425	0.275913	0.0952019	0.0168937	0.0576229	0.0716642	0.0471636	0.173841	0.0931745	0.0759974	0.034277	9.63687e-06	0.000960326	0.796126	0.996403	0.483395	0.242073	3.73175e-05	0.00946644	0.00974915	8.41434e-05	0.000206909	1.72589e-05	0.000112425	9.5135e-05	4.70608e-05	0.00314141	0.00336467	0.000158633	0.000302785
topic5	0.0838738	0.0289406	0.330138	0.772332	0.0726035	0.0548837	4.68165e-05	0.000215758	0.0652339	0.243674	0.164938	0.287584	0.0264436	1.23584e-05	0.0644113	0.0349296	0.0495738	2.58664e-05	0.0156026	0.0188904	0.0143707	0.62213	0.0730636	0.0816343	0.500615	0.0348134	0.112592	0.21154	0.121097	0.0466449	0.0385548	0.0221006	0.832796	0.98884	0.995697	0.329785	0.112873	0.259424	0.294923	0.170881	0.135724	0.137757	0.00501866	0.00785	0.0232484	2.47351e-05	0.00662847	0.00483726	0.00704128
topic6	0.0622266	0.0118305	0.104027	6.16144e-05	5.4918e-05	0.00437966	0.0077466	0.000313648	0.0140199	0.0433527	0.00301496	0.141611	6.14405e-05	0.0596678	0.0130917	0.0137736	0.0338643	1.28611e-05	0.00538632	2.98885e-05	2.99126e-05	0.0122827	0.000167433	0.0715974	0.000162504	1.1743e-05	3.38754e-05	0.0898696	0.0078394	0.026245	8.37239e-05	2.86665e-05	2.742e-05	2.12965e-05	2.00508e-05	6.74595e-06	0.00228099	0.00557299	0.0106561	0.00012781	0.00753102	6.91857e-05	0.000291138	3.96506e-05	3.12483e-05	1.37167e-05	0.000868878	0.00607436	7.81951e-05
topic7	0.045185	0.03463	0.0834121	0.105443	0.0290859	0.0168852	3.46242e-05	3.12396e-05	0.0389315	0.0346234	0.114811	0.311204	0.00375971	2.87834e-05	7.42689e-06	3.86055e-05	3.21075e-05	3.08455e-05	3.65435e-05	2.49346e-05	1.41475e-05	0.0146769	0.000153869	0.0552621	7.87273e-05	0.000248738	9.81863e-05	0.0249747	0.00035191	0.0131621	0.176804	1.36244e-05	2.83766e-05	1.77521e-05	5.06657e-05	2.45462e-05	5.83359e-05	3.50655e-05	3.52467e-05	5.29239e-05	0.000611844	3.59766e-05	0.000108268	3.80604e-05	3.82077e-05	1.07232e-05	5.53545e-05	4.52807e-05	5.81841e-05
topic8	0.0210156	0.0280308	0.150809	0.0484767	0.0269232	0.014634	0.0104216	0.0482446	0.0404625	0.105801	0.0957775	0.197706	0.0234608	0.000213575	0.0045939	2.0643e-05	1.56458e-05	1.04348e-05	4.99256e-05	0.000145447	1.73222e-05	0.205525	1.78231e-05	3.62499e-05	0.000225336	3.14445e-05	1.53423e-05	3.23489e-05	6.80251e-05	0.00018386	3.36968e-05	2.55676e-05	0.0186997	0.000270938	0.00370233	1.33393e-05	1.25748e-05	7.83081e-05	4.61838e-05	2.13475e-05	6.51366e-05	5.76806e-05	3.86756e-05	2.95999e-05	2.97057e-05	5.48752e-05	4.62593e-05	0.0138661	4.78251e-05
topic9	0.00933487	0.0150042	0.0662131	0.0440902	0.0109474	0.00617002	4.72049e-05	0.000254914	0.0254716	0.00163252	0.0560504	0.0522665	0.00588948	1.48338e-05	2.87357e-05	4.68582e-05	7.7827e-05	0.000180064	3.02895e-05	2.61221e-05	2.41953e-05	0.0166206	0.00721403	0.0601955	4.55243e-05	4.44529e-05	3.33897e-05	0.0561643	5.14727e-05	0.00774473	4.59014e-05	8.87093e-06	1.95173e-05	8.99916e-06	8.55691e-05	1.03261e-05	4.21422e-05	3.48734e-05	9.77616e-05	7.39044e-05	0.00173613	0.000117195	3.79214e-05	0.000179172	1.86773e-05	4.32238e-05	0.000100792	0.00265138	0.000518223
topic10	0.0303299	0.00734703	0.0605237	0.0432077	0.0160867	0.00566271	0.00577204	0.000901248	0.000453578	0.00134466	0.0492945	0.275086	8.55686e-05	2.79235e-05	1.73048e-05	1.61321e-05	0.000109373	2.26421e-05	0.0120339	4.81353e-05	2.54847e-05	0.0110611	0.00875755	0.103361	1.45555e-05	1.05071e-05	3.45732e-05	0.337233	0.102102	0.572935	1.84157e-05	2.5628e-05	0.0179875	0.0117524	0.0381613	4.02646e-05	0.00175828	0.00098227	0.00878164	0.00727081	0.0120517	3.29744e-05	4.72435e-05	0.00211003	1.88243e-05	5.83443e-06	0.0185817	0.00140316	0.000130607
topic11	0.000426851	0.0271953	0.0520604	0.000127157	0.000952145	1.53854e-05	0.0126251	0.000258886	0.0215092	0.000283471	0.0410046	0.0315119	4.21383e-05	0.000103481	2.65106e-05	1.71536e-05	3.90222e-05	2.24118e-05	2.31089e-05	2.81638e-05	2.86013e-05	3.43271e-05	7.49545e-05	0.0296851	3.35779e-05	0.00314536	3.28413e-05	0.00639459	4.98034e-05	6.94954e-05	3.79167e-05	5.49326e-05	2.44266e-05	2.08104e-05	8.85781e-06	3.42817e-05	9.8966e-05	3.53561e-05	8.18939e-05	6.24941e-05	6.40088e-05	4.59854e-05	0.000161007	2.1711e-05	2.20744e-05	5.40791e-05	3.34855e-05	0.00196791	0.00693317
topic12	0.0120418	0.00238731	0.0224705	1.70519e-05	4.562e-05	7.66061e-05	0.00337967	0.000123265	0.0141051	1.92853e-05	0.0164342	0.00018362	2.20652e-05	1.53392e-05	1.53331e-05	2.51904e-05	2.18869e-05	9.05618e-06	2.76739e-05	7.6298e-05	1.10174e-05	9.30478e-06	0.000138366	0.0209649	0.01944	3.65807e-05	1.19134e-05	4.3066e-05	2.51789e-05	2.93053e-05	1.84896e-05	2.13476e-05	1.53963e-05	1.79228e-05	9.73841e-06	3.45754e-05	4.69441e-05	3.09655e-05	2.53735e-05	0.000586111	2.40366e-05	9.73163e-05	2.93583e-05	4.80798e-05	4.12375e-05	1.10367e-05	7.12049e-05	0.000123016	6.93536e-05
topic13	0.0160962	8.86256e-05	0.0235844	2.10282e-05	7.65806e-05	0.000131517	0.0103988	5.43281e-05	0.0253232	0.0130605	0.024798	0.0321507	0.0110712	2.54361e-05	1.58812e-05	1.75889e-05	2.07071e-05	1.35693e-05	3.15557e-05	1.92604e-05	2.47139e-05	3.38386e-05	0.000323501	5.50978e-05	0.0338341	0.0676728	0.0675069	2.00544e-05	7.73551e-05	2.25514e-05	3.61323e-05	3.97226e-05	1.01226e-05	2.6956e-05	4.11948e-05	6.71339e-06	1.97465e-05	1.16318e-05	2.37797e-05	1.44627e-05	2.23517e-05	7.07765e-05	8.70215e-05	1.82984e-05	0.000686432	0.0230896	0.000284851	0.0002107	0.00120029
topic14	4.52038e-05	2.67367e-05	4.03472e-05	0.0154684	0.0143265	0.0136568	0.00576482	0.0136397	0.0134878	0.00276801	0.403746	0.118772	2.0669e-05	2.15262e-05	2.03875e-05	1.34005e-05	2.03768e-05	3.44936e-05	2.88081e-05	3.24025e-05	2.08586e-05	2.68232e-05	2.20586e-05	0.0283418	4.09056e-05	3.10723e-05	2.30943e-05	0.023584	2.85298e-05	2.49425e-05	0.000107104	1.05581e-05	3.13618e-05	1.42066e-05	1.91153e-05	2.57936e-05	3.65601e-05	5.33516e-05	3.87245e-05	1.56659e-05	2.74323e-05	1.47381e-05	3.10878e-05	9.75822e-06	3.55363e-05	1.3952e-05	5.26093e-05	9.02018e-05	0.0014761
topic15	2.36071e-05	0.000544742	0.0180485	8.70178e-06	4.70996e-05	4.93038e-05	0.00519443	3.45741e-05	0.000656044	1.36759e-05	3.36874e-05	3.58328e-05	5.19042e-05	1.03757e-05	8.1019e-06	7.40301e-06	1.16728e-05	1.30278e-05	1.90547e-05	1.85681e-05	1.28377e-05	2.4486e-05	4.97873e-05	0.0633063	0.0593788	0.000843877	8.50005e-05	3.71076e-05	3.50645e-05	3.09184e-05	5.2321e-05	4.16281e-05	1.68294e-05	1.06813e-05	2.11704e-05	1.96695e-05	2.52468e-05	2.87131e-05	3.33064e-05	3.41979e-05	8.97143e-05	9.45603e-05	3.26537e-05	9.25996e-05	0.000108756	6.55977e-05	2.61568e-05	0.000129733	0.000245176
topic16	5.1411e-05	0.000186764	6.81718e-05	8.69382e-06	3.00158e-05	5.25995e-06	2.61219e-05	1.46032e-05	4.17164e-05	1.63102e-05	3.76681e-05	1.08746e-05	3.06109e-05	2.19053e-05	2.06635e-05	9.26557e-06	2.89969e-05	2.35566e-05	3.63987e-05	3.54348e-05	1.46589e-05	1.57401e-05	0.0107342	0.0450836	0.201451	0.142075	0.00999712	1.48894e-05	0.00325069	6.14209e-05	4.44005e-05	0.00270488	0.000168243	2.25349e-05	3.37119e-05	1.69116e-05	1.32852e-05	1.59847e-05	2.45052e-05	2.25338e-05	8.30044e-05	8.36487e-06	0.000704636	3.81374e-05	0.0488078	2.49553e-05	5.7826e-05	3.67243e-05	0.00502685
topic17	3.14304e-05	3.67205e-05	8.57239e-05	1.80471e-05	1.16187e-05	0.00127419	0.000375738	6.08069e-05	0.000710039	1.73455e-05	8.85828e-06	2.08144e-05	2.60456e-05	1.86337e-05	1.16925e-05	1.03203e-05	1.85525e-05	9.13934e-06	1.99712e-05	1.16783e-05	9.29397e-06	9.36593e-06	0.0036224	0.0816954	0.0373215	3.1437e-05	2.24035e-05	0.0232403	5.2745e-05	2.66602e-05	3.54517e-05	3.40408e-05	1.29157e-05	2.07965e-05	2.85642e-06	9.65737e-06	5.12809e-05	2.18068e-05	5.42024e-05	0.000148429	5.97035e-05	0.000631778	0.00527011	0.00345872	0.0036649	2.79326e-05	0.000103397	0.000101059	3.54451e-05
topic18	6.02758e-05	0.000491861	8.16888e-05	3.14191e-05	0.000207189	0.00142232	0.000768108	0.00011489	0.00706228	1.17098e-05	1.59141e-05	2.88939e-05	0.000119988	7.91261e-06	2.40347e-05	1.69293e-05	3.52985e-05	3.17303e-05	2.51596e-05	1.45445e-05	6.3456e-06	5.48967e-05	0.00372404	0.0433042	3.39356e-05	2.73238e-05	6.17095e-06	0.0314239	0.00361375	0.00307453	0.00046324	1.65886e-05	5.46142e-06	6.84804e-06	6.59791e-06	1.03454e-05	2.09814e-05	4.7892e-06	1.27585e-05	0.000303091	8.5047e-05	0.000108266	0.000879778	4.46931e-05	6.42145e-06	2.23701e-05	9.55129e-05	7.68737e-05	0.000350296
topic19	0.0313772	0.0252134	0.309485	6.71928e-05	4.68548e-05	9.23408e-05	2.88976e-05	3.34823e-05	0.000303632	3.13733e-05	6.64467e-05	2.10108e-05	4.37769e-05	2.39633e-05	2.81646e-05	5.8138e-05	0.015658	1.61644e-05	3.55396e-05	3.89137e-05	2.38723e-05	2.81098e-05	4.35341e-05	3.93024e-05	3.1488e-05	6.11514e-05	1.30419e-05	2.3277e-05	3.51559e-05	3.05988e-05	1.28522e-05	1.68002e-05	4.26982e-06	1.7334e-05	2.65284e-05	2.03023e-05	8.9399e-05	4.60639e-05	2.19948e-05	1.89881e-05	4.51587e-05	5.68337e-05	2.73903e-05	1.35973e-05	4.13967e-05	1.26745e-05	6.12596e-05	5.53665e-05	3.48957e-05
topic20	2.46149e-05	2.82215e-05	0.0575599	1.7942e-05	2.51342e-05	7.44627e-05	0.00384466	6.47343e-05	0.000126984	3.73949e-05	2.37608e-05	2.18064e-05	1.59469e-05	3.67708e-06	2.13247e-05	4.12698e-06	0.11108	0.0160091	0.0613733	2.37268e-05	1.39965e-05	4.05563e-05	0.0052379	0.0745869	1.05051e-05	3.61659e-05	2.42146e-05	0.0734733	0.00496177	0.00223026	4.95965e-05	2.69747e-05	4.10672e-05	1.13609e-05	1.40262e-05	5.84572e-06	0.000460609	7.55831e-06	5.15164e-05	4.45622e-05	5.27705e-05	1.8539e-05	0.000137653	5.60109e-05	2.25951e-05	2.00913e-05	0.000253814	0.000572323	0.00206756
topic21	0.0569701	0.00207051	0.0343573	1.70084e-06	0.000132176	6.41398e-05	0.00273252	0.00187596	0.00451713	0.025718	9.1041e-06	0.113912	4.00624e-05	0.0716571	0.00542337	0.0013432	0.000121417	8.65562e-06	1.66007e-05	9.35192e-06	1.60322e-05	2.56903e-05	9.2858e-05	0.0312675	0.0105134	7.3922e-05	1.95377e-05	0.011724	0.000184317	1.4815e-05	3.30434e-05	1.97706e-05	2.48698e-06	6.37023e-06	1.15396e-05	6.43236e-06	2.52978e-05	1.52479e-05	6.05065e-05	6.1601e-05	0.000391561	2.34032e-05	0.000367	0.00012534	4.89523e-05	2.69848e-05	0.000781538	0.000410362	0.00196049
topic22	0.0180749	0.00392704	0.0480996	0.0110382	0.00751268	0.000172479	6.21388e-05	0.00827941	0.0123384	3.37358e-05	0.0099619	0.0448419	2.12532e-05	0.000133266	1.61194e-05	4.58585e-05	3.46311e-05	2.4553e-05	1.92905e-05	0.00833005	0.00986547	2.54613e-05	4.45286e-05	0.0269879	0.025334	5.40342e-05	3.46265e-05	5.49654e-05	0.0131833	2.43494e-05	4.65366e-05	2.31438e-05	1.46704e-05	1.17028e-05	4.04966e-05	1.12611e-05	1.57322e-05	1.45159e-05	4.75116e-05	2.34064e-05	3.25735e-05	1.49708e-05	4.46579e-05	1.24965e-05	0.000123296	3.18438e-05	4.77039e-05	0.0037591	0.00413686
topic23	0.000180803	3.79217e-05	0.0289089	2.43533e-05	0.000257689	0.000104705	1.18821e-05	6.6789e-05	6.2539e-05	6.47233e-05	0.0125291	0.175678	9.41491e-06	1.04446e-05	1.94699e-05	2.0863e-05	2.59069e-05	2.49877e-05	3.9546e-05	1.65365e-05	1.94935e-05	1.95845e-05	8.12025e-06	3.0028e-05	0.0415625	8.67375e-05	7.39618e-05	1.83382e-05	6.70503e-05	0.0111322	8.63326e-05	2.88365e-05	1.59649e-05	7.57201e-06	4.09149e-06	7.57763e-06	5.02864e-05	2.68376e-05	1.34883e-05	3.44113e-05	4.57537e-05	8.43091e-06	0.0001078	1.31499e-05	6.6332e-05	2.16847e-05	0.000102347	2.93755e-05	7.17992e-05
topic24	1.19472e-05	0.000237036	1.6916e-05	1.58187e-05	3.62876e-05	2.60498e-05	0.0447674	3.67743e-05	2.53242e-05	6.19489e-05	8.71259e-06	1.33491e-05	2.54261e-05	1.14061e-05	1.82929e-05	2.0724e-05	2.18201e-05	4.69864e-05	8.87044e-05	9.29772e-06	2.94184e-05	3.20352e-05	0.317658	0.924312	0.0187335	2.00057e-05	1.88433e-05	0.0399981	6.55735e-05	1.43791e-05	7.11925e-05	5.99186e-05	0.00466889	2.17527e-05	7.81867e-05	3.42833e-05	0.00025377	2.40578e-05	0.00491068	0.000483222	0.00919447	0.00436913	0.143608	0.147541	6.02586e-05	8.06401e-05	0.00360973	0.00912603	0.0066678
topic25	3.5227e-05	4.11929e-05	1.86995e-05	3.67929e-05	2.26352e-05	8.75899e-05	2.78865e-05	4.55913e-05	3.31938e-05	2.6692e-05	4.71238e-05	0.0140532	7.40682e-06	2.69428e-05	3.22186e-05	2.476e-05	1.78712e-05	8.72472e-06	4.60332e-05	1.79226e-05	4.74867e-05	2.81312e-05	0.000108721	0.0805961	1.38447e-05	1.8046e-05	1.87357e-05	0.378908	0.000145566	0.0706376	2.49783e-05	2.57503e-05	9.93098e-06	1.76567e-05	0.00992967	2.16132e-05	1.83156e-05	7.22671e-05	4.41463e-05	8.58274e-05	0.00652649	6.6541e-05	0.00929595	4.98011e-05	1.64005e-05	2.6892e-05	0.0712302	0.000597377	0.000101659
topic26	3.13391e-05	3.38264e-05	2.68983e-05	2.7567e-05	2.13947e-05	2.44765e-05	3.82123e-05	4.68434e-05	0.00241789	2.47786e-05	1.10365e-05	1.79338e-05	1.98975e-05	2.22849e-05	1.02775e-05	3.69643e-05	1.03921e-05	1.92802e-05	3.10003e-05	1.49491e-05	7.26577e-06	2.80308e-05	0.000254792	0.081934	5.46983e-05	6.13117e-05	3.50429e-05	0.0870161	0.00955533	2.41046e-05	6.85703e-05	3.73975e-05	1.60246e-05	1.36978e-05	4.1001e-05	1.76749e-05	5.39066e-05	9.82587e-06	9.20846e-06	7.26347e-05	0.00900228	1.46159e-05	7.77746e-05	4.13434e-05	1.84424e-05	2.25679e-05	0.000315541	4.94374e-05	4.91813e-05
topic27	4.21483e-05	3.23172e-05	0.00236908	2.75726e-05	1.63168e-05	6.02322e-05	2.39389e-05	1.68214e-05	0.0149164	1.82336e-05	2.78521e-05	4.96459e-05	2.47019e-05	3.7997e-05	1.15498e-05	1.50597e-05	4.48967e-05	1.41604e-05	2.87481e-05	2.5973e-06	3.82636e-05	7.68042e-05	0.000457954	0.0341373	4.20841e-05	0.00040552	5.05115e-05	0.0219921	0.0281214	0.000124703	0.00961467	0.105136	2.55803e-05	1.93441e-05	2.09146e-05	3.59593e-05	2.54813e-05	4.1421e-06	3.26617e-05	0.000195289	4.113e-05	3.16139e-05	4.07124e-05	4.41379e-05	9.03585e-05	3.25058e-05	1.3407e-05	4.75321e-05	0.013683
topic28	5.14481e-05	0.000213528	4.11787e-05	2.68897e-05	4.23926e-05	8.27683e-05	7.22345e-05	0.000101721	0.021418	8.53153e-05	0.0162491	3.10131e-05	1.37822e-05	3.75377e-05	1.3741e-05	2.46638e-05	3.57655e-05	2.29202e-05	3.82346e-05	2.8634e-05	1.13124e-05	1.80722e-05	2.07969e-05	2.645e-05	3.5485e-05	1.51243e-05	3.54884e-05	0.0182451	5.94501e-05	4.00268e-05	6.51289e-05	1.83349e-05	1.52826e-05	1.60064e-05	2.20004e-05	2.68817e-05	4.74978e-05	3.86167e-05	1.96085e-05	6.28877e-05	6.14306e-05	0.000191701	8.38377e-05	2.57249e-05	1.91017e-05	3.89092e-05	2.67462e-05	9.52946e-06	2.14116e-05
topic29	4.38743e-05	5.48718e-05	4.02636e-05	5.2411e-05	7.2503e-05	8.74966e-05	6.42888e-05	4.35804e-05	0.0228122	1.98582e-05	6.54424e-05	9.56663e-06	3.42939e-05	1.43879e-05	1.90194e-05	2.55745e-05	3.27131e-05	2.84393e-05	3.63586e-05	1.55756e-05	5.21991e-05	1.14067e-05	1.97769e-05	6.47804e-05	2.62302e-05	2.93216e-05	4.04965e-05	3.90478e-05	9.78815e-05	3.45831e-05	0.000105136	3.96955e-05	2.52276e-05	2.64339e-05	1.7573e-05	1.39582e-05	4.22238e-05	1.71139e-05	5.60001e-05	3.99719e-05	3.12606e-05	1.36926e-05	4.04664e-05	4.24301e-05	4.37634e-05	2.48227e-05	2.62638e-05	8.44178e-05	0.0185409
topic30	1.65342e-05	6.86778e-05	2.11741e-05	9.35762e-06	1.14436e-05	5.10508e-05	0.000272992	0.000234081	0.000115691	9.45398e-06	3.48878e-05	8.41931e-06	1.18884e-05	8.43523e-06	1.72978e-05	4.88425e-06	9.82102e-06	7.0082e-06	2.09954e-05	7.96764e-06	1.25097e-05	8.39112e-06	0.000407375	0.0238307	1.53616e-05	4.16569e-05	3.09418e-05	0.0119149	5.62034e-05	1.09855e-05	0.000357535	2.06241e-05	3.80929e-06	4.32785e-06	9.77216e-06	9.00284e-06	2.80204e-05	1.28784e-05	8.45999e-06	3.55157e-05	0.001875	4.11101e-05	0.000565763	1.02277e-05	3.01708e-05	0.000154226	6.12454e-05	9.07385e-05	0.000114613
topic31	0.000200184	0.000524693	0.0127694	0.0422406	0.00184102	0.00140973	0.00311408	5.7668e-05	0.00762888	0.000182793	0.0259452	0.000228666	3.05646e-05	1.79403e-05	2.64362e-05	1.25465e-05	3.56012e-05	4.696e-05	8.64205e-05	2.45676e-05	1.28506e-05	0.00224005	0.0246648	0.0485722	0.998213	0.0238457	0.00709976	2.1173e-05	3.75644e-05	2.85722e-05	2.26025e-05	0.00975335	0.460363	0.0185698	0.0423687	0.00673966	1.03885e-05	1.39179e-05	1.15104e-05	9.91471e-06	4.04727e-05	0.00027491	0.00668533	3.87623e-05	0.341861	0.00271642	3.16129e-05	4.95074e-05	0.00243494
topic32	4.13332e-05	0.000123214	0.0567815	1.57566e-05	1.87965e-05	0.000435803	0.00778811	0.00157897	9.68674e-05	2.42293e-05	3.96578e-05	2.37481e-05	6.16481e-06	1.01068e-05	2.23581e-05	9.23162e-06	7.26469e-06	1.84839e-05	1.83171e-05	1.0099e-05	1.30954e-05	1.34137e-05	2.13374e-05	8.36581e-05	1.8283e-05	2.85593e-05	3.41779e-05	7.69809e-05	2.52764e-05	2.53285e-05	2.88193e-05	3.57925e-05	1.11953e-05	7.47425e-06	1.02381e-05	7.14073e-06	1.80008e-05	1.21641e-05	3.58647e-05	5.28141e-05	0.000146235	1.53425e-05	0.000218999	1.07351e-05	8.82179e-05	5.17765e-05	5.1001e-05	3.63508e-05	0.00098096
topic33	1.93721e-05	2.64352e-05	3.57777e-05	1.06121e-05	1.85344e-05	2.20179e-05	1.03638e-05	9.03648e-06	5.38124e-05	2.78141e-05	1.45858e-05	2.42063e-05	2.29349e-05	1.59543e-05	1.04138e-05	1.30251e-05	1.43414e-05	1.2382e-05	1.43595e-05	2.37138e-05	1.27094e-05	1.80407e-05	0.000168318	3.24896e-05	0.0238038	1.33928e-05	2.31566e-05	1.11276e-05	1.24644e-05	4.95182e-05	3.80591e-05	2.91748e-05	6.24775e-06	1.17514e-05	1.26488e-05	1.44401e-05	1.0464e-05	1.09598e-05	1.45322e-05	5.47914e-05	1.97984e-05	3.11254e-05	2.67635e-05	1.23796e-05	5.3261e-05	3.54628e-05	4.3542e-05	2.34128e-05	6.06295e-05
topic34	1.95169e-05	2.86699e-05	1.93041e-05	3.41065e-05	2.48031e-05	1.987e-05	2.76738e-05	2.45956e-05	0.0323793	4.05453e-05	3.38148e-05	2.94557e-05	1.77412e-05	3.93359e-05	2.45545e-05	3.78549e-05	4.49941e-06	1.30577e-05	2.22081e-05	2.38597e-05	1.07246e-05	2.01236e-05	3.38337e-05	0.0438858	3.65695e-05	3.22061e-05	3.62896e-05	3.4475e-05	8.13029e-05	2.21309e-05	0.0208479	3.18112e-05	5.46414e-06	1.82309e-05	2.97157e-05	2.52887e-05	7.0416e-05	6.00622e-05	2.45873e-05	4.87126e-05	2.13279e-05	1.5435e-05	3.61302e-05	3.12719e-05	6.70518e-05	4.15761e-05	2.17302e-05	1.45195e-05	4.5924e-05
topic35	3.23677e-05	7.28665e-05	2.61357e-05	1.81645e-05	2.84136e-05	3.52226e-05	1.1795e-05	0.000123572	2.87307e-05	5.76221e-05	5.16303e-05	2.54144e-05	4.77113e-05	9.03021e-06	1.52642e-05	5.13317e-05	9.8839e-06	2.75133e-05	1.07648e-05	1.6273e-05	2.16047e-05	1.86644e-05	2.00524e-05	3.98385e-05	6.77922e-05	1.84631e-05	3.27149e-05	4.52517e-05	4.45504e-05	9.0544e-06	3.33892e-05	3.14425e-05	1.85421e-05	1.21039e-05	1.18183e-05	1.10407e-05	3.15471e-05	3.19397e-05	9.67653e-06	2.37048e-05	1.9805e-05	3.33892e-05	1.77426e-05	6.37674e-05	7.21309e-05	0.00663856	1.82659e-05	0.0128063	5.37721e-05
topic36	2.5419e-05	4.85127e-05	2.05756e-05	1.25751e-05	4.22803e-05	4.00689e-05	0.0285297	3.03236e-05	0.0265397	5.12995e-05	7.44954e-05	2.46772e-05	0.123031	1.0318e-05	1.92835e-05	2.11369e-05	7.01297e-06	2.10997e-05	1.78787e-05	5.0913e-05	1.44354e-05	1.69752e-05	4.12011e-05	3.61152e-05	0.0428049	4.23725e-05	2.99498e-05	1.91734e-05	2.84856e-05	1.65305e-05	5.02981e-05	3.02508e-05	1.2258e-05	1.59303e-05	1.4954e-05	2.26821e-05	2.43565e-05	1.01348e-05	3.26405e-05	3.82818e-05	1.99335e-05	4.79149e-05	1.80715e-05	6.70739e-05	3.41057e-05	0.152164	0.0280103	2.84044e-05	4.0669e-05
topic37	3.1736e-05	5.94186e-05	2.29494e-05	1.4808e-05	3.03289e-05	4.75039e-05	0.00119593	1.92069e-05	0.00427947	1.09695e-05	2.61713e-05	1.3301e-05	2.37791e-05	2.51828e-05	7.48828e-06	1.34737e-05	3.67236e-05	2.52006e-05	6.31906e-05	1.40667e-05	1.82254e-05	5.67578e-05	0.00440322	0.0676565	4.19813e-05	5.40815e-05	4.81108e-05	2.5487e-05	1.49715e-05	3.54345e-05	5.76331e-05	1.25786e-05	2.98942e-05	1.79953e-05	1.78225e-05	5.5935e-06	1.38997e-05	2.05714e-05	0.000111474	1.62782e-05	4.13632e-05	1.99095e-05	4.55473e-05	5.62822e-05	3.32316e-05	4.46247e-05	2.23465e-05	8.92561e-05	5.63419e-05
topic38	4.75415e-05	3.0188e-05	1.93751e-05	1.98194e-05	1.6412e-05	3.31745e-05	2.10147e-05	3.74487e-05	3.32847e-05	3.4756e-05	2.99239e-05	5.36894e-05	1.69446e-05	9.06918e-06	1.7288e-05	2.60043e-05	3.80599e-05	8.72682e-06	2.58738e-05	9.26434e-06	1.6459e-05	3.05824e-05	2.04576e-05	5.85918e-05	5.86512e-05	3.04417e-05	3.47466e-05	0.000132468	2.83123e-05	2.94418e-05	7.44541e-05	3.66552e-05	1.89462e-05	1.37131e-05	9.99015e-06	1.9661e-05	5.62543e-05	5.24121e-05	6.18799e-05	0.000102638	1.71949e-05	8.77559e-05	2.82384e-05	2.65471e-05	2.35962e-05	1.88389e-05	1.75557e-05	4.42198e-05	3.30283e-05
topic39	2.87874e-05	4.30942e-05	3.49044e-05	1.09756e-05	2.8743e-05	3.02523e-05	8.80741e-05	4.57561e-05	4.43596e-05	3.04096e-05	1.22002e-05	1.895e-05	2.59115e-05	1.9132e-05	2.16205e-05	2.20067e-05	2.09327e-05	1.7318e-05	2.02272e-05	1.88486e-05	3.59216e-05	1.66937e-05	2.82906e-05	0.0447972	1.65818e-05	1.82652e-05	2.12718e-05	0.0534228	5.21468e-05	2.1635e-05	0.000115192	3.77023e-05	1.68032e-05	1.64269e-05	2.6901e-05	1.52733e-05	3.22972e-05	3.2127e-05	3.3693e-05	3.1804e-05	1.60049e-05	3.91113e-05	3.7771e-05	2.49006e-05	2.49778e-05	2.12985e-05	2.73895e-05	2.66473e-05	7.56147e-05
topic40	0.0011506	4.14288e-05	2.88616e-05	1.83969e-05	2.60267e-05	0.000390738	0.000412043	0.000676212	0.00119501	0.000345991	2.56319e-05	2.01169e-05	1.96121e-05	1.73074e-05	2.13941e-05	1.81728e-05	2.036e-05	1.87878e-05	2.19694e-05	2.08613e-05	1.93729e-05	2.39285e-05	0.00143776	0.0140835	0.00204171	7.59427e-05	2.50417e-05	0.00406442	3.29612e-05	2.82381e-05	3.72233e-05	3.52861e-05	1.9434e-05	1.66303e-05	1.75258e-05	1.8403e-05	0.00148331	0.0014362	0.00227899	0.000111782	0.000477334	3.79678e-05	3.33442e-05	3.34624e-05	0.000223962	3.82521e-05	0.000285474	0.00149135	0.000516924
flatLFA topics	A04	A08	A09	A41	A49	B02	B07	B18	B34	B37	B95	B96	B97	B98	C15	C16	C18	C19	C20	C22	C25	C34	C43	C44	C50	C54	C56	C61	C64	C67	C71	C73	C77	C78	C79	C80	C82	C83	C85	C90	C91	C92	D03	D04	D05	D06	D07	D10	D11
topic1	0.094223	0.0542526	0.267448	0.0533573	0.0238582	0.0350358	0.0109082	8.05191e-05	0.0566137	0.0950569	0.142122	0.363365	0.0086414	0.0325592	4.08382e-05	2.35761e-05	7.50382e-05	1.87952e-05	2.61787e-05	2.46149e-05	3.79438e-05	0.0125598	0.0125387	0.0627674	0.0750349	8.21507e-05	1.40189e-05	5.83522e-05	0.0120319	4.59021e-05	1.63524e-05	4.98008e-05	0.000136599	3.61002e-05	1.28931e-05	5.05624e-05	2.75117e-05	4.91905e-05	7.90982e-05	3.45105e-05	3.3251e-05	0.000844425	0.000116007	0.0149171	0.0142899	4.18942e-05	0.00119884	0.0102274	0.0117966
topic2	0.19066	0.0662365	0.494521	0.450864	0.0912051	0.0138753	0.00329043	0.104947	0.034613	0.225819	0.339144	0.685644	0.001528	0.0478533	0.113561	0.105329	0.308688	0.0605201	0.159133	0.156823	0.205802	0.029372	4.95183e-05	0.0680683	0.000195205	0.00086488	0.0198729	0.0464704	0.0463953	0.0209778	1.97891e-05	0.000369821	0.175651	0.346766	0.0508891	0.0399335	5.545e-05	0.0137875	0.0141511	0.0085215	0.00016338	0.00369773	5.5665e-05	0.0129749	3.18473e-05	6.34448e-05	4.60421e-05	0.0155893	2.91593e-05
topic3	0.0831139	0.0593475	0.2956	0.31341	0.0524924	0.0245031	0.00797917	0.0107039	0.0393886	0.103445	0.360188	0.462207	0.0124498	6.75414e-05	5.97517e-05	3.95432e-05	0.00693906	2.20921e-05	3.37821e-05	0.00522538	3.80457e-05	0.0295245	0.00205512	0.0564787	3.92999e-05	4.88489e-05	1.43243e-05	0.0603281	0.0233838	0.0248636	5.53201e-05	4.04434e-05	1.89369e-05	3.41395e-05	2.79519e-05	3.28618e-05	1.95908e-05	8.55153e-05	8.13221e-05	0.0226074	0.0107821	0.00782933	2.46285e-05	0.00878913	2.22275e-05	2.38726e-05	2.96647e-05	0.000103677	4.29658e-05
topic4	0.0741838	0.0292532	0.218319	3.3325e-05	0.000373988	0.0153681	0.0174838	0.000132968	0.0639884	0.0710883	0.0255275	0.169756	0.012346	0.0274207	2.60886e-05	3.87806e-05	0.0144515	1.85246e-05	7.93957e-05	2.67408e-05	1.45451e-05	4.17363e-05	3.59455e-05	0.0111902	0.137272	0.0423559	0.0137819	2.2545e-05	0.00187482	6.16828e-05	3.61653e-05	5.75797e-05	1.89534e-05	4.6009e-05	9.60511e-06	2.01125e-05	9.94588e-05	4.12446e-05	1.96092e-05	4.65952e-05	4.69088e-05	0.000181023	2.69469e-05	0.000111227	0.0267637	0.0108141	0.020182	0.0121659	0.0110423
topic5	0.162691	0.0582861	0.481885	0.981157	0.126158	0.100768	0.00238612	0.00632094	0.133239	0.227566	0.316042	0.508789	0.0598032	4.09704e-05	0.000227552	0.000105425	0.0179958	4.64037e-05	2.76445e-05	2.41139e-05	1.94234e-05	0.0325926	0.0234595	0.136998	0.0841481	2.08971e-05	5.36563e-05	0.0620311	0.0145497	0.000507077	0.041687	3.47312e-05	0.0412216	0.0587624	0.110573	0.0326987	0.24068	0.541731	0.643602	0.351221	0.2884	0.276194	0.0113514	0.0221043	2.75219e-05	1.96734e-05	3.38581e-05	3.98764e-05	2.14011e-05
topic6	0.0301871	0.0178473	0.116814	0.065013	0.0363928	0.0199958	0.00624738	0.0143051	0.0399067	0.115568	0.119471	0.238475	0.0190272	2.16903e-05	0.0127182	3.51461e-05	4.08083e-05	1.5433e-05	0.000791	1.0224e-05	4.95717e-05	0.337601	2.34087e-05	0.0625295	0.00027854	1.96522e-05	3.27844e-05	0.0296698	0.0144856	1.73211e-05	9.36029e-05	4.02141e-05	0.0581379	0.0390257	0.0527967	0.00331362	7.10176e-05	3.79561e-05	0.0119152	0.000757465	0.00501542	0.000350127	8.49977e-06	5.24021e-05	3.93484e-05	2.44473e-05	4.87603e-05	0.0109339	0.0124539
topic7	0.0547568	0.0110587	0.0873351	2.46664e-05	6.09101e-05	4.38521e-05	0.0073447	0.000621014	0.0113351	0.0313571	4.28778e-05	0.130098	3.26569e-05	0.0552353	0.00953347	0.0107466	0.02564	4.27441e-05	0.000184765	2.25405e-05	2.21936e-05	0.00108137	0.000102951	0.0680862	1.94111e-05	1.07711e-05	3.89705e-05	0.0747306	0.000160044	0.019745	4.67991e-05	3.09387e-05	2.51184e-05	3.81765e-05	1.01092e-05	2.16388e-05	0.000143358	0.000107057	0.00786248	3.64184e-05	0.00674798	1.09299e-05	0.00590033	5.6769e-05	2.39347e-05	2.10251e-05	0.0017112	0.00582858	7.02912e-05
topic8	0.0366738	0.0271391	0.0556501	0.0842973	0.0234231	0.0130938	3.07285e-05	0.000187817	0.0302711	0.024647	0.0815665	0.239285	3.16297e-05	9.55898e-06	2.33131e-05	2.3572e-05	4.16299e-05	3.2599e-05	9.22793e-05	8.02081e-05	1.96321e-05	0.00774832	1.63292e-05	0.057776	2.97471e-05	0.000106745	5.74978e-05	0.0260333	5.43494e-05	0.0129226	0.164809	3.3202e-05	3.05878e-05	5.36129e-05	1.77214e-05	1.7484e-05	5.56982e-05	3.68279e-05	3.2168e-05	2.13023e-05	0.00036478	4.55872e-05	0.000143455	4.04266e-05	4.40936e-05	2.51607e-05	4.97321e-05	0.000115636	0.000962658
topic9	0.0362356	0.0160644	0.178996	0.328699	0.030102	0.0136209	2.69132e-05	3.78563e-05	0.0211715	0.143861	0.0855543	0.177638	3.83745e-05	1.27774e-05	0.135131	0.115876	0.382077	0.135816	0.167807	0.0463497	0.108718	0.456119	0.0631285	0.0376485	0.413069	0.0600455	0.198391	0.181401	0.119192	0.0480827	0.0145182	0.0175505	0.98696	0.998795	0.996821	0.384496	3.27991e-05	9.4446e-05	2.8794e-05	0.00188826	6.73863e-05	8.0807e-05	4.94753e-05	3.3666e-05	0.0202688	0.00434635	0.000516783	0.000826916	0.00455952
topic10	0.024688	0.000101258	0.0516142	0.0312114	0.0140647	4.53248e-05	0.000218468	0.00106457	8.85213e-05	6.12504e-05	0.0419475	0.27051	7.59748e-06	2.01685e-05	1.1521e-05	1.47579e-05	3.12463e-05	2.98528e-05	0.0164711	4.15154e-05	3.14059e-05	0.00890283	0.000247884	0.0932499	1.67317e-05	4.03916e-05	1.54183e-05	0.355264	0.112053	0.615564	5.53692e-05	1.04016e-05	0.020693	0.0155333	0.0462023	1.70887e-05	2.96533e-05	1.29521e-05	0.00654023	6.2385e-05	0.00325392	6.85177e-05	1.97098e-05	0.000401073	6.48307e-05	3.2924e-05	0.0233812	0.000235906	3.12213e-05
topic11	3.88024e-05	7.4451e-05	0.0258971	1.6708e-05	1.65586e-05	0.000149385	0.00895807	0.000401467	0.00912097	3.82817e-05	0.0434024	0.000363774	3.17219e-05	1.13343e-05	1.88061e-05	1.69893e-05	1.33994e-05	2.44853e-05	2.14077e-05	2.46287e-05	9.52323e-06	1.66761e-05	0.0100397	0.0775613	0.0371873	3.25378e-05	5.80745e-05	0.0234314	8.37379e-05	1.85187e-05	5.59519e-05	1.75904e-05	1.06639e-05	1.49593e-05	3.36859e-05	8.31351e-06	7.26887e-05	2.38591e-05	3.63724e-05	7.57833e-05	0.00737192	2.7476e-05	0.0102752	0.00429614	0.00173	5.37233e-05	2.3596e-05	0.00598703	0.00441749
topic12	4.12779e-05	0.0157093	0.0381522	2.35085e-05	2.86305e-05	0.00977655	7.3984e-05	5.45876e-05	0.0324003	1.94649e-05	2.95242e-05	3.72853e-05	5.52062e-05	1.28182e-05	1.19897e-05	1.78949e-05	1.62209e-05	3.73325e-05	5.01577e-05	1.44009e-05	3.58008e-05	4.87577e-05	3.28709e-05	0.081918	0.168035	0.0258486	3.41417e-05	2.34991e-05	0.000104763	5.14941e-05	0.0117406	0.125357	0.0149149	6.16014e-05	2.77929e-05	3.89419e-05	8.50834e-05	2.66156e-05	0.00131656	3.45028e-05	7.11808e-05	3.05322e-05	0.0130802	0.0010213	0.0483857	1.32836e-05	2.40353e-05	7.80388e-05	0.0184701
topic13	0.0116226	0.000683832	0.01898	2.21288e-05	1.99363e-05	8.8538e-05	0.000253579	4.80564e-05	0.013718	2.67797e-05	0.0143523	4.46893e-05	1.46329e-05	1.8735e-05	2.72533e-05	4.44943e-05	3.71967e-05	1.3228e-05	1.47047e-05	4.90114e-05	2.24255e-05	5.07889e-05	0.000379015	0.0191098	0.0163629	3.45781e-05	2.39406e-05	3.01382e-05	5.95351e-05	6.34252e-05	4.01013e-05	3.73288e-05	2.23237e-05	2.44355e-05	2.03558e-05	2.93013e-05	7.07928e-05	2.84605e-05	2.54007e-05	0.000258404	4.54421e-05	4.09507e-05	1.52857e-05	2.18655e-05	8.02381e-05	2.23359e-05	3.06509e-05	6.32005e-05	7.6414e-05
topic14	8.24054e-05	0.0207726	0.02995	3.55685e-05	0.000105941	4.41929e-05	0.0113524	0.000117852	0.0116764	1.43138e-05	0.019058	3.8019e-05	2.71969e-05	1.44106e-05	2.73064e-05	3.72669e-05	3.29596e-05	3.50997e-05	2.50032e-05	1.64122e-05	2.91541e-05	3.95734e-05	4.11619e-05	0.0303068	3.21428e-05	0.0101858	2.13612e-05	5.71017e-05	5.45284e-05	7.15099e-05	4.89733e-05	2.0911e-05	2.08493e-05	1.44319e-05	1.59502e-05	1.56812e-05	0.000286112	2.86004e-05	4.94655e-05	2.47877e-05	0.000112405	2.12823e-05	6.94256e-05	2.8967e-05	4.94794e-05	1.95702e-05	4.20978e-05	0.000527903	0.000373149
topic15	0.00600761	4.0985e-05	0.0014195	1.16609e-05	2.68828e-05	0.000132926	0.000206214	3.27783e-05	0.00887333	0.0082103	0.0220566	0.024009	0.0126636	1.99192e-05	2.733e-05	2.01753e-05	1.98255e-05	3.63909e-05	2.56931e-05	3.39382e-05	3.11104e-05	3.19311e-05	0.00851588	2.49317e-05	0.0335145	0.0777673	0.0731342	1.20838e-05	2.94601e-05	9.63259e-05	2.6269e-05	1.89628e-05	5.87656e-05	3.47152e-05	2.19789e-05	2.88339e-05	6.94584e-06	3.1542e-05	1.92357e-05	2.08959e-05	3.42825e-05	1.83678e-05	7.35122e-05	4.06003e-05	0.000230873	0.023849	4.87553e-05	4.11371e-05	5.48072e-05
topic16	4.72579e-05	0.000761244	0.00694901	1.19037e-05	0.00017278	0.00280324	0.000155121	0.000113385	0.00847555	1.00546e-05	2.59353e-05	1.59104e-05	0.000122228	1.4863e-05	1.08052e-05	3.32933e-05	3.14869e-05	4.01258e-05	1.97213e-05	1.37041e-05	3.13794e-06	2.73822e-05	0.00337563	0.0471413	1.57366e-05	1.19319e-05	1.51443e-05	0.041293	0.00312529	0.0039906	0.000359548	1.32767e-05	1.43485e-05	7.04017e-06	1.1781e-05	2.48539e-05	7.31975e-05	2.01228e-05	3.1481e-05	7.15188e-05	0.000224737	9.88387e-05	0.000214372	2.89652e-05	2.39928e-05	6.65572e-06	0.000165707	0.000193232	0.000383626
topic17	3.22526e-05	0.016408	0.0790651	3.39295e-05	5.65114e-05	4.78066e-05	0.000312492	0.0389863	0.0344407	5.68374e-05	4.83785e-05	4.42768e-05	1.15623e-05	4.11848e-05	2.29216e-05	1.12126e-05	1.48176e-05	2.1551e-05	1.98434e-05	2.92646e-05	3.15445e-05	0.00078998	3.44375e-05	0.000584293	3.65882e-05	4.01558e-05	3.03268e-05	7.45245e-05	1.4182e-05	2.36972e-05	9.50506e-05	3.42241e-05	1.98917e-05	7.13369e-06	1.8265e-05	1.86305e-05	0.000147927	1.62172e-05	2.44853e-05	0.000696325	6.53542e-05	5.51522e-05	6.11772e-05	2.67576e-05	4.05644e-05	1.29582e-05	5.50854e-05	0.00208949	1.86112e-05
topic18	8.60794e-06	2.693e-05	0.0518685	4.075e-05	1.71047e-05	0.000169044	0.00480431	5.33888e-05	0.000299134	2.03345e-05	1.99776e-05	1.04202e-05	1.92618e-05	7.79451e-06	1.85464e-05	1.94032e-05	0.161815	0.0338751	0.0949533	2.42251e-05	1.28967e-05	2.83566e-05	0.00742349	0.0719228	4.14314e-05	4.59744e-05	1.0939e-05	0.0776956	0.00578561	0.00429299	2.72764e-05	2.64261e-05	0.0178197	5.8123e-05	1.05332e-05	9.9246e-06	0.000497452	2.62034e-05	6.28377e-05	1.29515e-05	5.90642e-05	1.71836e-05	0.000211633	4.72851e-05	1.99545e-05	1.13691e-05	0.00226445	0.000219625	0.000358998
topic19	0.0575851	0.000440042	0.0314265	9.31451e-06	0.000150608	0.000100122	0.00155284	0.000863258	0.00395156	0.0251924	1.24605e-05	0.113936	1.20246e-05	0.0712633	0.00601973	0.00194288	0.000103744	9.76283e-06	1.75636e-05	6.06251e-06	2.72407e-05	1.47448e-05	3.20811e-05	0.0302775	0.0089448	3.43788e-05	2.84375e-05	0.0119881	0.000404106	2.99096e-05	6.44839e-05	1.66583e-05	9.18248e-06	1.03262e-05	6.69604e-06	6.79511e-06	1.04622e-05	7.87809e-05	8.10572e-05	2.41133e-05	0.000340375	3.0058e-05	7.70042e-05	0.000411845	0.000102181	2.41679e-05	0.000198397	0.000245018	0.000152405
topic20	0.0216687	0.0157029	0.290078	2.99819e-05	1.96219e-05	0.000503999	3.34597e-05	4.45265e-05	6.45611e-05	3.34784e-05	3.16126e-05	1.19784e-05	2.8278e-05	1.35823e-05	3.45937e-05	2.00361e-05	2.86783e-05	3.22182e-05	3.37543e-05	2.28658e-05	9.65814e-06	2.11851e-05	2.42407e-05	0.0255573	0.0162987	4.48332e-05	4.98181e-05	1.34559e-05	6.03245e-05	1.88774e-05	4.29399e-05	4.06549e-05	2.83894e-05	3.19308e-05	1.8476e-05	3.80444e-05	2.66689e-05	3.55608e-05	3.60096e-05	2.44456e-05	5.06539e-05	2.08408e-05	7.64263e-05	1.43582e-05	0.00992934	1.25255e-05	6.89467e-05	0.000101935	7.34684e-05
topic21	4.17832e-05	5.0976e-05	0.000911655	2.35656e-05	2.91427e-05	4.71352e-05	9.24759e-05	4.11439e-05	0.000400083	1.59491e-05	1.56016e-05	3.08368e-05	1.46055e-05	1.3821e-05	2.59631e-05	1.98008e-05	9.91545e-06	2.85521e-05	9.46528e-06	1.49128e-05	2.20358e-05	2.0816e-05	3.40047e-05	0.0444344	0.0391196	5.96279e-05	6.54292e-05	3.47248e-05	0.000109172	4.7981e-05	2.93764e-05	2.16588e-05	9.73288e-06	1.87567e-05	1.71629e-05	1.47277e-05	6.53265e-05	2.827e-05	3.0923e-05	5.39969e-05	4.51041e-05	5.73393e-05	5.50782e-05	3.21283e-05	3.3989e-05	4.45016e-05	1.45949e-05	5.66914e-05	3.04514e-05
topic22	3.02087e-05	1.42345e-05	3.11451e-05	6.41142e-06	1.7526e-05	0.00217823	0.000892547	3.98248e-05	0.000191986	9.22706e-06	3.40999e-05	1.56035e-05	2.17542e-05	2.03055e-05	1.62811e-05	1.50511e-05	1.70594e-05	5.18126e-06	9.10219e-06	1.1431e-05	1.59186e-05	1.00478e-05	8.42834e-05	0.0683575	0.0258131	4.67933e-05	4.38629e-05	0.0224868	1.72797e-05	2.66822e-05	4.34518e-05	1.42786e-05	8.05806e-06	1.56048e-05	1.30981e-05	2.18741e-05	3.88181e-05	9.67764e-05	0.000514387	0.000214847	0.000138854	0.000470983	0.000387275	0.00125771	0.000648017	3.28111e-05	3.30339e-05	0.00010778	5.92535e-05
topic23	6.84262e-05	6.47562e-05	4.08295e-05	2.68531e-05	1.93235e-05	1.16882e-05	7.72601e-05	2.88973e-05	8.95584e-05	2.92036e-05	2.95773e-05	1.3064e-05	2.80869e-05	9.04153e-06	1.36802e-05	2.07111e-05	2.93e-05	7.8507e-06	1.43622e-05	2.71235e-05	1.51043e-05	1.28255e-05	0.00901558	0.0409413	0.196943	0.120903	0.010134	1.35141e-05	0.000761707	2.24669e-05	2.91192e-05	9.66057e-05	0.000110825	1.3207e-05	2.66106e-05	1.53532e-05	4.42197e-05	1.61417e-05	2.23908e-05	3.62927e-05	6.66187e-05	2.63593e-05	0.00163926	4.23998e-05	0.0421934	0.00166133	0.000817815	4.62442e-05	0.000189952
topic24	0.000157771	3.65688e-05	0.0157239	3.41837e-05	0.000174924	0.00115237	2.62193e-05	2.88028e-05	0.00709144	1.00263e-05	3.35449e-05	0.179958	3.49762e-05	1.26017e-05	1.56546e-05	1.64572e-05	4.24615e-05	1.19064e-05	1.31827e-05	2.18972e-05	1.80638e-05	3.08656e-05	3.96724e-05	3.53114e-05	0.0360757	5.48899e-05	8.43021e-05	3.92958e-05	4.5859e-05	0.0132516	3.67483e-05	2.25671e-05	7.73479e-06	1.113e-05	2.07719e-05	1.09084e-05	1.70474e-05	2.27223e-05	1.66779e-05	3.39554e-05	3.65143e-05	1.78482e-05	0.00039959	1.78335e-05	2.73725e-05	5.61637e-05	8.38729e-06	8.50693e-05	3.22769e-05
topic25	0.0130346	0.0021424	0.0362595	0.000720953	0.00549445	6.43208e-05	9.95328e-05	4.29893e-05	0.0088712	2.13825e-05	0.000154957	0.0307519	2.59126e-05	4.42783e-05	1.24261e-05	4.85847e-05	4.16181e-05	1.66474e-05	2.7767e-05	0.000170422	8.38739e-05	1.18031e-05	3.64736e-05	0.0253888	0.0271199	9.98228e-05	3.25951e-05	3.68129e-05	0.0153851	4.22599e-05	2.63381e-05	5.32069e-05	8.33966e-06	1.98769e-05	1.41932e-05	1.5184e-05	2.87185e-05	1.58302e-05	1.08796e-05	1.62428e-05	4.75606e-05	4.10286e-05	5.88336e-05	4.4573e-05	7.22155e-05	2.69533e-05	3.07696e-05	0.000143504	0.00655716
topic26	2.10379e-05	0.000177123	5.7631e-05	1.40215e-05	4.93617e-05	5.39949e-05	0.0409989	4.54827e-05	2.2264e-05	2.50093e-05	1.89069e-05	2.14631e-05	3.69261e-05	1.66802e-05	1.46153e-05	1.52678e-05	2.68304e-05	1.27995e-05	4.59687e-05	1.64159e-05	3.56696e-05	9.3699e-06	0.348522	0.987224	0.0241931	4.54324e-05	2.94355e-05	0.0518292	8.38023e-05	3.51119e-05	3.60517e-05	1.70784e-05	0.0110998	2.52787e-05	0.000241218	1.35358e-05	8.72449e-05	2.73554e-05	6.27212e-05	7.51192e-05	0.0102988	0.000111474	0.172208	0.174077	2.62886e-05	2.99264e-05	0.00157126	0.0134002	0.00733462
topic27	6.61901e-05	2.36937e-05	1.86761e-05	1.61764e-05	2.89381e-05	6.27699e-05	4.37944e-05	8.47372e-05	4.51837e-05	2.0927e-05	2.63409e-05	0.014156	1.61272e-05	1.62855e-05	1.58148e-05	4.05551e-05	2.97602e-05	2.13821e-05	2.23402e-05	3.62845e-05	2.20077e-05	2.29765e-05	5.33797e-05	0.0921774	4.78338e-05	2.32133e-05	1.91229e-05	0.39712	2.40576e-05	0.0638108	3.16244e-05	3.51257e-05	2.51011e-05	2.4733e-05	0.00318051	1.3308e-05	1.51089e-05	0.000136335	0.000103127	0.000168052	0.00995645	6.24916e-05	0.00980908	5.50763e-05	2.10919e-05	2.70436e-05	0.0693624	0.00546452	5.36019e-05
topic28	8.85137e-05	2.97974e-05	2.596e-05	1.53921e-05	0.000351849	2.91876e-05	0.000259527	3.91061e-05	0.0166048	6.54834e-05	3.5588e-05	4.46078e-05	3.07965e-05	2.27576e-05	1.10089e-05	2.49812e-05	2.21709e-05	3.20783e-05	2.29378e-05	4.59448e-05	7.59488e-06	2.81202e-05	3.8972e-05	3.53421e-05	2.35622e-05	4.23777e-05	1.64711e-05	0.022527	0.0026153	3.83371e-05	0.0021525	5.05494e-05	2.89886e-05	1.3802e-05	3.579e-05	1.64899e-05	6.98256e-05	3.0342e-05	6.60707e-05	3.89651e-05	1.35854e-05	8.89801e-06	5.10859e-05	3.12678e-05	1.62936e-05	2.58783e-05	1.62895e-05	5.62566e-05	0.0164439
topic29	4.41622e-05	0.000148367	2.06464e-05	2.41137e-05	2.03481e-05	3.03683e-05	0.000195662	2.0124e-05	0.0217061	7.27589e-05	0.0126248	4.53212e-05	2.92727e-05	3.12677e-05	1.84626e-05	2.06223e-05	2.78911e-05	1.31921e-05	2.59575e-05	3.29931e-05	1.29474e-05	2.26676e-05	7.04365e-05	2.78036e-05	4.4763e-05	2.13876e-05	2.97987e-05	0.017601	6.04854e-05	0.000123815	1.80367e-05	2.22339e-05	1.33016e-05	1.27392e-05	1.5579e-05	1.46915e-05	4.06858e-05	4.09207e-05	2.29321e-05	2.6984e-05	6.36919e-05	0.000136253	9.0162e-05	3.33985e-05	4.3552e-05	3.76334e-05	1.88631e-05	5.94293e-05	3.35483e-05
topic30	7.92586e-05	0.000134982	0.00811509	0.0478007	0.000128769	0.000210032	0.00437138	3.17049e-05	0.000248082	6.79072e-05	0.0217827	1.27549e-05	2.55699e-05	1.27481e-05	2.11133e-05	2.47808e-05	3.5774e-05	3.34692e-05	4.01547e-05	8.97177e-06	3.6351e-05	7.19283e-05	0.0180019	0.044981	0.998245	0.0153429	3.40644e-05	1.62439e-05	1.38044e-05	2.41805e-05	9.08867e-05	0.000103448	0.452122	0.00920041	0.0249337	0.000118326	2.19317e-05	2.20708e-05	4.13173e-05	1.33386e-05	4.62077e-05	0.000372862	4.511e-05	3.26887e-05	0.357983	3.59638e-05	2.77593e-05	1.2617e-05	0.000330006
topic31	3.25956e-05	6.46875e-05	2.78841e-05	2.56644e-05	0.010158	0.0159751	6.79107e-05	0.0129359	3.22539e-05	5.92184e-05	0.364968	0.106676	3.13157e-05	1.68902e-05	3.17239e-05	3.28414e-05	2.27411e-05	2.62679e-05	1.04243e-05	2.60712e-05	1.62558e-05	2.01267e-05	1.93882e-05	1.56939e-05	0.00294559	9.77033e-05	3.232e-05	3.6127e-05	4.76797e-05	2.05611e-05	0.000108186	1.63314e-05	2.5792e-05	1.50192e-05	4.56786e-05	8.69782e-06	3.25028e-05	4.34659e-05	2.40177e-05	2.59632e-05	2.98398e-05	4.02859e-05	2.09713e-05	2.62409e-05	7.03781e-05	3.21939e-05	2.16488e-05	0.000719468	4.00833e-05
topic32	1.41267e-05	7.64379e-05	2.31232e-05	8.956e-06	3.51247e-05	3.7284e-05	9.42982e-05	0.000141293	6.83974e-05	3.11281e-05	2.60693e-05	1.86829e-05	2.76425e-05	1.50366e-05	1.84317e-05	7.80195e-06	2.08156e-05	1.85604e-05	1.60896e-05	1.35753e-05	1.12753e-05	1.72661e-05	3.97784e-05	0.0219975	8.41008e-05	3.89552e-05	1.86519e-05	0.0100702	2.54073e-05	1.49064e-05	0.000226273	6.54705e-06	6.70286e-06	1.14386e-05	1.24951e-05	1.56906e-05	2.39809e-05	1.97697e-05	2.0897e-05	2.74065e-05	0.000642072	1.67504e-05	0.000136832	1.15028e-05	1.07059e-05	0.000115807	7.50443e-05	6.05238e-05	0.000153406
topic33	0.000195994	0.000112762	3.1906e-05	6.1614e-05	5.65295e-05	5.66058e-05	3.5921e-05	3.7109e-05	5.94232e-05	3.30293e-05	0.000180117	0.003288	6.45704e-05	1.41195e-05	1.76484e-05	3.90613e-05	1.56205e-05	7.03732e-06	2.15222e-05	2.08508e-05	2.72274e-06	1.97454e-05	2.60284e-05	0.020262	4.16322e-05	9.62086e-05	1.18277e-05	0.0229454	0.0177342	5.76222e-05	0.000100063	2.1211e-05	1.15081e-05	2.13666e-05	1.48649e-05	2.05783e-05	4.32822e-05	2.9135e-05	1.3645e-05	0.000128224	1.96723e-05	3.55095e-05	1.87891e-05	7.56548e-06	2.07775e-05	1.76378e-05	1.63318e-05	7.89098e-05	0.00364706
topic34	3.20325e-05	2.88899e-05	6.39041e-05	1.32295e-05	2.2479e-05	3.55903e-05	7.02656e-05	6.0392e-06	0.00544587	5.19435e-05	1.58109e-05	1.76244e-05	6.56935e-05	1.6873e-05	1.41143e-05	1.31701e-05	1.55381e-05	1.48499e-05	1.67593e-05	1.10969e-05	6.72611e-06	1.14038e-05	2.67412e-05	0.000160492	0.0209866	3.17612e-05	4.76856e-06	6.44684e-06	5.8805e-05	2.07999e-05	2.14838e-05	2.65635e-05	1.19363e-05	8.3835e-06	1.81827e-05	2.09498e-05	1.76317e-05	6.15249e-06	2.7583e-05	5.15307e-05	3.48369e-05	2.04956e-05	3.01202e-05	7.93783e-06	3.99892e-05	0.00578199	2.69165e-05	4.54733e-05	3.73483e-05
topic35	1.48451e-05	5.50765e-05	4.51552e-05	1.14231e-05	4.35347e-05	3.0971e-05	3.061e-05	3.69024e-05	0.0281136	2.01233e-05	2.01694e-05	1.70473e-05	2.9809e-05	2.07068e-05	2.34244e-05	4.15504e-05	2.00467e-05	2.82447e-05	1.29703e-05	9.52434e-06	1.93898e-05	1.87399e-05	1.72337e-05	0.0596442	3.5588e-05	4.19942e-05	1.60866e-05	0.0321996	4.46246e-05	5.07856e-05	0.0207219	2.145e-05	1.57298e-05	2.06451e-05	2.11584e-05	1.37688e-05	0.000111846	3.89754e-05	2.53163e-05	2.64958e-05	4.66257e-05	2.7124e-05	4.51289e-05	2.98829e-05	2.2297e-05	1.52577e-05	1.97674e-05	2.39655e-05	2.53884e-05
topic36	3.32651e-05	3.09632e-05	3.15251e-05	1.3614e-05	1.40725e-05	6.47648e-05	0.00804274	4.57059e-05	1.96603e-05	1.76568e-05	6.41109e-05	1.97657e-05	1.20775e-05	2.4746e-05	1.20459e-05	4.72725e-05	2.9264e-05	3.77262e-05	1.89465e-05	1.53327e-05	2.85191e-05	4.82514e-05	0.000155997	0.0537513	0.0672896	0.00437223	3.03588e-05	1.23604e-05	3.5427e-05	3.52647e-05	4.78749e-05	5.1368e-05	3.71431e-05	1.4606e-05	2.02516e-05	1.642e-05	3.66106e-05	3.44803e-05	2.85215e-05	2.23919e-05	2.10401e-05	1.90391e-05	3.13347e-05	5.41304e-05	0.0187801	3.85676e-05	4.76584e-05	4.81931e-05	2.76483e-05
topic37	5.02852e-05	8.1382e-05	0.0130404	2.28226e-05	1.20455e-05	4.10225e-05	0.00818317	6.29312e-05	1.58158e-05	2.47443e-05	1.21452e-05	2.84665e-05	1.88891e-05	3.41088e-05	2.14261e-05	1.14074e-05	1.97791e-05	2.45558e-05	4.31397e-06	1.52724e-05	8.00398e-06	2.20613e-05	2.4153e-05	3.23385e-05	4.74249e-05	1.355e-05	1.35233e-05	0.000432391	3.10885e-05	2.77443e-05	5.47459e-05	2.66988e-05	1.10996e-05	1.88122e-05	1.10342e-05	1.59275e-05	2.73722e-05	2.14234e-05	2.64888e-05	5.63814e-05	0.000104026	1.82667e-05	7.05298e-05	1.13303e-05	8.61394e-05	2.66859e-05	3.43491e-05	5.69219e-05	0.000180743
topic38	2.27367e-05	2.13706e-05	5.4825e-05	3.42281e-05	1.91957e-05	4.65634e-05	3.02002e-05	0.000153997	4.02626e-05	1.78767e-05	2.35736e-05	4.07088e-05	2.19939e-05	1.30935e-05	4.47123e-05	2.76346e-05	1.30375e-05	1.73894e-05	4.51827e-05	2.59887e-05	9.80335e-06	1.71568e-05	5.4746e-05	1.52352e-05	2.19412e-05	2.94155e-05	2.42632e-05	2.03738e-05	3.47776e-05	4.87295e-05	3.28779e-05	3.44937e-05	4.7436e-05	1.15983e-05	1.95105e-05	4.5151e-05	1.96802e-05	1.20271e-05	2.56373e-05	2.98614e-05	2.74022e-05	3.30976e-05	3.29722e-05	8.32199e-05	4.45159e-05	4.88063e-05	4.4378e-05	0.0136662	4.72636e-05
topic39	2.80897e-05	2.14358e-05	2.31765e-05	1.58236e-05	1.71806e-05	2.97419e-05	3.05344e-05	5.45373e-05	7.36528e-05	3.78234e-05	3.13007e-05	2.61917e-05	1.99417e-05	2.27685e-05	1.39681e-05	1.79239e-05	3.98962e-05	1.55712e-05	2.28484e-05	2.9937e-05	1.8948e-05	2.79782e-05	3.97129e-05	0.0611007	1.93196e-05	2.27654e-05	1.24943e-05	0.0919246	0.00554446	7.83116e-05	1.85885e-05	1.76276e-05	2.96786e-05	2.67244e-05	3.49154e-05	1.53141e-05	2.14466e-05	3.20377e-05	4.57052e-05	2.86604e-05	4.23034e-05	6.30856e-05	2.76299e-05	3.82188e-05	3.41465e-05	2.074e-05	2.6518e-05	7.41838e-05	3.79161e-05
topic40	0.000975864	4.02759e-05	3.05238e-05	1.93042e-05	2.29081e-05	5.07652e-05	0.00163876	0.00055642	0.0016967	0.000326817	2.33595e-05	1.87675e-05	0.00289654	1.75932e-05	2.14578e-05	1.99174e-05	2.34337e-05	1.7484e-05	2.02627e-05	2.08798e-05	1.92763e-05	2.14921e-05	0.00187682	0.0133301	0.00221938	8.54183e-05	3.09923e-05	0.00345116	5.00394e-05	2.53682e-05	6.58408e-05	0.000158654	1.90164e-05	1.84484e-05	1.67774e-05	1.80478e-05	0.000294508	3.00287e-05	0.00012624	3.06143e-05	3.72491e-05	3.56592e-05	7.3741e-05	2.94814e-05	0.000494328	0.00324962	0.00109599	0.00150197	0.00186048
[truncated: 387 more columns]

## Sheet: S7C
Numbers of active codes from different ICD10 chapters in the 40 topics inferred by treeLFA on the top-436 UKB dataset.
	Chapter1	Chapter2	Chapter3	Chapter4	Chapter5	Chapter6	Chapter7	Chapter8	Chapter9	Chapter10	Chapter11	Chapter12	Chapter13	Chapter14
topic1	11	6	11	11	2	4	2	0	27	15	20	11	16	10
topic2	3	6	3	10	4	7	1	2	3	8	22	7	14	11
topic3	0	3	0	2	0	4	0	0	1	2	4	2	38	0
topic4	2	14	3	3	0	0	0	0	3	3	15	1	0	0
topic5	6	17	7	2	0	1	0	0	5	11	4	3	2	0
topic6	1	1	1	2	0	1	0	0	4	1	13	0	1	1
topic7	0	2	0	1	4	14	2	0	10	2	2	0	1	1
topic8	1	1	1	0	9	1	0	0	1	18	2	0	4	0
topic9	0	0	1	1	0	0	0	0	23	4	0	0	0	0
topic10	0	4	0	2	0	0	0	0	2	0	1	1	0	18
topic11	0	0	0	6	0	3	3	0	1	0	0	1	1	1
topic12	0	0	0	0	0	5	0	0	1	0	0	0	12	0
topic13	0	2	0	0	0	0	0	0	0	1	2	0	0	12
topic14	1	0	0	0	0	0	0	0	2	1	3	12	8	1
topic15	0	0	0	0	0	2	0	0	0	0	0	0	21	0
topic16	0	1	0	0	0	0	0	0	1	0	0	1	0	7
topic17	0	0	0	0	1	0	16	0	1	0	0	0	0	0
topic18	0	0	0	1	0	0	0	0	6	0	0	0	0	0
topic19	1	0	0	0	0	0	0	0	0	0	7	0	1	0
topic20	0	1	0	0	0	0	0	0	2	0	4	0	0	0
topic21	1	1	0	0	0	0	0	0	0	0	9	0	0	0
topic22	0	1	0	1	0	0	0	0	1	0	9	0	0	0
topic23	0	0	0	0	0	0	0	0	0	0	0	1	0	9
topic24	1	11	0	0	0	0	0	0	1	0	0	10	2	0
topic25	0	2	0	0	0	0	0	0	0	0	0	0	1	8
topic26	0	0	0	1	0	0	0	0	1	0	0	0	1	0
topic27	0	4	1	7	0	0	0	0	1	0	0	0	0	3
topic28	0	0	0	0	0	0	0	0	0	10	0	0	0	0
topic29	0	1	0	0	0	1	0	13	0	3	1	1	0	0
topic30	0	0	0	0	0	0	0	0	0	0	0	0	7	0
topic31	0	4	0	0	0	0	0	0	0	0	0	0	1	5
topic32	0	0	0	0	0	0	0	0	1	0	4	1	0	0
topic33	0	1	0	0	0	0	0	0	0	0	0	0	0	4
topic34	0	0	1	0	0	0	0	0	5	0	0	0	1	0
topic35	0	1	0	0	1	0	0	0	0	0	10	0	0	0
topic36	2	1	0	0	0	0	0	0	0	0	0	0	0	9
topic37	0	0	0	0	0	0	7	0	0	0	0	0	0	0
topic38	0	0	0	0	0	0	2	0	0	0	0	0	0	0
topic39	0	1	0	0	0	0	0	0	0	0	3	0	1	0
topic40	0	0	0	0	0	0	0	0	0	0	0	0	0	0

## Sheet: S7D
Predictive likelihood on the test data for treeLFA and flatLFA chains on the top-436 dataset.
Model	n	Chain	Predictive likelihood
flatLFA	1	1	-833604
flatLFA	1	2	-833722
flatLFA	1	3	-835091
flatLFA	2	1	-833687
flatLFA	2	2	-833654
flatLFA	2	3	-835080
flatLFA	3	1	-833640
flatLFA	3	2	-833685
flatLFA	3	3	-835128
flatLFA	4	1	-833648
flatLFA	4	2	-833637
flatLFA	4	3	-835172
flatLFA	5	1	-833611
flatLFA	5	2	-833704
flatLFA	5	3	-835104
flatLFA	6	1	-833687
flatLFA	6	2	-833630
flatLFA	6	3	-835109
flatLFA	7	1	-833646
flatLFA	7	2	-833702
flatLFA	7	3	-835053
flatLFA	8	1	-833609
flatLFA	8	2	-833607
flatLFA	8	3	-835168
flatLFA	9	1	-833649
flatLFA	9	2	-833793
flatLFA	9	3	-835153
flatLFA	10	1	-833658
flatLFA	10	2	-833711
flatLFA	10	3	-835156
treeLFA	1	1	-833598
treeLFA	1	2	-834125
treeLFA	1	3	-833452
treeLFA	2	1	-833701
treeLFA	2	2	-834215
treeLFA	2	3	-833409
treeLFA	3	1	-833693
treeLFA	3	2	-834201
treeLFA	3	3	-833435
treeLFA	4	1	-833714
treeLFA	4	2	-834222
treeLFA	4	3	-833372
treeLFA	5	1	-833695
treeLFA	5	2	-834224
treeLFA	5	3	-833413
treeLFA	6	1	-833610
treeLFA	6	2	-834241
treeLFA	6	3	-833442
treeLFA	7	1	-833690
treeLFA	7	2	-834245
treeLFA	7	3	-833416
treeLFA	8	1	-833684
treeLFA	8	2	-834249
treeLFA	8	3	-833482
treeLFA	9	1	-833646
treeLFA	9	2	-834221
treeLFA	9	3	-833362
treeLFA	10	1	-833629
treeLFA	10	2	-834190
treeLFA	10	3	-833371

## Sheet: S7E
Significant SNPs given by topic-GWAS for the 40 treeLFA inferred topics.
SNP	CHR	BP	BETA	SE	P	topic
rs1416032	1	210512590	-0.021	0.0038	4.14e-08	1
rs1408272	6	25842951	0.035	0.0065	4.64e-08	1
rs80215559	6	25918225	0.037	0.0066	1.23e-08	1
rs2855812	6	31472720	0.022	0.004	1.86e-08	1
rs9273363	6	32626272	0.023	0.0038	2.94e-09	1
rs9273364	6	32626302	0.022	0.0039	7.49e-09	1
rs6985028	8	30822094	0.021	0.0035	3.59e-09	1
rs2042074	8	30847760	0.021	0.0036	8.17e-09	1
rs12373752	2	22515568	0.02	0.0035	1.84e-08	2
rs12616949	2	22594027	0.024	0.0038	4.29e-10	2
rs1062633	3	49924940	-0.021	0.0035	2.47e-09	2
rs2230590	3	49936102	-0.021	0.0035	1.91e-09	2
rs868891	3	49949071	0.02	0.0035	1.29e-08	2
rs7621352	3	50070763	-0.02	0.0035	1.53e-08	2
Affx-22412948	3	50129399	-0.02	0.0035	1.63e-08	2
rs7642934	3	50174848	-0.02	0.0035	1.62e-08	2
rs6801173	3	71795743	0.026	0.0046	1.83e-08	2
rs6910071	6	32282854	0.023	0.0042	1.89e-08	2
rs28361060	6	32303848	0.024	0.0042	1.23e-08	2
rs9268362	6	32333341	0.023	0.0042	2.98e-08	2
rs2273017	6	32337630	-0.02	0.0036	2.83e-08	2
rs2073044	6	32338986	0.022	0.004	3.75e-08	2
rs3793127	6	32371915	0.025	0.0042	2.55e-09	2
rs3763309	6	32375973	0.025	0.0042	2.22e-09	2
rs3763312	6	32376348	0.025	0.0042	1.44e-09	2
rs9268515	6	32379295	0.025	0.0044	2.95e-08	2
rs9268528	6	32383108	0.021	0.0037	5.15e-09	2
rs9268542	6	32384721	0.02	0.0036	2.27e-08	2
rs9268556	6	32386964	0.021	0.0036	1.55e-08	2
rs2395163	6	32387809	0.024	0.0042	1.18e-08	2
rs9268589	6	32398202	0.02	0.0036	3.45e-08	2
rs7756262	6	32398675	0.02	0.0037	4.68e-08	2
rs4321864	6	32399187	0.022	0.004	2.39e-08	2
rs7773756	6	32402464	0.02	0.0036	3.52e-08	2
rs9268615	6	32402889	0.02	0.0036	4.43e-08	2
rs9268645	6	32408527	0.02	0.0037	4.88e-08	2
rs34855541	6	32559825	0.026	0.0047	4.17e-08	2
rs660895	6	32577380	0.026	0.0043	1.02e-09	2
rs532965	6	32577973	0.027	0.0044	1.11e-09	2
rs521539	6	32581973	0.027	0.0043	4.56e-10	2
rs3104413	6	32582650	0.028	0.0045	6.2e-10	2
rs6931277	6	32583357	0.028	0.0045	9.38e-10	2
rs116518618	6	32594998	-0.034	0.0061	4.22e-08	2
rs35242582	6	32600057	-0.025	0.0041	1.23e-09	2
rs17211510	6	32602430	-0.027	0.0041	1.37e-10	2
rs9272545	6	32606885	-0.021	0.0039	4.47e-08	2
rs34250758	6	32607376	0.027	0.0043	2.71e-10	2
rs9272611	6	32607780	-0.025	0.0038	4.91e-11	2
rs41269955	6	32608269	0.028	0.0048	5.04e-09	2
rs707951	6	32609813	-0.022	0.0039	1.43e-08	2
rs9273049	6	32612034	-0.027	0.0039	4.9e-12	2
Affx-37072023	6	32612430	-0.025	0.0036	5.08e-12	2
rs9273088	6	32612488	-0.026	0.0036	1.96e-13	2
rs9273215	6	32613712	-0.026	0.0036	5.26e-13	2
rs17612576	6	32615458	-0.026	0.0036	2.45e-13	2
rs17612633	6	32615710	-0.025	0.0038	2.25e-11	2
rs17612640	6	32615754	-0.023	0.0039	2.63e-09	2
rs17843606	6	32620399	-0.026	0.0036	3e-13	2
rs17843619	6	32620775	-0.026	0.0036	3.18e-13	2
rs9273339	6	32623430	-0.026	0.0036	2.69e-13	2
Affx-28496566	6	32625869	-0.025	0.0036	1.29e-11	2
rs1063355	6	32627714	-0.026	0.0036	2.21e-13	2
rs9274552	6	32634838	-0.027	0.0036	5.47e-14	2
rs3828790	6	32635809	-0.026	0.0036	4.38e-13	2
rs3134996	6	32636866	-0.026	0.0037	1.01e-12	2
rs3135006	6	32667119	-0.024	0.0041	5.74e-09	2
rs9275602	6	32682812	0.025	0.0044	1.58e-08	2
rs2814944	6	34552797	0.028	0.0049	9.28e-09	2
rs1055710	9	96214928	-0.02	0.0037	3.83e-08	2
rs4744250	9	96271752	-0.021	0.0037	2.05e-08	2
rs10818400	9	122664468	-0.02	0.0036	2.25e-08	2
rs7018617	9	128487082	-0.02	0.0036	3.6e-08	2
rs723210	10	12762476	0.02	0.0035	1.18e-08	2
rs12776687	10	21701447	0.023	0.0042	3.2e-08	2
rs5011832	10	21782842	0.023	0.0037	7.1e-10	2
rs10828249	10	21824727	0.025	0.0037	1.32e-11	2
rs7098100	10	21834536	0.025	0.0037	2.73e-11	2
rs2183271	10	21957229	0.022	0.0037	1.18e-09	2
rs75891980	11	93879832	0.089	0.0155	1.07e-08	2
rs7940164	11	113451765	0.021	0.0037	9.96e-09	2
rs770087	12	89744773	0.024	0.0045	3.94e-08	2
rs9302725	16	60716005	-0.02	0.0035	6.92e-09	2
rs11665567	18	77563334	0.024	0.0043	1.53e-08	2
rs4799088	18	77573548	0.023	0.0039	8.11e-09	2
rs76940365	22	22062480	-0.042	0.0074	1e-08	2
rs3014238	1	46090214	0.019	0.0035	2.58e-08	3
rs6671802	1	46124663	0.02	0.0035	1.01e-08	3
rs61784798	1	46173481	-0.022	0.0039	1.04e-08	3
rs6700597	1	46284246	0.02	0.0035	1.86e-08	3
rs785479	1	46492144	0.02	0.0035	7.78e-09	3
rs1707336	1	46493460	0.02	0.0035	1.3e-08	3
rs1085244	1	46563680	0.02	0.0035	4.7e-09	3
rs2486445	1	46605369	0.02	0.0035	1.04e-08	3
rs12033257	1	112318484	-0.02	0.0037	2.86e-08	3
rs12373752	2	22515568	0.022	0.0035	1.5e-10	3
rs12478745	2	22541141	-0.02	0.0035	1.89e-08	3
rs12614151	2	22555790	-0.02	0.0035	3.17e-09	3
rs7583826	2	22556571	-0.02	0.0035	4.72e-09	3
rs10190565	2	22563847	-0.02	0.0034	3.99e-09	3
rs12616949	2	22594027	0.021	0.0038	1.25e-08	3
rs7372966	3	49788969	0.022	0.0035	8.14e-11	3
rs695238	3	49869158	0.023	0.0035	3.03e-11	3
rs3796386	3	49899795	0.023	0.0035	2.15e-11	3
rs9821675	3	49902544	0.024	0.0034	1.27e-12	3
rs1062633	3	49924940	-0.027	0.0035	1.12e-14	3
rs2230590	3	49936102	-0.027	0.0035	2.66e-15	3
rs2280406	3	49941436	0.025	0.0034	2.37e-13	3
rs868891	3	49949071	0.024	0.0035	2.16e-12	3
rs7621352	3	50070763	-0.027	0.0035	1.68e-14	3
rs3774734	3	50108792	0.023	0.0035	1.6e-11	3
Affx-22412948	3	50129399	-0.025	0.0035	8e-13	3
rs1061474	3	50144951	0.022	0.0035	3.18e-10	3
rs1138536	3	50153356	0.022	0.0035	1.3e-10	3
rs7642934	3	50174848	-0.024	0.0035	6.72e-12	3
rs2526397	3	50187790	0.02	0.0036	3.14e-08	3
rs3774749	3	50207227	-0.021	0.0035	9.6e-10	3
rs694786	3	173112907	-0.02	0.0035	1.17e-08	3
rs546738	3	173117548	-0.022	0.0035	1.35e-10	3
rs34592089	4	102926923	0.043	0.0072	2.09e-09	3
rs13107325	4	103188709	0.05	0.0066	2.94e-14	3
rs34333163	4	103283117	0.044	0.0067	6.75e-11	3
rs10028410	4	152606573	0.019	0.0035	1.81e-08	3
rs7663045	4	152676350	0.019	0.0035	4.9e-08	3
rs6594375	5	108828346	-0.029	0.0052	2.17e-08	3
rs11959256	5	112018894	-0.025	0.0045	1.22e-08	3
rs9393690	6	26271713	0.019	0.0034	4.87e-08	3
rs9393692	6	26276650	0.019	0.0034	2.31e-08	3
rs2393592	6	26285560	0.019	0.0034	2.97e-08	3
rs2393593	6	26285683	0.019	0.0034	1.97e-08	3
rs1124999	6	26287043	0.019	0.0034	2.98e-08	3
rs1125000	6	26287256	0.019	0.0034	4.07e-08	3
rs4412192	6	26290377	0.019	0.0034	4.11e-08	3
rs7746807	6	26293338	0.019	0.0034	4.35e-08	3
rs2814944	6	34552797	0.029	0.0049	1.98e-09	3
rs3800461	6	34616322	0.033	0.0054	1.32e-09	3
rs2814993	6	34618893	0.029	0.005	5.69e-09	3
rs6938239	6	34683635	0.029	0.005	6.11e-09	3
rs9469913	6	34827085	0.026	0.0047	4.19e-08	3
rs34809719	7	2028968	-0.026	0.0044	3.81e-09	3
rs56226325	7	2078981	-0.028	0.0048	5.87e-09	3
rs12705973	7	114313199	0.021	0.0035	2.68e-09	3
rs17292989	7	114380772	0.019	0.0036	4.57e-08	3
rs7018617	9	128487082	-0.02	0.0036	3.29e-08	3
rs12341121	9	128535858	-0.02	0.0035	1.59e-08	3
rs7873499	9	128592201	-0.02	0.0035	1.38e-08	3
rs7867968	9	128721295	-0.021	0.0037	1.87e-08	3
rs7868608	9	128746044	-0.021	0.0038	2.47e-08	3
rs5011832	10	21782842	0.021	0.0036	2.75e-09	3
rs10828249	10	21824727	0.026	0.0036	7.93e-13	3
rs7098100	10	21834536	0.025	0.0036	4.47e-12	3
rs12356674	10	21889083	0.023	0.0038	4.26e-09	3
rs2183271	10	21957229	0.024	0.0036	7.61e-11	3
rs7910002	10	22050570	0.021	0.0038	1.76e-08	3
rs1481877	11	13272091	-0.021	0.0035	2.58e-09	3
rs4757135	11	13280403	-0.022	0.0035	2.38e-10	3
rs72867447	11	13301875	-0.024	0.0035	2.21e-12	3
rs10832021	11	13324530	-0.023	0.0038	8.3e-10	3
rs11022762	11	13335926	-0.024	0.0035	6.88e-12	3
rs10835372	11	28643913	-0.02	0.0036	1.36e-08	3
rs7940164	11	113451765	0.023	0.0036	5.87e-10	3
rs12585180	13	58269763	-0.026	0.004	6.43e-11	3
rs878674	13	58394619	-0.024	0.0041	2.57e-09	3
rs9563574	13	58656599	-0.025	0.0046	4.72e-08	3
rs34751424	14	46913858	-0.02	0.0036	2.36e-08	3
rs1491905	14	47296286	0.019	0.0034	4.97e-08	3
rs73439779	15	70178694	0.039	0.0067	7.61e-09	3
rs904805	16	69960492	-0.022	0.0039	1.85e-08	3
rs904803	16	69970529	-0.023	0.0039	4.35e-09	3
Affx-20089987	2	44065090	0.037	0.0064	9.36e-09	4
Affx-20090007	2	44066247	0.04	0.0063	1.35e-10	4
rs41360247	2	44073656	0.037	0.0064	7.73e-09	4
rs1408272	6	25842951	0.034	0.0058	3.8e-09	4
rs80215559	6	25918225	0.033	0.0059	1.5e-08	4
rs6983267	8	128413305	-0.018	0.0031	1.05e-08	4
rs1408272	6	25842951	0.036	0.0058	6.67e-10	5
rs80215559	6	25918225	0.032	0.0059	3.6e-08	5
Affx-4052417	1	109817245	-0.02	0.0036	1.84e-08	6
rs12740374	1	109817590	-0.023	0.0041	3.1e-08	6
rs660240	1	109817838	-0.023	0.0041	3.77e-08	6
rs3790514	1	151744168	-0.027	0.0046	3.19e-09	6
rs2820312	1	201869257	0.02	0.0036	1.82e-08	6
rs12373752	2	22515568	0.019	0.0034	3.36e-08	6
rs12616949	2	22594027	0.023	0.0037	3.15e-10	6
Affx-37072023	6	32612430	-0.019	0.0034	2.66e-08	6
rs9273088	6	32612488	-0.02	0.0035	1.41e-08	6
rs9273215	6	32613712	-0.019	0.0035	2.28e-08	6
rs17612576	6	32615458	-0.02	0.0035	1.48e-08	6
rs17843606	6	32620399	-0.021	0.0035	3.4e-09	6
rs17843619	6	32620775	-0.02	0.0035	1.71e-08	6
rs9273339	6	32623430	-0.019	0.0035	2.47e-08	6
rs1063355	6	32627714	-0.019	0.0035	2.09e-08	6
rs9274552	6	32634838	-0.021	0.0035	3.26e-09	6
rs3828790	6	32635809	-0.02	0.0035	1.56e-08	6
rs3135006	6	32667119	-0.022	0.004	1.67e-08	6
rs2814944	6	34552797	0.026	0.0048	3.56e-08	6
rs2282143	6	160557643	0.074	0.0136	4.21e-08	6
rs16891156	6	160608804	0.075	0.012	3.13e-10	6
rs9457925	6	160848743	0.072	0.0125	8.53e-09	6
rs117733303	6	160922870	0.072	0.0125	8.08e-09	6
rs3798220	6	160961137	0.07	0.0126	3.13e-08	6
rs74617384	6	160997118	0.045	0.0063	1.32e-12	6
rs10455872	6	161010118	0.045	0.0062	3.35e-13	6
rs34809719	7	2028968	-0.024	0.0044	2.84e-08	6
rs6475606	9	22081850	0.019	0.0034	4.18e-08	6
rs10757272	9	22088260	0.02	0.0034	2.77e-09	6
rs10757274	9	22096055	0.02	0.0034	5.01e-09	6
rs4977574	9	22098574	0.02	0.0034	2.71e-09	6
rs2383207	9	22115959	-0.02	0.0034	5.4e-09	6
rs10757278	9	22124477	0.02	0.0034	6.16e-09	6
rs1333048	9	22125347	0.02	0.0034	6.55e-09	6
rs1333049	9	22125503	0.02	0.0034	5.61e-09	6
rs7018617	9	128487082	-0.021	0.0035	3.62e-09	6
rs142042446	19	45386467	0.03	0.0043	4.43e-12	7
rs12972156	19	45387459	0.029	0.0044	4.48e-11	7
rs34342646	19	45388130	0.03	0.0043	3.79e-12	7
rs283815	19	45390333	0.025	0.0037	2.16e-11	7
rs6857	19	45392254	0.038	0.0041	1.9e-20	7
rs71352238	19	45394336	0.031	0.0043	1.58e-12	7
rs184017	19	45394969	0.026	0.0038	1.2e-11	7
rs2075650	19	45395619	0.032	0.0041	2.01e-14	7
rs157581	19	45395714	0.025	0.0035	1.09e-12	7
rs34095326	19	45395844	0.029	0.0048	3.01e-09	7
rs34404554	19	45395909	0.032	0.0043	4e-13	7
rs157582	19	45396219	0.025	0.0037	1.03e-11	7
rs59007384	19	45396665	0.027	0.0038	1.15e-12	7
rs114536010	19	45400725	0.055	0.01	3.5e-08	7
rs769449	19	45410002	0.04	0.0044	2.47e-19	7
rs429358	19	45411941	0.046	0.0044	1.88e-25	7
rs483082	19	45416178	0.022	0.0036	2.48e-09	7
rs34954997	19	45417638	0.022	0.0036	8.94e-10	7
rs12721046	19	45421254	0.036	0.0047	5.65e-14	7
rs4420638	19	45422946	0.036	0.0037	5.88e-22	7
rs9268145	6	32257284	0.02	0.0036	1.95e-08	8
rs6910071	6	32282854	0.021	0.0036	5.84e-09	8
rs28361060	6	32303848	0.021	0.0036	5.69e-09	8
rs9268362	6	32333341	0.021	0.0036	6.89e-09	8
rs2073044	6	32338986	0.02	0.0035	5.69e-09	8
rs2395163	6	32387809	0.021	0.0037	4.86e-09	8
rs9268614	6	32402778	0.021	0.0036	1.67e-08	8
rs660895	6	32577380	0.02	0.0037	4.41e-08	8
rs532965	6	32577973	0.023	0.0039	2.01e-09	8
rs521539	6	32581973	0.021	0.0037	2.92e-08	8
rs3104413	6	32582650	0.024	0.0039	1.59e-09	8
rs6931277	6	32583357	0.023	0.0039	4.32e-09	8
rs34250758	6	32607376	0.024	0.0038	1.5e-10	8
rs41269955	6	32608269	0.025	0.0042	4.1e-09	8
rs7528419	1	109817192	-0.026	0.0038	2.53e-11	9
Affx-4052417	1	109817245	-0.019	0.0034	3.81e-08	9
rs12740374	1	109817590	-0.026	0.0038	5.97e-12	9
rs660240	1	109817838	-0.026	0.0039	1.98e-11	9
rs629301	1	109818306	-0.026	0.0038	6.8e-12	9
rs646776	1	109818530	-0.026	0.0038	1.36e-11	9
rs602633	1	109821511	-0.025	0.0039	4.22e-11	9
rs599839	1	109822166	-0.025	0.0038	5.32e-11	9
rs1970568	1	151575756	-0.024	0.0041	2.49e-09	9
rs28415164	2	175242641	0.022	0.0038	1.07e-08	9
rs1458038	4	81164723	0.02	0.0035	1.92e-08	9
rs16998073	4	81184341	0.02	0.0035	8.69e-09	9
rs2197815	4	111566877	0.041	0.0072	1.06e-08	9
rs35323363	4	111580136	0.022	0.0034	1.33e-10	9
rs2723298	4	111608485	0.026	0.0035	5.39e-13	9
rs1375302	4	111625464	0.022	0.0035	1.98e-10	9
rs1448817	4	111641053	0.032	0.0037	1.13e-17	9
rs17042081	4	111653211	0.047	0.0052	1e-19	9
rs1906610	4	111665917	0.05	0.0055	6.03e-20	9
rs17042171	4	111708287	0.05	0.0052	2.62e-21	9
rs2200733	4	111710169	0.05	0.0052	5.22e-22	9
rs6843082	4	111718067	0.044	0.004	5.98e-28	9
rs13141190	4	111728614	0.024	0.0033	2.56e-13	9
rs3853445	4	111761487	-0.025	0.0037	2.06e-11	9
rs521511	4	111788675	-0.022	0.0039	1.28e-08	9
rs7682716	4	156676272	-0.022	0.0039	1.57e-08	9
rs10517621	4	156677592	-0.022	0.0038	1.73e-08	9
rs16891156	6	160608804	0.071	0.0113	2.26e-10	9
rs10080815	6	160687412	0.077	0.0114	1.49e-11	9
rs9457925	6	160848743	0.086	0.0118	3.6e-13	9
rs117733303	6	160922870	0.086	0.0118	3.44e-13	9
rs3798220	6	160961137	0.086	0.0118	5.11e-13	9
rs74617384	6	160997118	0.049	0.0059	2.05e-16	9
rs10455872	6	161010118	0.048	0.0059	1.78e-16	9
rs3217992	9	22003223	0.018	0.0033	3.68e-08	9
rs6475606	9	22081850	0.026	0.0032	6.93e-16	9
rs1333040	9	22083404	-0.023	0.0032	2.46e-12	9
rs10757272	9	22088260	0.026	0.0032	7.44e-16	9
rs10757274	9	22096055	0.026	0.0032	8.24e-17	9
rs4977574	9	22098574	0.027	0.0032	5.08e-17	9
rs2383207	9	22115959	-0.025	0.0032	2.09e-15	9
rs10757278	9	22124477	0.026	0.0032	8.41e-17	9
rs1333048	9	22125347	0.027	0.0032	8.94e-18	9
rs1333049	9	22125503	0.027	0.0032	6.42e-17	9
rs3184504	12	111884608	0.018	0.0032	7.23e-09	9
rs10774625	12	111910219	0.018	0.0032	3.33e-08	9
rs653178	12	112007756	0.018	0.0032	2.72e-08	9
rs11065987	12	112072424	0.018	0.0032	2.42e-08	9
rs17630235	12	112591686	0.018	0.0032	4.72e-08	9
rs55791371	19	11188153	-0.033	0.0049	1.97e-11	9
rs6511720	19	11202306	-0.031	0.0049	1.37e-10	9
rs2853677	5	1287194	0.017	0.003	3.45e-08	10
rs4975616	5	1315660	-0.019	0.003	1.33e-10	10
rs402710	5	1320722	-0.018	0.0031	4.22e-09	10
rs401681	5	1322087	-0.021	0.003	3.32e-12	10
rs31489	5	1342714	-0.019	0.003	2.89e-10	10
rs31490	5	1344458	-0.019	0.0032	8.53e-10	10
rs37004	5	1356684	-0.019	0.0035	3.23e-08	10
rs9467703	6	26318903	0.017	0.0031	1.08e-08	10
rs2179152	6	26325888	0.017	0.0031	2.38e-08	10
rs1796520	6	26410800	0.017	0.003	8.31e-09	10
rs742090	6	26415637	0.017	0.003	1.74e-08	10
rs9295689	6	26455811	0.017	0.003	3.71e-09	10
rs1407045	6	26476155	0.016	0.003	4.56e-08	10
rs573179	6	27849676	-0.019	0.0035	4.84e-08	10
rs200968	6	27859568	-0.021	0.0037	1.18e-08	10
rs149946	6	27970031	-0.02	0.0034	1.23e-08	10
rs149969	6	27977737	-0.02	0.0034	6.48e-09	10
rs149900	6	28014597	-0.02	0.0034	9.28e-09	10
rs9393881	6	28023751	-0.019	0.0034	3.32e-08	10
rs9468274	6	28026077	-0.019	0.0034	3.01e-08	10
rs9295755	6	28033174	-0.019	0.0035	2.85e-08	10
rs203876	6	28046673	-0.018	0.0033	2.58e-08	10
rs203877	6	28048624	-0.018	0.0033	3.88e-08	10
rs203893	6	28062066	-0.018	0.0033	3.77e-08	10
rs203884	6	28077374	-0.018	0.0033	4.18e-08	10
rs1150666	6	28123928	-0.018	0.0033	4.11e-08	10
rs1225591	6	28148752	-0.019	0.0033	3.75e-09	10
rs1233604	6	28734676	-0.026	0.0046	2.68e-08	10
rs3130838	6	28866528	-0.025	0.0046	4.86e-08	10
rs3130837	6	28948092	-0.025	0.0046	3.99e-08	10
rs1233478	6	29477821	-0.021	0.0037	1.24e-08	10
rs2523729	6	30137387	-0.024	0.0043	4.38e-08	10
rs2106072	6	30153363	-0.025	0.0044	1.46e-08	10
rs3130380	6	30279130	-0.024	0.0044	2.47e-08	10
rs3094067	6	30299245	-0.025	0.0044	1.44e-08	10
rs3130377	6	30323393	-0.025	0.0044	1.46e-08	10
rs3130350	6	30327839	-0.024	0.0044	2.97e-08	10
rs3130351	6	30328192	-0.025	0.0043	1.55e-08	10
rs3130352	6	30328357	-0.025	0.0043	1.19e-08	10
rs3094054	6	30333505	-0.024	0.0042	1.06e-08	10
rs3129809	6	30335621	-0.025	0.0042	2.83e-09	10
rs3129812	6	30337974	-0.025	0.0044	9.19e-09	10
rs3129817	6	30342753	-0.024	0.0042	1.79e-08	10
rs3129818	6	30342966	-0.025	0.0042	2.78e-09	10
rs3129820	6	30343569	-0.025	0.0042	4.25e-09	10
rs3132631	6	30344645	-0.025	0.0042	1.91e-09	10
rs3132627	6	30346760	-0.024	0.0044	2.23e-08	10
rs3132625	6	30347720	-0.024	0.0042	6.56e-09	10
rs3130126	6	30353739	-0.025	0.0042	3.69e-09	10
rs3094050	6	30358591	-0.025	0.0042	1.89e-09	10
rs3094703	6	30358957	-0.025	0.0042	2.07e-09	10
rs3094035	6	30363136	-0.025	0.0042	1.91e-09	10
rs3130247	6	30515043	-0.023	0.0042	2.08e-08	10
rs3094605	6	31430694	-0.024	0.0042	2.78e-08	10
rs3094013	6	31434366	-0.023	0.0042	4.86e-08	10
rs3131618	6	31434621	-0.023	0.0042	4.82e-08	10
rs3132450	6	31596138	-0.026	0.0044	2.52e-09	10
rs3117582	6	31620520	-0.026	0.0044	2.89e-09	10
rs3132449	6	31626013	-0.026	0.0044	3.23e-09	10
rs3131383	6	31704294	-0.025	0.0044	1.16e-08	10
rs3101018	6	31705864	-0.025	0.0044	7.57e-09	10
rs3130484	6	31715882	-0.025	0.0044	1.43e-08	10
rs3131379	6	31721033	-0.025	0.0044	1.44e-08	10
rs3117574	6	31725230	-0.025	0.0044	1.68e-08	10
rs3131378	6	31725285	-0.025	0.0044	1.52e-08	10
rs3117575	6	31726253	-0.025	0.0044	1.03e-08	10
rs3117577	6	31727474	-0.025	0.0044	1.58e-08	10
rs3115671	6	31734345	-0.024	0.0044	2.05e-08	10
rs3130490	6	31739120	-0.025	0.0044	9.78e-09	10
rs3130679	6	31807540	-0.024	0.0044	2.35e-08	10
rs558702	6	31870326	-0.026	0.0044	3.04e-09	10
rs497309	6	31892484	-0.026	0.0044	2.42e-09	10
rs1270942	6	31918860	-0.026	0.0044	1.81e-09	10
rs389884	6	31940897	-0.027	0.0044	1.23e-09	10
rs1150758	6	32028149	-0.022	0.0039	1.03e-08	10
rs1150755	6	32038550	-0.023	0.0039	7.7e-09	10
rs1150754	6	32050758	-0.023	0.0039	7.51e-09	10
rs1150753	6	32059867	-0.027	0.0044	7.33e-10	10
rs1150752	6	32064726	-0.027	0.0044	1.05e-09	10
rs1269852	6	32080191	-0.027	0.0044	4.74e-10	10
rs3130288	6	32096001	-0.028	0.0044	2.61e-10	10
rs3134942	6	32168771	-0.023	0.0041	2.15e-08	10
rs3132956	6	32179438	-0.023	0.0041	1.45e-08	10
rs3096690	6	32194630	-0.027	0.0044	5.51e-10	10
rs7775397	6	32261252	-0.028	0.0044	3.19e-10	10
rs9268219	6	32284108	-0.028	0.0045	4.94e-10	10
rs9268235	6	32290208	-0.027	0.0043	6.66e-10	10
rs1265757	6	32302382	-0.028	0.0044	1.93e-10	10
rs1265754	6	32303692	-0.028	0.0044	3.77e-10	10
rs2849018	6	32310863	-0.028	0.0044	3.87e-10	10
rs2395149	6	32325562	-0.028	0.0044	3.84e-10	10
rs3129927	6	32333827	-0.028	0.0044	3.07e-10	10
Affx-28472458	6	32340871	-0.026	0.0046	3.77e-08	10
rs2894254	6	32345689	-0.027	0.0044	1.49e-09	10
rs3129843	6	32395726	-0.028	0.0044	4.67e-10	10
rs3135394	6	32408497	-0.026	0.0044	2.36e-09	10
rs115484013	6	32452707	-0.022	0.0038	4.64e-09	10
rs2187668	6	32605884	-0.023	0.0042	2.51e-08	10
rs3129716	6	32657436	-0.023	0.0042	4.04e-08	10
rs2856674	6	32659645	-0.023	0.0042	3.14e-08	10
rs1794282	6	32666526	-0.026	0.0044	3.42e-09	10
rs2042074	8	30847760	0.017	0.003	2.42e-08	10
rs1146187	1	114212571	0.018	0.0033	2.18e-08	11
rs6679677	1	114303808	0.033	0.0047	2.29e-12	11
rs2476601	1	114377568	0.033	0.0047	1.11e-12	11
rs2250377	1	201860626	0.017	0.003	3.11e-08	11
rs2820312	1	201869257	0.017	0.003	1.2e-08	11
rs2819348	1	201884952	0.017	0.0029	3.59e-09	11
rs9821675	3	49902544	0.016	0.0028	1.69e-08	11
rs2230590	3	49936102	-0.016	0.0028	3.6e-08	11
rs2280406	3	49941436	0.016	0.0028	2.08e-08	11
rs7621352	3	50070763	-0.016	0.0028	3.49e-08	11
rs7682716	4	156676272	-0.019	0.0034	2.68e-08	11
rs10517621	4	156677592	-0.019	0.0034	2.46e-08	11
rs1989154	5	147848890	-0.017	0.0028	2.19e-09	11
rs1988819	5	147849531	-0.017	0.0028	6.82e-10	11
rs1988818	5	147849635	-0.017	0.0028	1.96e-09	11
rs6580550	5	147856232	-0.016	0.0028	3.31e-08	11
rs7733410	5	147856522	-0.016	0.0028	4.27e-08	11
rs7756992	6	20679709	0.017	0.0032	4.55e-08	11
rs2206734	6	20694884	0.022	0.0037	2.28e-09	11
rs9465871	6	20717255	0.022	0.0037	2.13e-09	11
rs9467704	6	26319486	0.024	0.0043	4.85e-08	11
rs9467711	6	26332605	0.024	0.0043	3.19e-08	11
rs13219354	6	27185664	0.024	0.0041	9.03e-09	11
rs4452638	6	27229265	0.023	0.0041	1.23e-08	11
rs13207082	6	27251379	0.026	0.0045	1.12e-08	11
rs13195040	6	27413924	0.026	0.0045	5.61e-09	11
rs7749305	6	27446566	0.026	0.0042	1.05e-09	11
rs6904596	6	27491299	0.027	0.0042	1.49e-10	11
rs10484399	6	27534528	0.026	0.0044	2.93e-09	11
rs17749927	6	27669976	0.026	0.0044	4.22e-09	11
rs9295740	6	27689502	0.022	0.0035	3.04e-10	11
rs17693963	6	27710165	0.026	0.0043	2.33e-09	11
rs200482	6	27773904	0.025	0.0041	8.99e-10	11
rs200483	6	27774824	0.025	0.0041	1.01e-09	11
rs200484	6	27775674	0.025	0.0043	8.52e-09	11
rs370155	6	27782031	0.025	0.0041	6.66e-10	11
rs200490	6	27796935	0.025	0.0041	1.47e-09	11
rs200489	6	27798257	0.024	0.0043	1.83e-08	11
rs201004	6	27804934	0.02	0.0035	1.42e-08	11
rs34706883	6	27805255	0.026	0.0044	3.02e-09	11
rs201002	6	27808192	0.026	0.0041	3.16e-10	11
rs175597	6	27810626	0.025	0.0041	1.29e-09	11
rs200995	6	27813694	0.026	0.0041	3.83e-10	11
rs200991	6	27815494	0.021	0.0037	2.27e-08	11
rs13194781	6	27815639	0.026	0.0044	1.78e-09	11
rs13199772	6	27834085	0.026	0.0044	3.3e-09	11
rs17763089	6	27835218	0.025	0.0044	1.56e-08	11
rs200953	6	27837267	0.025	0.0041	8.15e-10	11
rs45509595	6	27840926	0.026	0.0044	3.49e-09	11
rs34788973	6	27879200	0.025	0.0046	2.82e-08	11
rs61742093	6	27879982	0.026	0.0044	2.99e-09	11
rs13218875	6	27884012	0.026	0.0044	3.79e-09	11
rs149990	6	27998258	0.024	0.004	1.67e-09	11
rs149943	6	28002388	0.024	0.004	1.5e-09	11
rs202906	6	28011652	0.024	0.004	1.67e-09	11
rs13197574	6	28060239	0.027	0.0044	1.92e-09	11
rs9468287	6	28079741	0.022	0.0039	1.17e-08	11
rs4713139	6	28092685	0.023	0.0039	3.66e-09	11
rs4713140	6	28097193	0.022	0.0039	8.97e-09	11
rs3757188	6	28107357	0.023	0.0039	4.53e-09	11
rs13205911	6	28124114	0.026	0.0044	2.86e-09	11
rs9380064	6	28143118	0.023	0.0039	2.04e-09	11
rs735765	6	28170297	0.022	0.0039	6.01e-09	11
rs9380069	6	28203300	0.022	0.0039	1.35e-08	11
rs17720293	6	28214698	0.023	0.0041	2.28e-08	11
rs68141011	6	28217797	0.022	0.0038	1.71e-08	11
rs10456362	6	28221816	0.021	0.0038	2.45e-08	11
rs1679709	6	28228342	0.021	0.0038	2.04e-08	11
rs1778508	6	28229881	0.021	0.0038	4.82e-08	11
rs2799079	6	28235176	0.021	0.0038	2.84e-08	11
rs11965538	6	28239915	0.021	0.0038	2.51e-08	11
rs1419183	6	28242794	0.021	0.0038	1.76e-08	11
rs6901575	6	28250984	0.022	0.0038	1.38e-08	11
rs13211507	6	28257377	0.026	0.0044	1.8e-09	11
rs33932084	6	28268824	0.025	0.0044	1.19e-08	11
rs853679	6	28296863	0.022	0.0038	4.01e-09	11
rs853678	6	28297313	0.022	0.0038	5.47e-09	11
rs853676	6	28299687	0.023	0.0038	1.44e-09	11
rs67340775	6	28304384	0.026	0.0044	1.81e-09	11
rs2232423	6	28366151	0.027	0.0044	9.04e-10	11
rs13194504	6	28630691	0.027	0.0044	4.08e-10	11
rs6908726	6	28671343	0.026	0.0043	1.6e-09	11
rs7775835	6	28678357	0.022	0.004	4.92e-08	11
rs9393929	6	28696063	0.025	0.0043	3.76e-09	11
rs6456834	6	28700352	0.021	0.0037	2.05e-08	11
rs1233579	6	28712663	0.025	0.0044	1.05e-08	11
rs1233619	6	28745452	0.026	0.0044	4.34e-09	11
rs1311918	6	28753646	0.026	0.0044	2.15e-09	11
rs7767099	6	28768698	0.026	0.0044	2.15e-09	11
rs3131343	6	28775564	0.026	0.0044	1.38e-09	11
rs4324798	6	28776117	0.027	0.0044	1.16e-09	11
rs3118359	6	28793904	0.027	0.0044	7.03e-10	11
rs3135296	6	28795856	0.027	0.0045	1.69e-09	11
rs3118357	6	28802149	0.027	0.0044	1.36e-09	11
rs9257248	6	28803291	0.026	0.0044	3.5e-09	11
rs3132390	6	28832788	0.026	0.0043	8.47e-10	11
rs3132392	6	28838629	0.027	0.0044	1.11e-09	11
rs3130838	6	28866528	0.027	0.0044	5.93e-10	11
rs3118361	6	28898287	0.027	0.0044	1.36e-09	11
rs3131073	6	28920972	0.027	0.0044	1.76e-09	11
rs3130845	6	28923367	0.027	0.0044	1.01e-09	11
rs3130837	6	28948092	0.026	0.0044	1.98e-09	11
rs3129791	6	28954293	0.026	0.0043	2.09e-09	11
rs3130893	6	28980707	0.027	0.0043	8.99e-10	11
rs3117143	6	29031142	0.026	0.0044	3.31e-09	11
rs3129788	6	29057639	0.026	0.0044	1.59e-09	11
rs3116830	6	29167575	0.027	0.0044	9.4e-10	11
rs3130834	6	29248149	0.027	0.0044	3.74e-10	11
rs3117425	6	29260431	0.025	0.0043	2.47e-09	11
rs3117439	6	29266483	0.027	0.0043	6.47e-10	11
rs3117427	6	29274136	0.027	0.0043	6.51e-10	11
rs9257793	6	29335154	0.026	0.0041	6.11e-10	11
rs3749971	6	29342775	0.027	0.0043	5.44e-10	11
rs9257802	6	29343355	0.022	0.0035	5.42e-10	11
rs9257805	6	29346329	0.025	0.0041	1.53e-09	11
rs9257809	6	29356331	0.028	0.0043	3.64e-11	11
rs442694	6	29356687	0.027	0.0043	1.69e-10	11
rs429479	6	29372323	0.028	0.0042	5.42e-11	11
rs1535039	6	29411432	0.028	0.0043	1.18e-10	11
rs2523443	6	29415464	0.027	0.0043	1.25e-10	11
rs2746149	6	29435355	0.027	0.0043	2.24e-10	11
rs2746150	6	29442701	0.027	0.0043	1.59e-10	11
rs1233493	6	29458241	0.028	0.0043	7.36e-11	11
rs1233491	6	29461730	0.027	0.0043	2.52e-10	11
rs1233489	6	29463043	0.028	0.0043	9.54e-11	11
rs1233480	6	29477414	0.027	0.0042	6.52e-11	11
rs1233478	6	29477821	0.024	0.0035	1.48e-11	11
rs404240	6	29523957	0.028	0.0043	4.68e-11	11
rs1235162	6	29537224	0.027	0.0042	1.29e-10	11
rs1233396	6	29546799	0.026	0.0041	1.01e-10	11
rs926552	6	29548089	0.026	0.0041	7.69e-11	11
rs8321	6	30032522	0.026	0.0042	2.05e-10	11
rs9261290	6	30038647	0.027	0.0042	1.49e-10	11
rs2523989	6	30078275	0.025	0.0037	2.03e-11	11
rs2239529	6	30078330	0.025	0.0037	2.76e-11	11
rs2249099	6	30079307	0.024	0.0037	5.67e-11	11
rs2523987	6	30079993	0.026	0.0038	8.3e-12	11
rs2517598	6	30080274	0.024	0.0037	9.54e-11	11
rs2844793	6	30080496	0.024	0.0037	6.93e-11	11
rs2517597	6	30081189	0.026	0.0038	1.17e-11	11
rs2523986	6	30081246	0.026	0.0038	1.33e-11	11
rs2523985	6	30081334	0.024	0.0037	8.69e-11	11
rs1541269	6	30103360	0.027	0.0039	5.08e-12	11
rs2517645	6	30122623	0.022	0.0036	1.23e-09	11
rs1970	6	30125543	0.029	0.0041	4.4e-12	11
rs1573296	6	30127805	0.028	0.0041	7.64e-12	11
rs929157	6	30137209	0.024	0.0038	3.81e-10	11
rs2523729	6	30137387	0.029	0.0041	1.6e-12	11
rs2106072	6	30153363	0.028	0.0042	1.2e-11	11
rs2517618	6	30158127	0.025	0.0038	6.83e-11	11
rs2523722	6	30165273	0.02	0.0034	1.53e-09	11
rs2517613	6	30165662	0.025	0.0038	1.12e-10	11
rs2523721	6	30166266	0.019	0.0033	7.37e-09	11
rs2523720	6	30166886	0.025	0.0038	6.88e-11	11
rs2523719	6	30168319	0.023	0.0037	1.79e-10	11
rs2517611	6	30169327	0.02	0.0034	2.34e-09	11
rs971570	6	30172513	0.02	0.0033	4.85e-09	11
rs885912	6	30174633	0.02	0.0033	4.64e-09	11
rs885916	6	30202571	0.024	0.0038	1.24e-10	11
rs2844773	6	30207495	0.022	0.0037	2.26e-09	11
rs2022083	6	30213540	0.022	0.0037	1.79e-09	11
rs3094073	6	30231224	0.022	0.0037	1.36e-09	11
rs3132659	6	30231330	0.023	0.0037	1.13e-09	11
rs3132658	6	30231666	0.022	0.0037	1.75e-09	11
rs3094072	6	30231755	0.022	0.0037	2.62e-09	11
rs3094071	6	30231768	0.022	0.0037	1.86e-09	11
rs3094070	6	30231829	0.022	0.0037	3.21e-09	11
rs3130403	6	30232009	0.022	0.0037	1.7e-09	11
rs3130404	6	30232250	0.022	0.0037	1.67e-09	11
rs3094630	6	30232436	0.022	0.0037	2.06e-09	11
rs3129701	6	30232672	0.022	0.0037	1.21e-09	11
rs3129702	6	30232785	0.022	0.0037	1.45e-09	11
rs3094629	6	30232953	0.023	0.0037	1.07e-09	11
rs3132657	6	30233513	0.023	0.0037	1.08e-09	11
rs3129703	6	30233558	0.023	0.0037	1.06e-09	11
rs3130405	6	30234152	0.022	0.0037	2.29e-09	11
rs3129831	6	30234627	0.024	0.0038	2.4e-10	11
rs3129832	6	30234657	0.022	0.0037	3.48e-09	11
rs3129704	6	30234700	0.022	0.0037	2.05e-09	11
rs3129705	6	30234721	0.022	0.0037	1.48e-09	11
rs1264622	6	30256936	0.021	0.0038	2.45e-08	11
rs3130380	6	30279130	0.028	0.0041	1.11e-11	11
rs3094067	6	30299245	0.028	0.0042	8.39e-12	11
rs3129837	6	30306306	0.023	0.0037	2.07e-10	11
rs3132649	6	30321057	0.028	0.004	9.72e-13	11
rs3094061	6	30321189	0.029	0.004	3.77e-13	11
rs3130374	6	30321336	0.029	0.004	8.42e-13	11
rs3130375	6	30321732	0.029	0.004	2.71e-13	11
rs3130377	6	30323393	0.03	0.0041	6.44e-13	11
rs3130350	6	30327839	0.03	0.0041	8.74e-13	11
rs3094622	6	30327952	0.031	0.0041	9.24e-14	11
rs3130351	6	30328192	0.03	0.0041	9.65e-13	11
rs3130352	6	30328357	0.029	0.0041	1.1e-12	11
rs3094621	6	30328753	0.031	0.0041	5.23e-14	11
rs3094054	6	30333505	0.026	0.004	5.39e-11	11
rs3129809	6	30335621	0.029	0.004	4.69e-13	11
rs3129812	6	30337974	0.029	0.0042	3.91e-12	11
rs3132643	6	30340145	0.017	0.003	3.16e-08	11
rs3132636	6	30342512	0.016	0.0028	1.79e-08	11
rs3129817	6	30342753	0.03	0.004	6.12e-14	11
rs3129818	6	30342966	0.029	0.004	7.33e-13	11
rs3132635	6	30343183	0.016	0.0028	1.49e-08	11
rs3129820	6	30343569	0.029	0.004	5e-13	11
rs3130369	6	30343983	0.016	0.0028	1.13e-08	11
rs3132633	6	30344166	0.016	0.0028	1.94e-08	11
rs3132631	6	30344645	0.029	0.004	1.03e-12	11
rs3132629	6	30346093	0.016	0.0028	1.54e-08	11
rs3132627	6	30346760	0.029	0.0042	1.57e-12	11
rs3132626	6	30347078	0.016	0.0028	1.26e-08	11
rs970269	6	30347239	0.016	0.0028	1.02e-08	11
rs3132625	6	30347720	0.029	0.004	2.46e-13	11
rs3132622	6	30348674	0.016	0.0028	6.88e-09	11
rs3094623	6	30349201	0.016	0.0028	1.35e-08	11
rs9261700	6	30349294	0.016	0.0028	1.11e-08	11
rs3132621	6	30349382	0.016	0.0028	1.02e-08	11
rs3130133	6	30350087	0.016	0.0028	8.93e-09	11
rs3130122	6	30352527	0.017	0.0028	5.4e-09	11
rs3130126	6	30353739	0.029	0.004	1.04e-12	11
rs3130139	6	30357176	0.017	0.0029	3.53e-09	11
rs3130140	6	30357780	0.016	0.0028	2.17e-08	11
rs3130144	6	30358522	0.017	0.003	2.41e-08	11
rs3094050	6	30358591	0.029	0.004	8.71e-13	11
rs3094703	6	30358957	0.029	0.004	5.32e-13	11
rs3094698	6	30361193	0.016	0.0028	1.17e-08	11
rs3094041	6	30361480	0.016	0.0028	1.06e-08	11
rs3094695	6	30361544	0.016	0.0028	7.58e-09	11
rs3094040	6	30361759	0.016	0.0028	1.53e-08	11
rs3130106	6	30361893	0.016	0.0028	1.03e-08	11
rs3130107	6	30362196	0.016	0.0028	9.2e-09	11
rs3094039	6	30362255	0.016	0.0028	7.54e-09	11
rs3094038	6	30362425	0.016	0.0028	5.78e-09	11
rs3130109	6	30362751	0.016	0.0028	1.19e-08	11
rs3094035	6	30363136	0.029	0.004	7.51e-13	11
rs3094034	6	30363351	0.029	0.0041	1.77e-12	11
rs3130112	6	30363428	0.016	0.0028	8.1e-09	11
rs3130113	6	30363945	0.016	0.0028	1.14e-08	11
rs3132616	6	30416456	0.028	0.004	2e-12	11
rs3094694	6	30451904	0.021	0.0035	1.35e-09	11
rs3130247	6	30515043	0.029	0.004	6.24e-13	11
rs3132610	6	30544401	0.028	0.0039	1.03e-12	11
rs9262132	6	30611350	0.028	0.004	1.27e-12	11
rs9262135	6	30618906	0.029	0.004	2.73e-13	11
rs9262143	6	30652781	0.029	0.004	3.5e-13	11
rs138394556	6	30652782	0.029	0.004	5.38e-13	11
rs3132585	6	30687614	0.03	0.004	8.34e-14	11
rs3132584	6	30688427	0.025	0.0034	7.72e-14	11
rs3095329	6	30693816	0.025	0.0034	4.04e-14	11
rs3094127	6	30697447	0.025	0.0034	1.11e-13	11
rs3130662	6	30713808	0.029	0.0036	1.35e-15	11
rs2535319	6	30714479	0.016	0.0029	1.6e-08	11
rs3129973	6	30721143	0.029	0.0039	1.32e-13	11
rs3095340	6	30726939	0.025	0.0037	3.34e-12	11
rs3131036	6	30728290	0.019	0.0032	1.75e-09	11
rs3094121	6	30730960	0.02	0.0033	4.03e-09	11
rs3094120	6	30731556	0.02	0.0033	2.88e-09	11
rs3129975	6	30732054	0.02	0.0033	2.65e-09	11
rs3131038	6	30734080	0.02	0.0033	2.79e-09	11
rs3094117	6	30737486	0.019	0.0031	6.5e-10	11
rs3094116	6	30738408	0.019	0.0031	2.14e-09	11
rs3095336	6	30738446	0.03	0.0039	9.58e-15	11
rs3094114	6	30738921	0.019	0.0031	2.53e-09	11
rs6911628	6	30739846	0.019	0.0031	1.37e-09	11
rs3130673	6	30746519	0.03	0.0039	1.64e-14	11
rs3131044	6	30758664	0.03	0.0039	7.1e-15	11
rs3131050	6	30760025	0.03	0.0039	8.15e-15	11
rs3094112	6	30761734	0.02	0.0033	5.24e-10	11
rs3131060	6	30763291	0.03	0.0039	5.3e-15	11
rs3131063	6	30763756	0.018	0.0028	5.59e-10	11
rs3131064	6	30763893	0.03	0.0035	3.19e-17	11
rs3130641	6	30764081	0.03	0.0039	1.39e-14	11
rs1264377	6	30764907	0.028	0.0037	6.61e-15	11
rs1264376	6	30765579	0.028	0.0037	8.79e-14	11
rs1264372	6	30769726	0.024	0.0032	1.41e-13	11
rs1264361	6	30777498	0.031	0.0039	5.59e-16	11
rs886425	6	30781301	0.031	0.0039	7.97e-16	11
rs886424	6	30782002	0.031	0.0039	1.22e-15	11
rs886423	6	30782205	0.03	0.0036	2.56e-17	11
rs1264353	6	30787762	0.031	0.0039	1.06e-15	11
rs1264352	6	30789647	0.03	0.0036	3.76e-17	11
rs1264350	6	30796545	0.031	0.0038	1.05e-15	11
rs1264341	6	30802465	0.032	0.0039	7.26e-16	11
rs3130649	6	30803254	-0.017	0.0029	2.68e-09	11
rs3095352	6	30805921	-0.016	0.0028	1.1e-08	11
rs3130787	6	30809864	-0.019	0.0029	4.72e-11	11
rs2535332	6	30813249	0.032	0.004	9.78e-16	11
rs2394450	6	30817501	-0.019	0.0029	8.94e-11	11
rs3095350	6	30817866	-0.019	0.0029	3.87e-11	11
rs3095345	6	30822413	-0.023	0.0037	9.22e-10	11
rs3130655	6	30823710	-0.018	0.0029	2e-10	11
rs3130791	6	30831843	-0.018	0.0029	2.11e-10	11
rs3130794	6	30832810	-0.018	0.0029	5.02e-10	11
rs3132575	6	30834234	-0.018	0.0029	7.57e-10	11
rs2535340	6	30838497	0.032	0.0039	3.38e-16	11
rs3130796	6	30840950	-0.018	0.0029	2.34e-10	11
rs1264322	6	30857894	0.032	0.0039	3.06e-16	11
rs3132572	6	30861729	-0.029	0.0045	5.7e-11	11
rs886422	6	30864279	0.032	0.0039	2.02e-16	11
rs886420	6	30879636	0.032	0.0039	2.89e-16	11
rs1264308	6	30879987	0.032	0.004	1.15e-15	11
rs1264304	6	30882415	0.032	0.0039	4.69e-16	11
rs4678	6	30893941	0.021	0.0034	5.02e-10	11
rs3131787	6	30899524	0.021	0.0034	7.54e-10	11
rs3095151	6	30900150	0.021	0.0034	1.39e-09	11
rs2844650	6	30902533	-0.029	0.0044	2.86e-11	11
rs3132571	6	30905313	0.017	0.0029	1.07e-08	11
rs3131921	6	30907335	0.032	0.0038	3.77e-17	11
rs2844701	6	30912691	-0.029	0.0044	1.89e-11	11
rs3130781	6	30914552	0.021	0.0034	1.34e-09	11
rs2517451	6	30914751	-0.03	0.0044	2.23e-11	11
rs3130782	6	30914843	0.026	0.0037	1.74e-12	11
rs3094086	6	30919391	0.031	0.0038	5.06e-16	11
rs3132580	6	30920124	0.031	0.0038	3.67e-16	11
rs3131934	6	30931844	0.026	0.0038	1.83e-12	11
rs3131783	6	30932068	0.026	0.0037	2.1e-12	11
rs2844697	6	30932309	0.021	0.0029	7.4e-13	11
rs3095150	6	30932532	-0.019	0.0029	1.94e-10	11
rs3095089	6	30933794	0.025	0.0037	4.42e-12	11
rs3095085	6	30937377	0.02	0.0031	9.7e-11	11
rs2530710	6	30940387	-0.024	0.0036	1.69e-11	11
rs3132579	6	30940989	0.024	0.0036	1.83e-11	11
rs3131931	6	30945265	0.02	0.0034	2.02e-09	11
rs2517425	6	30949670	0.02	0.0031	2.87e-10	11
rs1634714	6	30951561	0.025	0.0036	1.02e-11	11
rs1634731	6	30955681	-0.025	0.0036	4.31e-12	11
rs886403	6	30957618	0.02	0.0031	1.55e-10	11
rs1634718	6	30972865	0.02	0.0032	1.92e-10	11
rs1634719	6	30973165	0.019	0.0031	4.09e-10	11
rs111893818	6	30986312	0.024	0.0038	1.59e-10	11
rs3094672	6	30993377	-0.021	0.0032	4.67e-11	11
rs2523897	6	30993958	-0.022	0.0038	1.43e-08	11
rs2844670	6	31005726	-0.026	0.0038	4.28e-12	11
rs2844669	6	31006092	-0.017	0.0029	4.7e-09	11
rs2844665	6	31006855	-0.018	0.0029	1.41e-09	11
rs2517552	6	31007590	-0.018	0.0029	3.78e-10	11
rs2517550	6	31008368	-0.017	0.0029	2.7e-09	11
rs2517549	6	31008598	0.023	0.0029	1.17e-14	11
rs2517546	6	31009055	0.03	0.0038	6.85e-16	11
rs2517544	6	31009508	0.025	0.003	5.04e-17	11
rs2508015	6	31010200	0.022	0.0029	2.99e-14	11
rs2844647	6	31011013	0.016	0.0028	1.8e-08	11
rs2523873	6	31012263	-0.018	0.003	1.09e-09	11
rs2517538	6	31013541	-0.019	0.0029	2.08e-10	11
rs2517537	6	31014010	-0.018	0.0029	6.1e-10	11
rs2844645	6	31015182	-0.017	0.0028	6.77e-10	11
rs2517534	6	31017334	-0.022	0.0028	3.42e-14	11
rs2523865	6	31018448	0.022	0.0028	3.28e-14	11
rs2523864	6	31018546	0.021	0.0028	6.73e-14	11
rs2523857	6	31021504	-0.017	0.0029	3.41e-09	11
rs2517527	6	31021547	-0.017	0.0029	3.14e-09	11
rs3131788	6	31024796	0.033	0.0039	1.07e-16	11
rs2523860	6	31045574	-0.019	0.0028	3.75e-11	11
rs2535303	6	31055423	-0.018	0.0028	5.35e-11	11
rs3130544	6	31058340	0.033	0.0039	6.19e-17	11
rs2535298	6	31059462	-0.025	0.0036	3.24e-12	11
rs2517455	6	31059900	-0.018	0.0028	6.08e-11	11
rs2517453	6	31060115	-0.018	0.0028	9.75e-11	11
rs2517452	6	31060162	-0.018	0.0028	6.37e-11	11
rs2535296	6	31060219	0.03	0.0036	4.15e-16	11
rs2535294	6	31062133	-0.018	0.0028	5.93e-11	11
rs2535293	6	31062363	-0.019	0.0028	4.12e-11	11
rs2517448	6	31062667	-0.016	0.0029	1.52e-08	11
rs2535290	6	31063132	-0.018	0.0028	6.73e-11	11
rs2429722	6	31064305	-0.026	0.0045	8.06e-09	11
rs2517403	6	31067009	0.023	0.003	1.63e-14	11
rs9263597	6	31071547	-0.018	0.0028	7.64e-11	11
rs6457327	6	31074030	-0.017	0.0029	9.9e-09	11
rs2517485	6	31074101	0.023	0.003	2.1e-14	11
rs1064190	6	31075115	-0.019	0.0028	5.31e-11	11
rs1064191	6	31075375	-0.019	0.0028	3.3e-11	11
rs2844635	6	31075481	0.023	0.003	9.59e-15	11
rs2517529	6	31076978	0.022	0.0028	2.93e-14	11
rs1265064	6	31077732	-0.018	0.0028	3.59e-11	11
rs1265063	6	31077938	-0.018	0.0028	6.67e-11	11
rs1265061	6	31078257	0.024	0.003	3.16e-15	11
rs1265058	6	31078557	-0.019	0.0028	4.48e-11	11
rs1265054	6	31079643	-0.018	0.0028	8.89e-11	11
rs1265053	6	31079889	-0.019	0.0028	3.58e-11	11
rs2233974	6	31080016	0.028	0.0035	4.9e-15	11
rs1265052	6	31080471	-0.018	0.0028	1.01e-10	11
rs2233956	6	31081205	0.022	0.0034	3e-10	11
rs3130975	6	31081838	0.021	0.003	3.71e-12	11
rs3130977	6	31081989	0.023	0.0029	1.36e-14	11
rs3130552	6	31082127	0.022	0.0029	3.94e-14	11
rs3130553	6	31082285	0.017	0.0028	2.54e-09	11
rs3130554	6	31082304	0.017	0.0028	2.57e-09	11
rs3132555	6	31082910	-0.02	0.0032	9.44e-10	11
rs3095298	6	31082932	0.022	0.0032	3.01e-12	11
rs3094220	6	31082987	0.022	0.0032	5.6e-12	11
rs3094216	6	31084048	0.022	0.0032	3.78e-12	11
Affx-52368556	6	31084935	0.021	0.0032	1.65e-11	11
rs34182778	6	31084942	0.021	0.0032	5.67e-11	11
rs3130984	6	31084964	-0.019	0.0032	6.74e-09	11
rs3132553	6	31085200	-0.018	0.0032	8.24e-09	11
rs3132552	6	31085269	-0.019	0.0032	4.63e-09	11
rs3130985	6	31085356	0.033	0.0039	1.09e-17	11
rs3132551	6	31085882	-0.018	0.0032	1.66e-08	11
rs3132550	6	31086048	0.022	0.0032	7.23e-12	11
rs3130989	6	31086377	0.017	0.0028	1.39e-09	11
rs3095325	6	31086997	0.017	0.0029	2.93e-09	11
rs3095324	6	31087133	0.017	0.0029	9.48e-10	11
rs3132547	6	31087908	-0.019	0.0032	7.26e-09	11
rs3132546	6	31088579	-0.018	0.0032	8.56e-09	11
rs2239519	6	31088856	-0.018	0.0032	1.12e-08	11
rs3132545	6	31089125	-0.018	0.0032	1.15e-08	11
rs3094209	6	31089982	-0.019	0.0032	3.87e-09	11
rs3130557	6	31094703	0.034	0.0039	6.19e-18	11
rs9263708	6	31095270	0.022	0.0032	1.93e-12	11
rs3131005	6	31095864	-0.018	0.0032	7.66e-09	11
rs3130558	6	31097183	-0.018	0.0032	1.28e-08	11
rs3131009	6	31098832	-0.018	0.0032	2.47e-08	11
rs3130564	6	31101674	0.025	0.0032	1.04e-14	11
Affx-28442175	6	31105413	0.02	0.0029	7.75e-12	11
rs2074478	6	31105633	-0.024	0.0036	9.59e-12	11
rs2233952	6	31105891	-0.023	0.0042	3.34e-08	11
rs3094663	6	31107087	-0.021	0.0031	1.62e-11	11
rs2285803	6	31107258	-0.021	0.0032	2.79e-11	11
rs1265086	6	31109882	-0.016	0.0028	9.99e-09	11
rs130073	6	31111180	-0.021	0.0031	1.23e-11	11
rs130079	6	31112737	0.019	0.0032	2.92e-09	11
rs3094226	6	31112899	-0.021	0.0033	1.43e-10	11
rs3132538	6	31113842	-0.022	0.0034	1.21e-10	11
rs2240062	6	31114762	-0.022	0.0034	1.49e-10	11
rs9263758	6	31115874	-0.021	0.0031	1.06e-11	11
rs2022084	6	31117053	-0.021	0.0032	1.13e-10	11
rs3130498	6	31117619	-0.021	0.0032	8.29e-11	11
rs130078	6	31118565	-0.021	0.0032	7.86e-11	11
rs130066	6	31122315	0.016	0.0028	1.81e-08	11
rs130076	6	31122482	0.019	0.0033	8.5e-09	11
rs3130455	6	31125978	0.019	0.0033	3.17e-09	11
rs1150765	6	31127562	0.019	0.0032	1.61e-09	11
rs6905862	6	31127602	0.016	0.0028	2.84e-08	11
rs7750641	6	31129310	0.034	0.0039	2.6e-18	11
rs2073721	6	31129616	-0.022	0.0034	6.16e-11	11
rs2073723	6	31130078	-0.021	0.0032	9.64e-11	11
Affx-28442697	6	31130502	-0.021	0.0032	7.36e-11	11
rs3132528	6	31131569	-0.021	0.0032	8.99e-11	11
rs3130933	6	31132085	-0.029	0.004	3.37e-13	11
rs2394882	6	31132649	-0.02	0.003	2.14e-11	11
rs2106074	6	31133509	-0.02	0.003	3.94e-11	11
rs3130932	6	31133943	-0.02	0.003	2.29e-11	11
rs3130931	6	31134888	-0.024	0.0031	5.93e-15	11
rs9263804	6	31135706	-0.021	0.0032	3.6e-11	11
rs3130501	6	31136453	-0.021	0.0032	1.08e-10	11
rs3130502	6	31136666	-0.022	0.0032	1.73e-11	11
rs3132524	6	31136714	-0.022	0.0032	2.22e-11	11
rs3132523	6	31136832	-0.022	0.0032	2.56e-11	11
rs3130503	6	31137165	-0.022	0.0034	1.17e-10	11
rs1062630	6	31138107	0.019	0.0033	6.84e-09	11
rs879882	6	31139452	-0.017	0.003	1.48e-08	11
rs885950	6	31140152	0.016	0.0028	7.31e-09	11
rs887468	6	31141523	0.017	0.0031	2.93e-08	11
rs3094188	6	31142245	-0.02	0.003	2.8e-11	11
rs887465	6	31143652	0.021	0.0032	7.07e-11	11
rs887464	6	31145920	0.016	0.0028	1.57e-08	11
rs3130457	6	31147194	0.021	0.0032	2e-10	11
rs3095238	6	31161210	-0.025	0.0039	9.56e-11	11
rs3094609	6	31165566	-0.025	0.0039	1.15e-10	11
rs3132510	6	31172151	0.036	0.0041	3.24e-18	11
rs3094606	6	31173678	-0.025	0.004	5.34e-10	11
rs3132506	6	31176226	0.02	0.0032	2.68e-10	11
rs3132505	6	31177503	0.02	0.0032	5.86e-10	11
rs3130952	6	31177915	-0.025	0.0039	2.37e-10	11
rs3132503	6	31179006	-0.024	0.0039	2.5e-10	11
rs3130944	6	31196671	0.018	0.0031	6.86e-09	11
rs3130942	6	31197293	0.018	0.0031	7.03e-09	11
rs3130941	6	31197514	-0.025	0.0038	7e-11	11
rs3130527	6	31198987	-0.017	0.0031	2.51e-08	11
rs3130473	6	31199208	0.017	0.0031	2.63e-08	11
rs3130474	6	31199256	0.016	0.0029	3.54e-08	11
rs3130713	6	31205617	0.018	0.0031	1.32e-08	11
rs2394894	6	31206920	0.02	0.0032	7.18e-10	11
rs2394895	6	31206979	0.02	0.0032	7.2e-10	11
rs3132499	6	31207920	-0.025	0.0039	1.97e-10	11
rs3130532	6	31208453	-0.024	0.0039	2.9e-10	11
rs28480108	6	31210532	-0.016	0.0029	4.18e-08	11
rs3134762	6	31210866	0.02	0.0032	7.5e-10	11
rs3130424	6	31218239	0.02	0.0032	5.95e-10	11
rs3095254	6	31221668	-0.018	0.003	1.26e-09	11
rs1793891	6	31221698	0.018	0.0032	5.51e-09	11
rs3130542	6	31232111	-0.02	0.0035	4.08e-09	11
rs2894202	6	31233270	-0.021	0.0035	2.47e-09	11
Affx-28446136	6	31233510	0.019	0.0032	6.01e-09	11
rs9264523	6	31233758	-0.02	0.0035	5.08e-09	11
rs9264532	6	31234381	-0.018	0.0031	8e-09	11
rs28498059	6	31240353	-0.025	0.0039	1.61e-10	11
rs6923313	6	31241370	-0.018	0.003	5.14e-10	11
rs2524084	6	31241639	0.019	0.0029	1.58e-10	11
rs2524078	6	31242649	0.033	0.0038	1.58e-17	11
rs3134745	6	31242762	0.022	0.003	1.46e-13	11
rs9264733	6	31244214	-0.019	0.0033	8.36e-09	11
rs2524069	6	31244789	0.032	0.0037	1.55e-17	11
rs6906846	6	31245736	-0.018	0.0031	1.73e-08	11
rs7381988	6	31246703	-0.022	0.0037	1.45e-09	11
rs7382297	6	31247067	-0.025	0.0039	1.85e-10	11
rs6457372	6	31247121	-0.02	0.003	7.27e-12	11
rs3094682	6	31264461	-0.024	0.0036	2.04e-11	11
rs9265549	6	31298240	0.02	0.0029	3.17e-11	11
rs1625792	6	31306420	0.036	0.004	8.49e-19	11
rs3134792	6	31312326	0.036	0.004	2.23e-19	11
rs2507997	6	31314781	0.022	0.0031	1.3e-12	11
rs34630301	6	31316650	-0.021	0.003	5.26e-12	11
rs2156875	6	31317347	-0.02	0.0028	1.93e-12	11
Affx-28451893	6	31318303	-0.025	0.0038	1.63e-11	11
rs4644106	6	31319586	-0.021	0.0036	5.87e-09	11
rs1811197	6	31327660	0.028	0.0036	1.65e-15	11
rs2596548	6	31330546	-0.029	0.0037	2.24e-15	11
rs2844580	6	31333303	0.02	0.0029	1.39e-12	11
rs2523545	6	31333499	-0.018	0.0029	2.46e-10	11
rs2523534	6	31336349	-0.022	0.0029	6.93e-14	11
rs2844569	6	31336604	0.024	0.003	1.29e-15	11
rs2253907	6	31336870	-0.022	0.0028	1.15e-14	11
rs5006724	6	31337850	-0.021	0.0029	8.2e-13	11
rs5006725	6	31337872	-0.021	0.0029	5.97e-13	11
rs2596438	6	31339871	-0.029	0.0036	2.72e-15	11
rs2844559	6	31340075	0.036	0.004	2.13e-19	11
Affx-28453750	6	31340491	-0.021	0.0029	1.42e-12	11
rs2394990	6	31340559	-0.021	0.0032	8.4e-11	11
rs2844555	6	31341379	-0.02	0.0028	2.03e-12	11
rs2523644	6	31342484	-0.029	0.0037	1.73e-15	11
rs2254556	6	31342631	-0.029	0.0037	1.79e-15	11
rs2507985	6	31343100	-0.021	0.0029	7.36e-13	11
rs5025315	6	31343604	-0.021	0.0029	2.84e-13	11
rs2523638	6	31344273	-0.02	0.0028	6.58e-13	11
rs3957110	6	31344348	-0.021	0.0029	8.58e-13	11
rs9266596	6	31344626	-0.03	0.0039	2.13e-14	11
rs2844545	6	31345229	0.021	0.0029	3.89e-13	11
rs2442744	6	31345376	0.021	0.0029	5.24e-13	11
rs2507984	6	31345596	0.021	0.0029	1.25e-12	11
rs2507982	6	31346193	-0.029	0.0037	1.01e-15	11
rs2523627	6	31346445	-0.019	0.0029	1.8e-11	11
rs2442736	6	31346621	0.024	0.0033	5.78e-13	11
rs9266630	6	31346869	-0.028	0.0034	5.55e-16	11
rs2596573	6	31347930	-0.022	0.0032	1.45e-12	11
rs9266689	6	31348580	-0.017	0.0029	1.63e-08	11
rs34186248	6	31348878	-0.023	0.0034	6.29e-12	11
rs2844537	6	31348935	-0.024	0.0033	1.3e-12	11
rs9266718	6	31349788	-0.023	0.0032	1.48e-12	11
rs9266719	6	31349805	-0.022	0.0032	1.76e-11	11
rs1521	6	31350704	-0.022	0.0032	2.1e-12	11
rs2523488	6	31350855	-0.029	0.0037	2.83e-15	11
rs2523485	6	31351035	-0.032	0.0038	3.52e-17	11
rs3016014	6	31351153	-0.02	0.0031	6.29e-11	11
rs3016013	6	31351242	-0.018	0.0031	6.85e-09	11
rs3099849	6	31351415	-0.029	0.0037	5.04e-15	11
rs2442752	6	31351764	0.016	0.0029	2.1e-08	11
rs2507976	6	31351887	0.017	0.003	4.58e-09	11
rs2844531	6	31353171	0.038	0.004	1.66e-20	11
rs2251396	6	31364707	0.022	0.003	6.63e-14	11
rs2523454	6	31367865	0.019	0.003	2.87e-10	11
rs2596540	6	31367882	-0.03	0.004	1.6e-14	11
rs2523451	6	31369151	0.019	0.003	2.84e-10	11
rs2516470	6	31407331	-0.017	0.003	2.78e-08	11
rs3094738	6	31407913	-0.027	0.0048	2.74e-08	11
rs2516464	6	31416156	-0.016	0.0028	8.07e-09	11
rs3128982	6	31417191	0.018	0.003	8.74e-10	11
rs3099836	6	31418070	0.018	0.003	4.84e-10	11
rs2516436	6	31419877	-0.017	0.0028	5.18e-09	11
rs3131622	6	31420500	0.018	0.0028	1.16e-10	11
rs3131621	6	31425499	0.016	0.0029	3.02e-08	11
rs2596472	6	31428967	-0.027	0.0032	6.15e-17	11
rs3094228	6	31429927	0.032	0.0035	4.08e-19	11
rs3094605	6	31430694	0.037	0.004	6.29e-20	11
rs3128987	6	31434198	0.033	0.0036	3.56e-20	11
rs3094013	6	31434366	0.037	0.004	3.93e-20	11
rs3131618	6	31434621	0.037	0.004	2.69e-20	11
rs2859448	6	31436273	-0.024	0.0032	1.39e-13	11
rs2596454	6	31436312	-0.024	0.0032	8.48e-14	11
rs71535403	6	31436789	0.019	0.003	4.54e-10	11
rs2844505	6	31439063	-0.023	0.0032	2.89e-13	11
rs2523663	6	31439740	-0.024	0.003	2.52e-15	11
rs3131643	6	31442782	0.035	0.0038	1.02e-19	11
rs2844502	6	31445216	0.026	0.003	5.57e-18	11
rs2395488	6	31445909	0.026	0.003	1.91e-18	11
rs2248459	6	31446710	0.027	0.003	2.4e-19	11
rs2243429	6	31446820	0.026	0.003	6.91e-19	11
rs2523651	6	31448154	-0.016	0.0029	2.76e-08	11
rs2516424	6	31448315	0.026	0.003	2.36e-18	11
rs2248613	6	31448432	0.026	0.003	1.26e-18	11
rs2248617	6	31448533	0.026	0.003	1.07e-18	11
rs3099844	6	31448976	0.037	0.004	1.36e-20	11
rs2523650	6	31449022	-0.017	0.003	2.97e-08	11
rs2905722	6	31449327	-0.035	0.0039	3.11e-19	11
rs2523708	6	31451279	0.025	0.0031	1.45e-15	11
rs2523700	6	31453029	0.024	0.003	2.68e-15	11
rs2516500	6	31453640	0.022	0.003	4.68e-13	11
rs3132469	6	31456567	-0.035	0.004	5.86e-19	11
rs2428499	6	31458293	0.023	0.0032	1.2e-12	11
rs2516415	6	31459742	0.025	0.003	2.15e-16	11
rs3130922	6	31461089	-0.017	0.003	1.59e-08	11
rs2516412	6	31462321	0.028	0.0031	1.8e-20	11
rs2516408	6	31463491	0.028	0.0031	6.85e-20	11
rs2534679	6	31463790	0.028	0.0031	2.26e-19	11
rs3095234	6	31464571	-0.022	0.0035	2.98e-10	11
rs3130927	6	31464992	-0.022	0.0035	2.29e-10	11
rs3094005	6	31465047	0.039	0.0041	2.2e-21	11
rs2534674	6	31465103	-0.023	0.0029	1.6e-15	11
rs2534673	6	31465490	0.028	0.0031	3.75e-20	11
rs2855812	6	31472720	0.033	0.0032	8.33e-25	11
rs3134899	6	31473286	-0.023	0.0033	2.78e-12	11
Affx-28458228	6	31474000	0.028	0.0031	2.3e-20	11
rs3131638	6	31475127	-0.026	0.0034	4.09e-14	11
rs3130615	6	31475413	-0.024	0.0032	3.07e-14	11
rs3132468	6	31475486	-0.024	0.0032	1.95e-14	11
rs3131635	6	31476134	-0.024	0.0032	6.76e-14	11
rs1065076	6	31477681	-0.024	0.0032	1.57e-14	11
rs2246618	6	31478986	0.029	0.0031	9.29e-21	11
Affx-28458373	6	31480874	-0.024	0.003	8.43e-16	11
rs3131633	6	31480923	-0.025	0.0036	6.04e-12	11
rs2246871	6	31481146	-0.023	0.0029	6.3e-15	11
rs2844494	6	31483415	-0.023	0.003	1.82e-15	11
rs2395045	6	31484517	-0.024	0.0033	9.49e-14	11
rs3093999	6	31484550	-0.024	0.0033	4.38e-13	11
rs3131631	6	31484683	-0.024	0.0033	1.38e-13	11
rs2516491	6	31485101	0.025	0.0032	4.12e-15	11
rs3093998	6	31485174	-0.019	0.003	6.52e-11	11
rs3130636	6	31488191	-0.022	0.0032	1.21e-11	11
rs3093995	6	31488904	-0.025	0.0036	1.54e-12	11
rs3093993	6	31490725	-0.021	0.0032	1.85e-11	11
rs3095227	6	31491000	-0.021	0.0032	1.56e-11	11
rs3093992	6	31491131	-0.022	0.0032	1.54e-11	11
rs3093988	6	31492453	0.028	0.0036	1.55e-14	11
rs3130054	6	31496776	-0.025	0.0036	1.25e-12	11
rs3093983	6	31496925	-0.025	0.0036	2.82e-12	11
rs3130055	6	31497399	-0.025	0.0032	1.7e-14	11
rs3093981	6	31497457	-0.025	0.0036	1.22e-12	11
rs2075582	6	31497706	-0.025	0.0032	2.03e-14	11
rs3115537	6	31497835	-0.025	0.0035	1.05e-12	11
rs3093978	6	31498497	-0.025	0.0036	1.32e-12	11
rs3130056	6	31499354	-0.025	0.0035	1.18e-12	11
rs11796	6	31501212	0.017	0.0029	9.19e-09	11
rs3093948	6	31501413	-0.025	0.0035	6.79e-13	11
rs3131628	6	31502767	-0.026	0.0035	6.49e-13	11
rs3093976	6	31502861	-0.026	0.0036	3.48e-13	11
rs2075580	6	31503975	-0.025	0.0032	4.99e-15	11
rs2734583	6	31505480	0.037	0.004	1.68e-20	11
rs3093974	6	31506210	0.017	0.0029	5.42e-09	11
rs1129640	6	31506624	-0.024	0.0035	5.71e-12	11
rs933208	6	31506648	-0.025	0.0032	4.84e-15	11
rs2516393	6	31506744	-0.025	0.0036	9.45e-13	11
rs2523511	6	31506854	-0.026	0.0036	6.27e-13	11
rs2523508	6	31508761	-0.024	0.0037	3.06e-11	11
rs3130059	6	31509284	0.017	0.0029	1.11e-08	11
rs2239525	6	31509372	-0.024	0.0032	4.83e-14	11
rs2239526	6	31509432	-0.024	0.0032	3.67e-14	11
rs2239527	6	31509779	0.016	0.0029	2.24e-08	11
rs2239528	6	31510105	-0.025	0.0032	2.85e-14	11
rs2523504	6	31510858	-0.025	0.0032	2.17e-14	11
rs2071594	6	31512720	0.017	0.0029	6.92e-09	11
rs2523502	6	31513864	-0.025	0.0035	2.14e-12	11
rs9267488	6	31514247	0.038	0.0041	1.39e-20	11
rs2071591	6	31515799	0.017	0.0029	7.86e-09	11
rs2523500	6	31518354	-0.021	0.0029	6.48e-13	11
rs2857605	6	31524851	-0.027	0.0035	2.35e-15	11
rs3130062	6	31525912	-0.03	0.0051	4.44e-09	11
rs928815	6	31531215	-0.022	0.0029	1.36e-14	11
rs2857709	6	31532814	-0.037	0.0039	4.56e-21	11
rs2857602	6	31533378	-0.022	0.0029	1.02e-14	11
rs2844484	6	31536224	-0.022	0.0029	1.82e-14	11
rs2071590	6	31539768	-0.021	0.0029	4.58e-13	11
rs2239704	6	31540141	-0.022	0.0029	1.53e-14	11
rs909253	6	31540313	0.017	0.0029	6.96e-09	11
rs1041981	6	31540784	0.017	0.0029	6.97e-09	11
rs1800629	6	31543031	0.028	0.0036	1.62e-15	11
Affx-28459705	6	31555130	-0.022	0.0029	1.56e-14	11
rs2857596	6	31567422	-0.024	0.0033	1.98e-13	11
rs2857595	6	31568469	0.022	0.0035	9.81e-11	11
rs2857609	6	31577825	-0.034	0.0039	4.6e-19	11
rs3132451	6	31582025	0.032	0.0036	7.69e-19	11
rs2857600	6	31582287	-0.036	0.004	2.03e-19	11
rs2857597	6	31585000	-0.03	0.0031	2.13e-21	11
rs2736177	6	31586094	-0.035	0.0039	3.66e-19	11
rs3115665	6	31589264	0.038	0.0035	3.11e-26	11
rs3130070	6	31591808	0.037	0.0035	4.67e-26	11
rs3130071	6	31594628	-0.036	0.004	2.35e-19	11
rs1046080	6	31595882	-0.03	0.0031	2.62e-21	11
rs3132450	6	31596138	0.043	0.0041	8.73e-25	11
rs2736157	6	31600820	0.037	0.0036	3.05e-25	11
rs3130627	6	31600851	0.037	0.0035	6.05e-26	11
rs2272593	6	31601344	-0.03	0.0031	5.22e-21	11
rs2242659	6	31601513	0.024	0.0029	3.28e-16	11
rs1046089	6	31602967	0.024	0.0029	9.37e-16	11
rs11229	6	31603770	0.037	0.0035	4.51e-26	11
rs3132453	6	31604044	-0.034	0.0051	1.88e-11	11
rs10885	6	31604591	0.038	0.0036	4.29e-26	11
rs5875328	6	31606901	0.036	0.0036	1.4e-24	11
rs1077394	6	31610384	-0.022	0.003	9.32e-14	11
rs760293	6	31611777	-0.034	0.0037	5.11e-20	11
rs3130048	6	31613739	0.027	0.0031	4.76e-18	11
rs2242656	6	31614102	-0.031	0.0035	2.02e-18	11
rs805303	6	31616366	0.023	0.0029	1.8e-15	11
rs805301	6	31618121	0.023	0.0029	9.95e-16	11
rs3130050	6	31618761	-0.034	0.0039	2.62e-18	11
rs3117583	6	31619576	0.037	0.0035	5.45e-26	11
rs813115	6	31620020	0.023	0.0031	5.43e-14	11
rs3117582	6	31620520	0.042	0.0041	1.76e-24	11
rs3132449	6	31626013	0.043	0.0041	1.1e-24	11
rs3130617	6	31627523	-0.029	0.0032	3.23e-20	11
rs805262	6	31628733	0.022	0.0028	1.9e-14	11
rs3130618	6	31632134	0.037	0.0035	8.85e-26	11
rs805257	6	31634193	0.022	0.0029	1.59e-14	11
rs3115667	6	31643399	-0.029	0.0031	1.65e-20	11
rs1475865	6	31657413	-0.029	0.0032	1.78e-20	11
rs805294	6	31688217	0.019	0.0029	3.97e-11	11
rs805305	6	31697387	0.02	0.0029	1.76e-11	11
rs707916	6	31697558	0.02	0.0029	3.09e-11	11
rs805304	6	31698088	0.02	0.0029	1.51e-11	11
rs2272592	6	31698352	-0.032	0.0036	5.21e-19	11
rs3131383	6	31704294	0.042	0.0041	3.51e-24	11
rs3101018	6	31705864	0.042	0.0042	4.23e-24	11
rs3131382	6	31707730	-0.035	0.0051	4.65e-12	11
rs3130484	6	31715882	0.042	0.0042	4.53e-24	11
rs3131379	6	31721033	0.042	0.0042	2.45e-24	11
rs3117574	6	31725230	0.042	0.0042	1.85e-24	11
rs3131378	6	31725285	0.042	0.0041	4.5e-24	11
rs3117575	6	31726253	0.042	0.0041	1.12e-23	11
rs3117577	6	31727474	0.042	0.0041	3.28e-24	11
rs707938	6	31729359	0.017	0.003	2.86e-08	11
rs3115671	6	31734345	0.043	0.0042	1.4e-24	11
rs3130490	6	31739120	0.041	0.0042	3.37e-23	11
rs707929	6	31742067	0.02	0.003	4.95e-11	11
rs707928	6	31742590	0.02	0.003	1.32e-11	11
rs2736426	6	31745284	-0.017	0.0028	1.31e-09	11
rs2227956	6	31778272	-0.032	0.0036	1.34e-18	11
rs1043618	6	31783507	0.023	0.0029	9.09e-15	11
rs506770	6	31785228	-0.029	0.0033	4.66e-19	11
rs2763979	6	31794592	0.02	0.0029	1.17e-11	11
rs2471980	6	31800868	0.023	0.003	6.49e-15	11
rs3130679	6	31807540	0.042	0.0042	1.72e-24	11
rs9267576	6	31812038	-0.037	0.004	2.46e-20	11
rs9267649	6	31824828	-0.032	0.0036	1.86e-19	11
rs9267659	6	31846234	-0.028	0.0034	4.12e-16	11
rs652888	6	31851234	0.029	0.0033	5.09e-18	11
rs558702	6	31870326	0.041	0.0042	3.3e-23	11
rs497309	6	31892484	0.042	0.0042	5.22e-24	11
rs1042663	6	31905130	-0.026	0.0047	3.41e-08	11
rs653414	6	31907168	-0.026	0.0047	4.7e-08	11
rs1048709	6	31914935	-0.029	0.0036	3.84e-16	11
rs541862	6	31916951	-0.026	0.0047	3.64e-08	11
rs1270942	6	31918860	0.043	0.0042	1e-24	11
rs522162	6	31919917	-0.026	0.0047	4.31e-08	11
rs760070	6	31919956	-0.026	0.0047	2.89e-08	11
rs550513	6	31920687	-0.026	0.0047	3.04e-08	11
rs444921	6	31932177	-0.026	0.0042	3.23e-10	11
rs406936	6	31933161	-0.026	0.0042	6.36e-10	11
rs454212	6	31934372	-0.026	0.0042	4.27e-10	11
rs389884	6	31940897	0.043	0.0042	1.69e-24	11
rs387608	6	31941557	-0.025	0.0042	9.56e-10	11
rs389512	6	31947594	-0.025	0.0042	8.2e-10	11
rs139347611	6	31975839	-0.032	0.0044	2.4e-13	11
Affx-28466923	6	32026107	-0.019	0.0031	1.18e-09	11
rs1150758	6	32028149	0.038	0.0037	1.51e-24	11
rs1150755	6	32038550	0.038	0.0037	1.06e-24	11
rs3130286	6	32042322	-0.02	0.0034	3.81e-09	11
rs204877	6	32047436	-0.028	0.0051	2.62e-08	11
rs3130287	6	32050544	-0.037	0.004	1.3e-20	11
rs1150754	6	32050758	0.038	0.0037	2.97e-24	11
rs1150753	6	32059867	0.043	0.0042	8.67e-25	11
rs204896	6	32064098	-0.029	0.0051	1.75e-08	11
rs1150752	6	32064726	0.043	0.0042	2.07e-24	11
rs3117182	6	32066819	-0.036	0.0039	1.97e-20	11
rs3134954	6	32071893	-0.037	0.0039	3.55e-21	11
rs411337	6	32077380	-0.033	0.0057	6.57e-09	11
rs3130342	6	32080146	-0.037	0.004	2.8e-21	11
rs1269852	6	32080191	0.042	0.0042	7.62e-24	11
rs9469084	6	32080383	-0.034	0.0057	2.19e-09	11
rs204888	6	32089142	-0.033	0.0057	6.83e-09	11
rs3130288	6	32096001	0.042	0.0042	4.71e-24	11
rs204999	6	32109979	0.02	0.0031	4.98e-11	11
rs3130279	6	32112626	-0.037	0.0039	1.04e-20	11
rs3134608	6	32117971	0.024	0.0033	8.09e-13	11
rs3131283	6	32119898	-0.036	0.004	7.73e-19	11
rs1053924	6	32120715	-0.022	0.0031	2.01e-13	11
rs3134604	6	32122386	-0.035	0.0041	1.17e-17	11
rs3096696	6	32122472	0.023	0.0033	2.02e-12	11
rs3134603	6	32126002	-0.035	0.004	2.64e-18	11
rs3134950	6	32127477	-0.019	0.003	4.69e-10	11
rs3096697	6	32134510	0.024	0.0033	7.88e-13	11
rs3130347	6	32134656	0.024	0.0033	9.34e-13	11
rs1061808	6	32136547	-0.017	0.0029	4.4e-09	11
rs3130283	6	32138545	-0.037	0.004	2.24e-20	11
rs3130284	6	32140487	0.024	0.0033	1.02e-12	11
rs3131297	6	32141005	0.024	0.0033	7.38e-13	11
rs3134947	6	32145205	0.024	0.0033	8.24e-13	11
rs2269423	6	32145707	-0.018	0.0029	6.41e-10	11
rs3134946	6	32145993	0.024	0.0033	5.41e-13	11
rs3134945	6	32146492	0.024	0.0033	1.3e-12	11
rs3134944	6	32146644	0.023	0.0033	4.94e-12	11
rs3132965	6	32146997	0.024	0.0033	1.48e-12	11
rs3130349	6	32147696	0.031	0.0035	4.08e-19	11
rs3134943	6	32147761	-0.036	0.004	3.43e-19	11
rs1062070	6	32148031	0.032	0.0035	5.8e-19	11
rs8365	6	32148403	0.029	0.0037	3.61e-15	11
rs3131300	6	32151934	0.031	0.0035	5.3e-19	11
rs1800684	6	32151994	-0.036	0.004	7.11e-19	11
rs204995	6	32154285	0.02	0.0032	1.98e-10	11
rs204994	6	32154998	0.021	0.0032	1.67e-10	11
rs204993	6	32155581	0.021	0.003	2.51e-12	11
rs204992	6	32156908	0.022	0.0032	2.39e-11	11
rs176095	6	32158319	0.021	0.0032	3.14e-11	11
rs3134605	6	32159956	0.028	0.0034	5.84e-16	11
rs3132940	6	32161396	-0.037	0.004	3.05e-20	11
rs204989	6	32161852	0.024	0.0034	1.15e-12	11
Affx-28468489	6	32165444	0.037	0.0038	4.03e-22	11
rs3134942	6	32168771	0.038	0.0039	3.58e-22	11
rs3134939	6	32169621	0.019	0.0029	5.52e-11	11
rs2071287	6	32170433	0.018	0.0028	1.87e-10	11
rs3132935	6	32171075	0.028	0.0035	4.13e-16	11
rs2071277	6	32171683	0.018	0.0028	2.21e-10	11
rs1044506	6	32172065	-0.037	0.004	1.04e-19	11
rs206017	6	32176211	-0.017	0.0029	2.06e-09	11
rs3132947	6	32176782	0.028	0.0034	6.79e-16	11
rs3132956	6	32179438	0.038	0.0039	1.15e-21	11
rs3131294	6	32180146	-0.034	0.0041	4.18e-17	11
rs3131290	6	32183175	0.019	0.0029	7.24e-11	11
rs3134798	6	32184705	-0.022	0.0031	6.81e-12	11
rs3134797	6	32186050	0.018	0.0028	9.82e-11	11
rs394657	6	32187023	0.019	0.0028	3.14e-11	11
rs429853	6	32187202	0.018	0.0028	2.26e-10	11
rs1109771	6	32187605	-0.021	0.0028	1.93e-13	11
rs422951	6	32188383	0.016	0.0028	1.99e-08	11
rs715299	6	32189841	0.021	0.003	2.01e-12	11
rs3132946	6	32190028	-0.036	0.004	4.11e-19	11
rs915895	6	32190217	0.02	0.0029	7.91e-12	11
rs915894	6	32190390	0.024	0.0029	5.94e-17	11
rs434841	6	32191041	0.022	0.0031	7.56e-13	11
rs510321	6	32194392	-0.021	0.0036	7.36e-09	11
rs3096690	6	32194630	0.042	0.0042	6.71e-24	11
rs483574	6	32194956	-0.021	0.0036	4.88e-09	11
rs482759	6	32195017	-0.02	0.0035	1.83e-08	11
rs365053	6	32195988	-0.019	0.0033	2.47e-08	11
rs378088	6	32196313	-0.018	0.0033	3.56e-08	11
rs440261	6	32198056	-0.018	0.0033	2.87e-08	11
rs377763	6	32199144	0.031	0.0034	1.79e-19	11
rs3130299	6	32203537	-0.019	0.0033	1.4e-08	11
rs6901158	6	32205942	0.034	0.0038	6.31e-19	11
rs416352	6	32207393	0.021	0.0031	1.87e-12	11
rs424232	6	32208324	0.023	0.0032	1.4e-13	11
rs507778	6	32209861	0.021	0.003	5.68e-12	11
rs412657	6	32211085	0.02	0.0029	3.26e-12	11
rs9267955	6	32213150	-0.038	0.004	2.83e-21	11
rs9267992	6	32220397	-0.038	0.004	2.77e-21	11
rs12525893	6	32220577	-0.02	0.0036	2e-08	11
rs3130319	6	32223109	0.026	0.0038	6.45e-12	11
rs3115569	6	32224139	0.021	0.0033	1.43e-10	11
rs9268055	6	32230608	0.021	0.0033	1.58e-10	11
rs3115563	6	32233638	0.021	0.0033	1.39e-10	11
rs7767325	6	32233886	0.021	0.0033	1.9e-10	11
rs3132928	6	32234015	0.022	0.0033	6.28e-11	11
rs3096681	6	32235177	0.021	0.0033	1.68e-10	11
rs3132931	6	32235895	0.022	0.0034	1.29e-10	11
rs3115560	6	32236142	0.021	0.0033	1.65e-10	11
rs3096673	6	32238013	0.021	0.0033	1.3e-10	11
rs3096674	6	32238219	0.022	0.0034	4.52e-11	11
rs1559873	6	32243129	0.022	0.0034	7.87e-11	11
rs1559874	6	32243155	0.022	0.0034	1.55e-10	11
rs3130340	6	32244627	0.021	0.0033	1.28e-10	11
rs9268103	6	32245370	-0.032	0.0037	3.12e-17	11
rs3115553	6	32245827	0.021	0.0033	1.6e-10	11
rs9268125	6	32252678	0.022	0.0034	5.26e-11	11
rs9268135	6	32255230	0.022	0.0034	2.71e-10	11
rs9268137	6	32255269	0.022	0.0034	2.93e-11	11
rs7751896	6	32255410	0.021	0.0033	2.8e-10	11
rs9268145	6	32257284	0.023	0.0033	1.77e-11	11
rs926070	6	32257566	-0.035	0.003	2.24e-31	11
rs9268148	6	32259527	-0.033	0.0039	2.38e-17	11
rs17422727	6	32259923	-0.024	0.0038	3.98e-10	11
rs6935269	6	32260350	0.021	0.0033	1.33e-10	11
rs7775397	6	32261252	0.042	0.0042	7.67e-24	11
rs3749966	6	32261507	0.021	0.0033	1.49e-10	11
rs6910668	6	32263458	0.025	0.0036	1.23e-12	11
rs9268153	6	32264179	0.025	0.0036	1.34e-12	11
rs114355928	6	32265881	0.052	0.0084	8.46e-10	11
rs6909427	6	32268701	0.021	0.0033	1.18e-10	11
rs7742654	6	32271443	0.021	0.0034	3.23e-10	11
rs3864300	6	32271807	0.022	0.0033	5.6e-11	11
rs9268165	6	32272327	0.022	0.0034	3.72e-11	11
rs9268167	6	32272437	0.023	0.0033	1.5e-11	11
rs6457536	6	32273765	0.022	0.0034	2.77e-11	11
rs9268176	6	32274079	0.021	0.0034	2.62e-10	11
rs7341328	6	32275194	0.022	0.0034	1.24e-10	11
rs9268192	6	32277211	0.022	0.0035	4.02e-10	11
rs9268197	6	32277934	0.022	0.0034	1.28e-10	11
rs9268199	6	32278635	-0.032	0.0037	7.6e-18	11
rs3864302	6	32278792	0.02	0.0033	6.01e-10	11
rs9268202	6	32279340	0.021	0.0034	3.78e-10	11
rs6934429	6	32279622	0.022	0.0034	3.94e-11	11
rs6934776	6	32279816	0.021	0.0034	2.02e-10	11
rs1018434	6	32281360	0.022	0.0033	2.14e-11	11
rs1018433	6	32281510	0.022	0.0033	3.08e-11	11
rs1018430	6	32281688	0.021	0.0033	3.68e-10	11
rs9268212	6	32281889	0.022	0.0034	1.51e-10	11
rs9268213	6	32282081	0.022	0.0034	4.61e-11	11
rs6910071	6	32282854	0.023	0.0034	2.4e-12	11
rs6909790	6	32282979	0.022	0.0033	2.41e-11	11
rs6915455	6	32283494	0.022	0.0034	5.11e-11	11
rs9268219	6	32284108	0.041	0.0043	1.76e-21	11
rs9268220	6	32284340	0.025	0.0036	1.79e-12	11
rs9268231	6	32287754	0.025	0.0036	8.32e-12	11
rs574710	6	32288190	0.016	0.0029	3.75e-08	11
rs547077	6	32289318	0.016	0.0029	2.57e-08	11
rs7756177	6	32289358	0.022	0.0035	3.1e-10	11
rs9268235	6	32290208	0.04	0.0041	8.92e-23	11
rs4279480	6	32290927	-0.035	0.003	1.14e-31	11
rs485774	6	32290954	0.016	0.0029	4.13e-08	11
rs4348357	6	32291359	-0.034	0.003	3.64e-30	11
rs521828	6	32291643	0.02	0.0031	1.92e-10	11
rs525607	6	32292084	0.016	0.0029	1.82e-08	11
rs505274	6	32294992	0.016	0.0029	4.94e-08	11
Affx-28471303	6	32295357	0.016	0.0029	1.62e-08	11
rs9348881	6	32296842	0.016	0.0029	1.5e-08	11
rs3132958	6	32297901	-0.034	0.0033	3.62e-25	11
rs3129949	6	32298814	0.023	0.0033	2.68e-12	11
rs3132959	6	32298942	-0.034	0.0033	2.93e-25	11
rs1003879	6	32299592	0.016	0.003	3.44e-08	11
rs1003878	6	32299822	0.023	0.0033	3.62e-12	11
rs910052	6	32299873	0.016	0.0029	4.28e-08	11
rs9366793	6	32301289	0.016	0.0029	3.05e-08	11
rs9348882	6	32301322	0.016	0.0029	4.64e-08	11
rs9380290	6	32301452	0.016	0.0029	1.96e-08	11
rs1474728	6	32302067	0.016	0.0029	3.79e-08	11
rs1265757	6	32302382	0.042	0.0042	9.82e-24	11
rs10807100	6	32303068	0.016	0.0029	4.43e-08	11
rs6929776	6	32303511	0.016	0.0029	2.44e-08	11
rs1265754	6	32303692	0.043	0.0042	1.59e-24	11
rs28361060	6	32303848	0.023	0.0033	7.51e-12	11
rs926591	6	32305690	0.016	0.0029	4.24e-08	11
rs3129900	6	32305979	-0.033	0.0038	3.57e-18	11
rs3117138	6	32306970	-0.034	0.0033	8.36e-25	11
rs2022534	6	32307137	0.016	0.0029	5e-08	11
rs2022533	6	32307260	0.016	0.0029	3.13e-08	11
rs3132944	6	32307446	-0.033	0.0033	2.6e-23	11
rs1033499	6	32307532	0.026	0.0036	9.16e-13	11
rs3132943	6	32308465	-0.034	0.0033	7.58e-25	11
rs3117137	6	32309911	0.024	0.0034	1.16e-12	11
rs3129904	6	32310396	-0.034	0.0033	4e-25	11
rs2849018	6	32310863	0.042	0.0042	2.11e-23	11
rs6904320	6	32312082	-0.033	0.0033	9.07e-24	11
rs4959094	6	32313136	0.016	0.0029	4.75e-08	11
rs910049	6	32315727	-0.033	0.0033	2.15e-23	11
rs2076541	6	32317215	0.016	0.0029	4e-08	11
rs2076540	6	32317276	0.016	0.0029	3.13e-08	11
rs3117119	6	32318610	-0.033	0.0038	4.35e-18	11
rs1265762	6	32321115	-0.031	0.0028	1.84e-28	11
rs1265758	6	32323529	-0.031	0.0029	5.18e-28	11
rs3129907	6	32323745	-0.034	0.0033	8.27e-25	11
rs3117113	6	32325292	-0.034	0.0033	6.43e-25	11
rs2395149	6	32325562	0.042	0.0042	1.65e-23	11
rs3129908	6	32325707	-0.031	0.0029	5.63e-28	11
rs2894249	6	32325835	-0.034	0.0033	5.23e-25	11
rs2395150	6	32326045	-0.031	0.0029	1.35e-27	11
rs3129923	6	32333195	-0.031	0.0028	2.31e-28	11
rs3129924	6	32333299	0.026	0.0036	2.95e-13	11
rs9268362	6	32333341	0.023	0.0033	7.97e-12	11
rs3129926	6	32333480	0.026	0.0035	4.69e-13	11
rs3129927	6	32333827	0.042	0.0042	1.56e-23	11
rs2143462	6	32335204	0.027	0.0036	8.48e-14	11
rs2143461	6	32335347	0.026	0.0036	2.74e-13	11
rs3129931	6	32335516	-0.034	0.0033	2.95e-25	11
rs3129932	6	32336127	-0.034	0.0033	3.47e-25	11
rs3129937	6	32336364	0.026	0.0036	3.46e-13	11
rs3129938	6	32336495	-0.033	0.0038	2.54e-18	11
rs3129939	6	32336766	0.026	0.0036	3.46e-13	11
rs2273017	6	32337630	-0.033	0.0029	5.32e-30	11
rs3129941	6	32337686	-0.034	0.0033	3.36e-25	11
rs3129942	6	32338283	0.022	0.0032	5.65e-12	11
rs3117111	6	32338400	-0.034	0.0033	1.01e-25	11
rs3129943	6	32338695	0.023	0.0032	3.49e-13	11
rs2073044	6	32338986	0.02	0.0032	3.25e-10	11
rs2050188	6	32339897	-0.027	0.003	1.58e-18	11
Affx-28472458	6	32340871	0.042	0.0044	2.35e-21	11
rs3129945	6	32342537	0.027	0.0034	3.29e-15	11
rs3117106	6	32343369	0.033	0.004	1.77e-16	11
rs2894254	6	32345689	0.042	0.0042	3.15e-23	11
rs9268433	6	32345891	0.025	0.0037	3.97e-12	11
rs9268455	6	32349772	0.025	0.0035	9.27e-13	11
rs3129948	6	32354644	-0.026	0.0031	1.79e-16	11
rs3117098	6	32358513	-0.026	0.0031	1.08e-16	11
rs3129952	6	32359763	-0.026	0.0031	1.09e-16	11
rs3129954	6	32365580	-0.026	0.0031	1.88e-16	11
rs3793127	6	32371915	0.027	0.0034	2.28e-15	11
rs3806155	6	32373378	0.063	0.0077	3.91e-16	11
rs2395158	6	32374595	0.033	0.0037	3.77e-18	11
rs3763309	6	32375973	0.027	0.0034	3.25e-15	11
rs3763312	6	32376348	0.027	0.0034	3.02e-15	11
rs3129961	6	32378940	-0.026	0.0031	3.04e-16	11
rs9268515	6	32379295	0.028	0.0036	2.17e-15	11
rs9268522	6	32381443	0.025	0.0036	1.29e-12	11
rs4959027	6	32383050	-0.037	0.0033	1.76e-28	11
rs9268528	6	32383108	0.02	0.0029	1.67e-11	11
rs6930571	6	32383208	0.028	0.0037	2.85e-14	11
rs9268534	6	32383307	0.027	0.0037	6.28e-14	11
rs6908065	6	32383341	0.027	0.0037	5.18e-13	11
rs6930933	6	32383410	0.028	0.0037	3.04e-14	11
rs3135382	6	32383441	0.026	0.0036	2.38e-13	11
rs2001099	6	32383633	0.027	0.0036	7.07e-14	11
rs2001097	6	32383858	0.028	0.0037	4.61e-14	11
rs2227138	6	32384500	0.034	0.004	4.42e-17	11
rs9268542	6	32384721	0.019	0.0029	6.68e-11	11
rs3135378	6	32385099	0.028	0.0036	2.76e-14	11
rs3135377	6	32385399	-0.037	0.0033	2.73e-29	11
rs3135376	6	32385470	0.028	0.0036	2.99e-14	11
rs3135375	6	32385573	0.028	0.0036	3.42e-14	11
rs3135374	6	32385605	0.028	0.0036	2.64e-14	11
rs3135372	6	32385782	0.027	0.0036	5.81e-14	11
rs2187820	6	32385873	0.028	0.0037	3.82e-14	11
rs9268556	6	32386964	0.019	0.0029	7.49e-11	11
rs2395161	6	32387752	0.027	0.0037	5.13e-14	11
rs2395162	6	32387780	0.027	0.0037	8.86e-14	11
rs2395163	6	32387809	0.028	0.0034	4.16e-16	11
rs2395164	6	32387860	0.027	0.0037	1.14e-13	11
rs2395165	6	32388144	-0.037	0.0033	5.18e-29	11
rs2395166	6	32388275	-0.034	0.0029	9.9e-33	11
rs2395167	6	32388308	0.028	0.0036	2.88e-14	11
rs2213580	6	32388574	0.027	0.0036	6.38e-14	11
rs3135366	6	32388709	0.028	0.0036	3.12e-14	11
rs3135365	6	32389255	-0.037	0.0034	1.16e-27	11
rs3135356	6	32391516	0.028	0.0037	3.67e-14	11
rs3135352	6	32392906	-0.037	0.004	2.11e-20	11
rs3135351	6	32392945	0.029	0.0037	7.3e-15	11
rs2395170	6	32394313	0.027	0.0038	6.39e-13	11
rs2395171	6	32394537	0.027	0.0036	4.4e-14	11
rs3135344	6	32395036	-0.028	0.003	1.25e-20	11
rs2187818	6	32395568	0.019	0.0029	1.71e-10	11
rs3129843	6	32395726	0.042	0.0042	4.49e-23	11
rs3129852	6	32397784	-0.029	0.0037	2.82e-15	11
rs9268589	6	32398202	0.019	0.0029	1.53e-10	11
rs7756262	6	32398675	0.018	0.003	3.13e-09	11
rs4504509	6	32399159	-0.029	0.0037	2.13e-15	11
rs9268606	6	32400070	0.018	0.003	1.53e-09	11
rs984778	6	32400088	-0.03	0.003	1.02e-23	11
rs3129860	6	32401079	-0.037	0.0039	5.35e-21	11
rs3135338	6	32401217	-0.03	0.003	5.38e-24	11
rs67892727	6	32401261	0.018	0.0031	3.97e-09	11
rs3135335	6	32401845	-0.03	0.003	1.15e-23	11
rs7773756	6	32402464	0.019	0.0029	2.16e-10	11
rs9268614	6	32402778	0.026	0.0034	3.31e-15	11
rs9268615	6	32402889	0.019	0.0029	2.16e-10	11
rs3129867	6	32404220	-0.03	0.003	8.74e-23	11
rs3129868	6	32404377	-0.037	0.0039	5.36e-21	11
rs3135395	6	32405192	-0.03	0.003	3.02e-24	11
rs9268627	6	32405821	0.025	0.0035	1.31e-12	11
rs3129871	6	32406342	-0.032	0.0029	6.3e-27	11
rs9268633	6	32406473	-0.03	0.0035	3.07e-17	11
rs14004	6	32407709	0.018	0.0029	8.82e-10	11
rs3135394	6	32408497	0.042	0.0042	1.17e-23	11
rs9268645	6	32408527	0.018	0.0029	3.88e-10	11
rs3135393	6	32408842	0.027	0.0036	7.87e-14	11
rs3129882	6	32409530	-0.022	0.0029	6.8e-14	11
rs9268657	6	32409656	0.018	0.0029	3.85e-10	11
rs3129883	6	32410137	-0.026	0.0033	1.15e-15	11
rs3129884	6	32410210	0.027	0.0036	1.93e-13	11
rs3129885	6	32410215	0.026	0.0036	8.34e-13	11
rs3129886	6	32410576	-0.026	0.0033	5.42e-16	11
rs3129887	6	32410691	0.026	0.0036	6.26e-13	11
rs3135391	6	32410987	-0.037	0.004	9.63e-21	11
rs2239806	6	32411307	0.026	0.0036	3.96e-13	11
rs2239805	6	32411376	0.026	0.0036	3.46e-13	11
rs3129888	6	32411726	-0.029	0.0036	6.85e-16	11
rs2239802	6	32411846	-0.028	0.0035	4.94e-16	11
rs115317719	6	32412005	0.026	0.0036	5.03e-13	11
rs1041885	6	32412809	0.027	0.0037	4.11e-13	11
rs3135388	6	32413051	-0.037	0.004	1.49e-20	11
rs2395182	6	32413317	-0.028	0.0035	4.98e-16	11
rs3129889	6	32413545	-0.038	0.004	2.98e-21	11
rs3129890	6	32414273	0.021	0.0032	4.28e-11	11
rs3129891	6	32415080	0.023	0.0035	7.28e-11	11
rs9268833	6	32428062	0.017	0.003	1.61e-08	11
rs9268835	6	32428115	0.017	0.003	8.22e-09	11
rs6923504	6	32428186	-0.029	0.0032	3.11e-20	11
rs6903608	6	32428285	-0.029	0.0032	2.88e-20	11
rs6940063	6	32428862	0.027	0.0038	1.1e-12	11
Affx-28475675	6	32429594	-0.031	0.0029	9.16e-28	11
rs9268861	6	32429894	0.025	0.0035	1.66e-13	11
rs9268862	6	32430167	0.022	0.0033	2.53e-11	11
rs4434496	6	32430508	0.021	0.0033	6.06e-11	11
rs9268877	6	32431147	-0.031	0.0029	2.26e-27	11
rs9268880	6	32431358	-0.029	0.0033	1.56e-18	11
rs9268885	6	32431705	0.022	0.0033	3.84e-11	11
rs9268886	6	32431828	0.022	0.0034	1.34e-10	11
rs9268893	6	32431927	-0.031	0.003	3.96e-24	11
rs9268913	6	32432520	0.022	0.0034	9.67e-11	11
rs9268918	6	32432582	0.022	0.0035	1.19e-10	11
rs2395184	6	32432646	0.033	0.004	1.6e-16	11
rs9268925	6	32432969	-0.038	0.0042	6.15e-20	11
rs9268926	6	32433067	0.028	0.0035	1.01e-15	11
rs9268973	6	32434778	0.021	0.0033	6.46e-11	11
rs9268977	6	32434939	0.021	0.0033	4.57e-11	11
rs9268978	6	32434978	-0.039	0.0042	2.68e-20	11
rs2157338	6	32439323	0.021	0.0033	6.86e-11	11
rs5026743	6	32439964	-0.031	0.0029	6.52e-27	11
rs9269081	6	32441100	-0.03	0.0032	1.35e-20	11
rs7755212	6	32441408	-0.031	0.0031	1.1e-23	11
rs6901541	6	32442261	0.025	0.0035	1.98e-13	11
rs9269149	6	32445660	0.021	0.0033	4.88e-11	11
rs115484013	6	32452707	0.029	0.0036	1.44e-15	11
rs200461278	6	32486025	-0.038	0.0042	3.4e-19	11
rs116370429	6	32489214	-0.037	0.0039	4.83e-21	11
rs72508449	6	32492032	-0.035	0.004	3.76e-18	11
rs71549251	6	32501574	-0.032	0.0038	6.15e-18	11
rs66723041	6	32520707	-0.035	0.0038	4.73e-20	11
rs58495148	6	32520816	-0.036	0.0039	3.13e-20	11
rs66654841	6	32521741	-0.037	0.0041	1.52e-19	11
rs36192217	6	32522339	-0.037	0.0039	6.22e-22	11
rs36183131	6	32522401	-0.036	0.0039	8.71e-21	11
rs35455030	6	32522650	-0.036	0.0041	4.36e-19	11
rs34182525	6	32523438	-0.037	0.0039	8.68e-21	11
rs77501456	6	32523627	-0.031	0.0031	9.28e-24	11
rs72845730	6	32526731	-0.032	0.0032	2.86e-24	11
rs1064694	6	32546838	-0.035	0.0038	4.6e-20	11
rs9269797	6	32549284	-0.037	0.0039	5.3e-21	11
rs9269819	6	32549782	-0.031	0.0031	5.93e-23	11
rs9269861	6	32550501	-0.033	0.0032	8.43e-25	11
rs9269878	6	32550876	-0.036	0.0039	1.11e-20	11
rs9269910	6	32551350	-0.037	0.0039	1.53e-21	11
rs9269911	6	32551382	-0.037	0.0039	1.3e-21	11
Affx-52341719	6	32552146	-0.036	0.0039	1.11e-20	11
rs9270015	6	32552983	-0.037	0.0043	1.49e-18	11
rs9270022	6	32553142	-0.037	0.0039	2.35e-21	11
rs9270050	6	32553740	-0.036	0.004	6.86e-19	11
rs9270074	6	32554129	-0.037	0.004	1.57e-20	11
rs9270090	6	32554386	-0.037	0.0039	4.08e-21	11
rs9270227	6	32556699	-0.032	0.0032	2.56e-24	11
rs9270493	6	32559110	0.027	0.0034	2.73e-15	11
rs34855541	6	32559825	0.035	0.0038	6.21e-21	11
rs2760976	6	32560839	0.035	0.0038	1.44e-20	11
rs35265698	6	32561334	0.035	0.0038	3.41e-21	11
rs9270656	6	32566011	-0.037	0.0041	7.99e-20	11
rs9270664	6	32566149	-0.03	0.0031	1.02e-22	11
rs9270817	6	32569911	-0.03	0.0033	2.59e-19	11
rs9270848	6	32570609	-0.031	0.0033	2.86e-20	11
rs9270850	6	32570717	-0.031	0.0033	4.2e-20	11
rs9270866	6	32571043	-0.031	0.0033	8.96e-21	11
rs9270908	6	32572148	-0.032	0.0032	1.14e-23	11
rs9270928	6	32572461	-0.036	0.0041	6.68e-19	11
rs9270935	6	32572701	-0.031	0.0033	1.86e-20	11
rs9270970	6	32573574	-0.031	0.0033	3.02e-20	11
rs9270977	6	32573748	-0.03	0.0033	3.52e-20	11
rs146733600	6	32573760	0.086	0.0111	1.54e-14	11
rs9270979	6	32573780	-0.03	0.0033	7.97e-20	11
rs9270986	6	32574060	-0.037	0.0039	3.57e-21	11
rs615672	6	32574171	0.018	0.003	2.04e-09	11
rs617058	6	32574479	0.026	0.0033	1.14e-14	11
rs2858867	6	32575325	0.018	0.003	2e-09	11
rs9271055	6	32575369	-0.037	0.0041	6.41e-20	11
rs9271073	6	32575803	-0.03	0.0033	4.02e-20	11
rs9271090	6	32576247	-0.031	0.0033	2.53e-20	11
rs9271117	6	32576795	-0.032	0.0032	8.6e-24	11
rs660895	6	32577380	0.034	0.0034	2.29e-23	11
rs9271152	6	32577531	-0.037	0.0041	1.51e-19	11
rs9271162	6	32577715	-0.031	0.0033	2.35e-20	11
rs9271163	6	32577733	-0.03	0.0033	3.72e-20	11
rs9271164	6	32577784	-0.03	0.0033	3.13e-20	11
rs9271165	6	32577785	-0.03	0.0033	4.14e-20	11
rs9271170	6	32577889	-0.03	0.0033	1.2e-19	11
rs532965	6	32577973	0.036	0.0036	8.05e-24	11
rs674313	6	32578082	0.024	0.0033	2.93e-13	11
rs9271178	6	32578191	-0.031	0.0033	1.96e-20	11
rs9271182	6	32578230	-0.03	0.0033	5.6e-20	11
rs9271191	6	32578449	-0.036	0.0041	9.56e-19	11
rs116457146	6	32578632	0.022	0.0034	3.13e-11	11
rs9271198	6	32578726	-0.031	0.0033	1.23e-20	11
rs502771	6	32578970	0.021	0.0032	1.01e-10	11
rs502055	6	32579003	0.021	0.0032	4.77e-11	11
rs9271209	6	32579035	-0.031	0.0032	2.98e-22	11
rs9271252	6	32580288	-0.029	0.0033	4.69e-19	11
rs3997871	6	32580456	-0.03	0.0033	9.62e-20	11
rs9271260	6	32580507	-0.03	0.0033	2.5e-20	11
rs521539	6	32581973	0.034	0.0034	2.55e-23	11
rs642093	6	32582075	0.025	0.0033	2.93e-14	11
rs3104415	6	32582577	0.02	0.0031	2.03e-10	11
rs3104413	6	32582650	0.036	0.0036	5.37e-24	11
rs6931277	6	32583357	0.037	0.0036	3.21e-24	11
rs9271348	6	32583742	-0.031	0.0032	9.29e-23	11
rs9271367	6	32586908	-0.03	0.0031	7.9e-22	11
rs9271413	6	32587768	-0.038	0.0042	3.64e-20	11
rs9271414	6	32587782	-0.03	0.003	3.83e-23	11
rs9271425	6	32587923	0.023	0.0032	9.28e-13	11
rs9271541	6	32590070	0.027	0.0034	1.19e-15	11
rs9271548	6	32590234	-0.028	0.0031	8.51e-19	11
rs2105898	6	32590498	-0.032	0.0039	1.72e-16	11
rs9271641	6	32592209	-0.031	0.0039	1.75e-15	11
rs9271683	6	32592950	-0.031	0.0037	6.48e-17	11
rs9271771	6	32594274	-0.032	0.0037	5.39e-18	11
rs3129768	6	32595083	-0.031	0.0037	1.92e-17	11
rs35242582	6	32600057	-0.021	0.0033	1.38e-10	11
rs9272190	6	32601760	0.028	0.0036	1.71e-15	11
rs9272215	6	32602105	0.027	0.0033	3.16e-16	11
rs9272219	6	32602269	0.026	0.0032	2.6e-16	11
rs17211510	6	32602430	-0.022	0.0033	5.63e-11	11
rs3104369	6	32602482	-0.034	0.0035	1.68e-22	11
rs2040406	6	32603007	0.039	0.0036	2.15e-26	11
rs9272276	6	32603634	0.027	0.0032	1.89e-16	11
rs9272308	6	32603906	0.028	0.0033	5.14e-17	11
rs9272449	6	32605451	0.027	0.0032	9.11e-17	11
rs2187668	6	32605884	0.043	0.004	1.1e-27	11
rs9272545	6	32606885	-0.03	0.0031	2.62e-22	11
rs9272559	6	32607124	0.027	0.0032	8.2e-17	11
rs34250758	6	32607376	0.033	0.0035	3.34e-21	11
rs9272611	6	32607780	-0.036	0.003	9.49e-32	11
rs9272630	6	32608150	0.026	0.0032	7.61e-16	11
rs41269955	6	32608269	0.036	0.0038	1.76e-20	11
rs9272687	6	32609057	0.027	0.0035	7.8e-15	11
rs35344500	6	32609525	0.027	0.0033	3.65e-16	11
rs707951	6	32609813	-0.031	0.0032	4.86e-23	11
rs9273011	6	32611611	0.027	0.0032	1.42e-16	11
rs9273049	6	32612034	-0.037	0.0031	3.07e-33	11
Affx-37072023	6	32612430	-0.035	0.0029	3.31e-34	11
rs9273088	6	32612488	-0.037	0.0029	1.21e-36	11
rs9273215	6	32613712	-0.036	0.0029	3.37e-36	11
rs17612576	6	32615458	-0.037	0.0029	6.53e-37	11
rs17612633	6	32615710	-0.036	0.003	9.26e-32	11
rs17612640	6	32615754	-0.035	0.0031	2.01e-29	11
rs17843606	6	32620399	-0.037	0.0029	1.08e-37	11
rs17843619	6	32620775	-0.037	0.0029	8.05e-37	11
rs3021302	6	32623150	0.04	0.0038	3.21e-26	11
rs9273339	6	32623430	-0.036	0.0029	3.67e-36	11
Affx-28496566	6	32625869	-0.036	0.0029	6.84e-35	11
rs9273363	6	32626272	0.047	0.0031	8.5e-54	11
rs9273364	6	32626302	0.046	0.0031	3.51e-50	11
rs6906021	6	32626311	0.017	0.0028	3.37e-09	11
rs1063355	6	32627714	-0.037	0.0029	1.25e-36	11
rs9273489	6	32628189	0.045	0.0043	1.98e-26	11
rs9273502	6	32628389	0.032	0.0037	1.39e-17	11
rs9273529	6	32628698	0.021	0.0032	9.4e-11	11
rs28724252	6	32629549	0.031	0.0037	6.59e-17	11
rs1130399	6	32629755	0.03	0.0037	8.02e-16	11
rs9274253	6	32631348	0.02	0.0032	2.86e-10	11
Affx-28498032	6	32631570	0.031	0.0037	2.83e-17	11
rs28746819	6	32633320	0.031	0.0038	2.1e-16	11
rs3891175	6	32634467	0.021	0.0032	1.12e-10	11
rs9274552	6	32634838	-0.037	0.0029	3.93e-37	11
rs9274569	6	32635092	0.017	0.0029	8.32e-09	11
rs28746867	6	32635293	0.031	0.0037	1.24e-16	11
rs3828790	6	32635809	-0.037	0.0029	1.42e-37	11
rs3134996	6	32636866	-0.036	0.0029	5.97e-34	11
rs9275184	6	32654714	0.052	0.0046	4.16e-29	11
rs3129716	6	32657436	0.045	0.004	3.65e-29	11
rs2856674	6	32659645	0.045	0.004	2.85e-30	11
rs7745040	6	32664332	0.021	0.0029	2.8e-12	11
rs9275312	6	32665728	0.045	0.0042	1.6e-26	11
rs1794282	6	32666526	0.042	0.0042	2.54e-23	11
rs9275334	6	32667107	0.052	0.0047	9.97e-29	11
rs3135006	6	32667119	-0.036	0.0033	6.47e-27	11
rs9275338	6	32667343	0.045	0.0042	1.4e-26	11
rs9275356	6	32667850	0.051	0.0046	8.13e-29	11
rs9275365	6	32668125	0.043	0.0044	3.55e-22	11
rs9275373	6	32668411	0.044	0.0046	2.06e-21	11
rs1613056	6	32668946	0.044	0.0042	3.59e-26	11
rs9275430	6	32671086	0.05	0.0049	7.59e-25	11
rs9275532	6	32675634	0.051	0.0046	1.03e-27	11
rs2858331	6	32681277	-0.02	0.0029	2.6e-12	11
rs7454108	6	32681483	0.051	0.0046	1.08e-28	11
rs3957146	6	32681530	0.051	0.0046	9.37e-29	11
rs3104402	6	32681676	-0.035	0.0052	1.44e-11	11
rs3998159	6	32682019	0.051	0.0046	2.31e-28	11
Affx-28502500	6	32682137	0.051	0.0046	5.09e-28	11
rs9275599	6	32682429	0.051	0.0047	3.35e-27	11
rs9275601	6	32682664	0.018	0.0028	2.88e-10	11
rs9275602	6	32682812	0.032	0.0035	5.97e-19	11
Affx-28502533	6	32682915	0.042	0.0046	8.08e-20	11
rs9275614	6	32684257	0.043	0.0045	1.28e-21	11
rs6916779	6	32684317	0.037	0.0042	3e-18	11
rs3916765	6	32685550	0.043	0.0045	2.66e-22	11
rs9276189	6	32699325	-0.032	0.0042	2.24e-14	11
rs115018313	6	32710407	0.08	0.0094	2.16e-17	11
rs1480383	6	32740856	0.018	0.0031	1.63e-08	11
rs1480382	6	32740895	0.019	0.003	1.66e-10	11
rs9276612	6	32742712	0.019	0.003	1.5e-10	11
rs9276644	6	32745043	0.019	0.003	1.32e-10	11
Affx-92039945	6	32747502	0.038	0.0045	6.92e-17	11
rs9276689	6	32751962	0.039	0.0043	5.5e-19	11
rs2857177	6	32752840	-0.019	0.0029	5.07e-11	11
rs2261566	6	32754081	-0.019	0.0029	1.03e-10	11
rs2857165	6	32757737	-0.019	0.0029	3.96e-11	11
rs2621387	6	32757971	-0.019	0.0029	3.05e-11	11
rs2857164	6	32758219	-0.019	0.0029	5.33e-11	11
rs1158785	6	32758571	-0.02	0.003	6.76e-11	11
rs2857161	6	32759297	-0.022	0.0029	1.21e-13	11
rs2621383	6	32759335	-0.021	0.0029	2.97e-13	11
rs3948793	6	32759448	0.019	0.003	7.56e-11	11
rs9276726	6	32763888	0.023	0.003	1.35e-14	11
rs7767167	6	32765182	-0.026	0.004	2.27e-10	11
rs6912002	6	32765268	0.024	0.003	5.05e-15	11
rs1383261	6	32765451	0.024	0.003	5.09e-15	11
rs9276731	6	32765585	0.039	0.0043	1.41e-19	11
rs7383606	6	32766593	0.023	0.003	7.96e-15	11
rs9276734	6	32766854	0.023	0.003	7.74e-15	11
rs7382714	6	32767496	0.023	0.003	6.43e-15	11
rs4947350	6	32767620	0.031	0.0035	2.52e-18	11
rs7381376	6	32767673	0.024	0.003	5.27e-15	11
rs6899857	6	32770482	0.023	0.003	9.77e-15	11
rs7382649	6	32776087	0.023	0.003	5.71e-15	11
rs11244	6	32780724	0.03	0.0032	1.56e-20	11
rs2071479	6	32781112	0.058	0.0088	3.94e-11	11
rs7383287	6	32783086	0.028	0.0035	9.49e-16	11
rs2071469	6	32784783	-0.017	0.003	1.06e-08	11
rs241427	6	32804414	-0.019	0.003	7.18e-11	11
rs3819720	6	32804570	0.032	0.0029	5.87e-27	11
rs241425	6	32804909	-0.024	0.0028	1.46e-17	11
rs241424	6	32804934	0.023	0.0028	8.81e-16	11
rs2239701	6	32805049	0.029	0.0028	3.25e-24	11
rs2071465	6	32805470	0.027	0.0029	1.17e-20	11
rs2071544	6	32806121	0.024	0.0028	4.02e-17	11
rs4148870	6	32806391	0.025	0.0028	7.57e-19	11
rs2071552	6	32806461	0.024	0.0028	5.8e-18	11
rs4713598	6	32806786	0.026	0.0028	4.72e-20	11
rs3763365	6	32807453	0.024	0.0028	5.61e-18	11
rs3763349	6	32808232	-0.023	0.0028	6.68e-16	11
rs9276810	6	32810443	0.026	0.0028	2.24e-20	11
rs6924102	6	32811383	0.026	0.0028	1.26e-20	11
rs2071540	6	32812916	-0.025	0.0028	7.89e-19	11
rs735883	6	32816054	0.024	0.0029	4.38e-17	11
rs1351383	6	32822269	0.016	0.0029	2.59e-08	11
rs3763346	6	32823257	0.016	0.0028	3.62e-08	11
rs2071534	6	32824318	0.016	0.0028	2.63e-08	11
rs2071476	6	32825379	0.016	0.0028	2.55e-08	11
rs6930981	6	32826450	0.016	0.0028	4.31e-08	11
rs9276820	6	32829276	0.016	0.0028	3.44e-08	11
rs9276825	6	32829714	0.016	0.0028	4.12e-08	11
rs7767288	6	32830013	0.016	0.0029	4.75e-08	11
rs6938130	6	32831247	0.016	0.0029	2.48e-08	11
rs3752430	6	32832667	-0.026	0.0028	8.29e-20	11
rs1383267	6	32833646	0.016	0.0029	4.29e-08	11
rs6903433	6	32842975	0.025	0.0043	6.67e-09	11
rs2857218	6	32855340	0.025	0.0029	1.94e-17	11
rs2018501	6	32856208	-0.025	0.0028	7.53e-19	11
rs241414	6	32857801	0.023	0.0029	2.12e-16	11
rs241413	6	32859000	0.023	0.0029	2.2e-16	11
rs3749981	6	32862682	0.037	0.0052	1.05e-12	11
rs241408	6	32862711	-0.025	0.0028	5.87e-19	11
rs241407	6	32862740	0.03	0.0048	5.2e-10	11
rs241405	6	32865798	-0.026	0.0028	1.6e-19	11
rs241404	6	32865997	0.024	0.0029	1.38e-16	11
rs9276916	6	32866095	-0.023	0.0029	2.46e-15	11
rs241402	6	32869045	0.024	0.0029	1.35e-16	11
rs3101942	6	32870057	-0.023	0.0029	2.8e-15	11
rs2187688	6	32872001	-0.026	0.0028	1.31e-19	11
rs241398	6	32875450	0.024	0.0029	1.07e-16	11
rs154989	6	32877173	-0.025	0.0028	7.38e-19	11
rs154988	6	32877266	-0.025	0.0028	1.85e-19	11
rs241458	6	32888566	-0.025	0.0028	6.85e-19	11
rs11756897	6	32899139	0.02	0.0034	2.6e-09	11
rs154978	6	32899296	-0.025	0.0028	5.55e-19	11
rs3132131	6	32899485	-0.022	0.003	6.61e-14	11
rs1480380	6	32913246	0.028	0.0046	1.42e-09	11
rs115469976	6	32986508	0.057	0.0081	1.17e-12	11
rs3217992	9	22003223	0.017	0.0029	1.01e-08	11
rs1063192	9	22003367	-0.016	0.0028	2.38e-08	11
rs7865618	9	22031005	-0.016	0.0028	3.41e-08	11
rs2157719	9	22033366	-0.016	0.0028	2.36e-08	11
rs6475606	9	22081850	0.019	0.0028	5.44e-12	11
rs1333040	9	22083404	-0.016	0.0029	2.06e-08	11
rs10757272	9	22088260	0.018	0.0028	2.29e-10	11
rs10757274	9	22096055	0.018	0.0028	1.34e-10	11
rs4977574	9	22098574	0.018	0.0028	8.85e-11	11
rs2383207	9	22115959	-0.017	0.0028	1.02e-09	11
rs10757278	9	22124477	0.018	0.0028	3.2e-10	11
rs1333048	9	22125347	0.017	0.0028	1.48e-09	11
rs1333049	9	22125503	0.017	0.0028	7.33e-10	11
rs703974	10	80948593	-0.016	0.0029	4.67e-08	11
rs11196175	10	114736614	0.021	0.0031	5.25e-11	11
rs4506565	10	114756041	0.032	0.003	2.3e-25	11
rs7903146	10	114758349	0.035	0.0031	9.21e-29	11
rs7904519	10	114773927	0.018	0.003	9.99e-10	11
rs10787472	10	114781297	0.018	0.0028	1.97e-10	11
rs12243326	10	114788815	0.029	0.0031	1.16e-20	11
rs12255372	10	114808902	0.029	0.0031	1.63e-20	11
rs6491275	13	28941930	0.018	0.0033	2.36e-08	11
rs9940128	16	53800754	0.022	0.0029	3.18e-14	11
rs1421085	16	53800954	0.022	0.0029	7.29e-15	11
rs1121980	16	53809247	0.022	0.0029	2.37e-14	11
rs17817449	16	53813367	0.023	0.0029	1.11e-15	11
rs8050136	16	53816275	0.023	0.0029	2.19e-15	11
rs3751812	16	53818460	0.023	0.0029	7.54e-16	11
rs9939609	16	53820527	0.023	0.0029	7.48e-16	11
rs7202116	16	53821615	0.023	0.0029	8.99e-16	11
rs9941349	16	53825488	0.023	0.0029	3.46e-15	11
rs9930506	16	53830465	0.021	0.0029	1.32e-13	11
rs9922619	16	53831771	0.022	0.0029	3.72e-14	11
rs8044769	16	53839135	-0.017	0.0028	2.79e-09	11
rs12149832	16	53842908	0.022	0.0029	2.36e-14	11
rs11642841	16	53845487	0.019	0.0029	3.91e-11	11
rs1364063	16	69588572	-0.018	0.0029	2.36e-10	11
rs12925700	16	69793463	-0.017	0.0029	3.92e-09	11
rs4985446	16	69880293	0.016	0.0029	3.31e-08	11
rs6499270	16	69917740	-0.018	0.0029	4.11e-10	11
rs11075747	16	69940361	0.017	0.0029	3.55e-09	11
rs4794000	17	47022755	-0.015	0.0028	4.28e-08	11
rs4908286	1	103551329	-0.017	0.0029	5.8e-09	12
rs55677935	2	62228013	0.061	0.011	3.51e-08	12
rs4283605	3	49678651	-0.017	0.0031	4.2e-08	12
rs34762726	3	49689210	-0.017	0.0031	3.65e-08	12
rs9858542	3	49701983	-0.017	0.0031	3.6e-08	12
rs9822268	3	49719729	-0.017	0.0031	2.86e-08	12
rs7372966	3	49788969	0.016	0.0028	3.82e-08	12
rs9821675	3	49902544	0.015	0.0028	3.85e-08	12
rs1062633	3	49924940	-0.016	0.0028	1.78e-08	12
rs2230590	3	49936102	-0.016	0.0028	9.71e-09	12
rs2280406	3	49941436	0.016	0.0028	1.2e-08	12
rs868891	3	49949071	0.016	0.0028	3.56e-08	12
rs7621352	3	50070763	-0.016	0.0028	1.96e-08	12
rs2814982	6	34546560	0.026	0.0046	3.35e-08	12
rs613872	18	53210302	-0.021	0.0037	1.26e-08	12
rs7582396	2	11664349	-0.016	0.003	3.45e-08	13
rs9287732	2	11708833	-0.015	0.0028	3.36e-08	13
rs9789525	2	11724580	-0.015	0.0028	3.17e-08	13
rs10069690	5	1279790	0.017	0.003	1.9e-08	13
rs4754317	11	108359161	-0.02	0.0037	3.96e-08	13
rs11965214	6	30647005	0.03	0.0053	1.66e-08	14
rs13210132	6	31001143	0.033	0.0056	4.43e-09	14
rs28732080	6	31001177	0.033	0.0056	7.23e-09	14
rs28732081	6	31002343	0.034	0.0058	5.1e-09	14
rs28894977	6	31003701	0.033	0.0054	1.35e-09	14
rs28732082	6	31004521	0.031	0.0054	1.4e-08	14
rs28732096	6	31076839	0.036	0.0059	1.78e-09	14
rs13201757	6	31087060	0.028	0.0044	1.83e-10	14
rs6913137	6	31090078	0.027	0.0044	5.39e-10	14
rs6909321	6	31093190	0.029	0.0045	1.15e-10	14
rs3778640	6	31094120	0.028	0.0045	4.5e-10	14
rs17196961	6	31094803	0.029	0.0045	1.22e-10	14
rs6931921	6	31095003	0.03	0.0045	6.24e-11	14
rs28732101	6	31106302	0.038	0.006	1.87e-10	14
rs12207404	6	31236201	0.026	0.0042	3.68e-10	14
rs13203722	6	31240771	0.026	0.004	8.86e-11	14
rs13218306	6	31240932	0.026	0.004	1.31e-10	14
rs12199223	6	31242731	0.035	0.0047	9.21e-14	14
rs13203895	6	31244082	0.027	0.0041	2.37e-11	14
rs10456057	6	31245534	0.027	0.0041	1.66e-11	14
rs12189871	6	31251924	0.033	0.0046	8.42e-13	14
rs12191877	6	31252925	0.028	0.0041	5.6e-12	14
rs9468929	6	31263216	0.025	0.004	5.36e-10	14
rs28732109	6	31263297	0.025	0.0041	8.74e-10	14
rs2894207	6	31263751	0.02	0.0036	2.88e-08	14
rs9380238	6	31267618	0.024	0.004	1.88e-09	14
rs9264942	6	31274380	0.015	0.0028	1.98e-08	14
rs10484554	6	31274555	0.027	0.0041	3.36e-11	14
rs28894993	6	31289714	0.033	0.0046	8.36e-13	14
rs17192757	6	31299466	0.028	0.0039	3.06e-12	14
rs28732138	6	31316699	0.033	0.0046	6.33e-13	14
rs4418214	6	31391401	0.036	0.0049	2.56e-13	14
rs2395029	6	31431780	0.045	0.0067	2.52e-11	14
rs3021366	6	31445771	0.042	0.0067	1.89e-10	14
rs41293883	6	31474820	0.045	0.0066	1.23e-11	14
rs2516484	6	31496381	0.043	0.0067	1.05e-10	14
rs3093668	6	31546495	0.045	0.0066	1.02e-11	14
rs9368699	6	31802541	0.043	0.0065	3.33e-11	14
rs9267673	6	31883679	0.032	0.0046	2.32e-12	14
rs9267677	6	31892641	0.031	0.0045	1.19e-11	14
rs4151664	6	31920873	0.033	0.0055	3.3e-09	14
rs35664695	6	31929808	0.045	0.0066	1.05e-11	14
Affx-28465086	6	31938412	0.038	0.0049	1.09e-14	14
rs35337578	6	31938451	0.038	0.0049	7.81e-15	14
rs2077580	6	32020844	0.034	0.0047	8.87e-13	14
rs12198173	6	32026808	0.034	0.0047	5.81e-13	14
rs13199524	6	32066765	0.034	0.0047	4.81e-13	14
rs12153855	6	32074804	0.03	0.0046	9.88e-11	14
rs28732175	6	32085278	0.047	0.0066	2.56e-12	14
rs28732176	6	32097290	0.029	0.0043	1.17e-11	14
rs13211318	6	32102680	0.031	0.0043	1.24e-12	14
rs8192583	6	32163274	0.038	0.0062	6.01e-10	14
rs8192591	6	32185796	0.044	0.0068	9.01e-11	14
rs6916062	6	32219041	0.038	0.0066	1.07e-08	14
rs28732193	6	32306922	0.037	0.0066	2.16e-08	14
rs28732201	6	32350454	0.04	0.0068	5.49e-09	14
rs28732233	6	32427699	0.038	0.0067	1.01e-08	14
rs28732236	6	32430976	0.039	0.0068	6.71e-09	14
rs28895243	6	32443799	0.039	0.0068	8.04e-09	14
rs148783236	15	50785016	0.027	0.0041	3.34e-11	14
rs1421085	16	53800954	0.015	0.0027	1.89e-08	14
rs17817449	16	53813367	0.016	0.0027	4.17e-09	14
rs8050136	16	53816275	0.016	0.0027	6.88e-09	14
rs3751812	16	53818460	0.016	0.0027	3.25e-09	14
rs9939609	16	53820527	0.016	0.0027	6.42e-09	14
rs7202116	16	53821615	0.016	0.0027	6.24e-09	14
rs4590689	1	103264964	-0.016	0.0028	4.39e-09	15
rs9268145	6	32257284	0.022	0.0033	6.9e-12	15
rs6910071	6	32282854	0.023	0.0033	1.39e-12	15
rs9368714	6	32297341	0.018	0.0031	2.8e-09	15
rs28361060	6	32303848	0.023	0.0033	2.1e-12	15
rs9268362	6	32333341	0.022	0.0033	7.6e-12	15
rs2073044	6	32338986	0.02	0.0031	4.76e-10	15
rs9268433	6	32345891	0.024	0.0036	1.32e-11	15
rs9268455	6	32349772	0.023	0.0035	5.8e-11	15
rs3793127	6	32371915	0.024	0.0033	3.65e-13	15
rs3763309	6	32375973	0.024	0.0033	4e-13	15
rs3763312	6	32376348	0.024	0.0033	3e-13	15
rs9268515	6	32379295	0.025	0.0035	2.81e-13	15
rs9268522	6	32381443	0.02	0.0035	1.25e-08	15
rs2395163	6	32387809	0.023	0.0033	5.22e-12	15
rs984778	6	32400088	-0.017	0.0029	4.55e-09	15
rs3135338	6	32401217	-0.018	0.0029	1.02e-09	15
rs3135335	6	32401845	-0.017	0.0029	3.52e-09	15
rs9268614	6	32402778	0.023	0.0033	4.55e-12	15
rs3129867	6	32404220	-0.017	0.0029	1.31e-08	15
rs3135395	6	32405192	-0.017	0.0029	2.63e-09	15
rs9268627	6	32405821	0.022	0.0035	1.93e-10	15
rs3129871	6	32406342	-0.018	0.0029	7.03e-10	15
rs9268926	6	32433067	0.021	0.0034	4.74e-10	15
rs34855541	6	32559825	0.028	0.0037	8.62e-14	15
rs2760976	6	32560839	0.028	0.0037	9.01e-14	15
rs35265698	6	32561334	0.028	0.0037	6.75e-14	15
rs660895	6	32577380	0.025	0.0034	1.92e-13	15
rs532965	6	32577973	0.029	0.0035	2.88e-16	15
rs521539	6	32581973	0.025	0.0033	7.27e-14	15
rs3104415	6	32582577	0.021	0.0031	1.34e-11	15
rs3104413	6	32582650	0.029	0.0035	3.24e-16	15
rs6931277	6	32583357	0.029	0.0035	3.97e-16	15
rs9271348	6	32583742	-0.019	0.0032	7.55e-10	15
rs34250758	6	32607376	0.026	0.0034	1.11e-14	15
rs41269955	6	32608269	0.029	0.0037	6.23e-15	15
rs9275184	6	32654714	0.027	0.0045	1.77e-09	15
rs9275334	6	32667107	0.027	0.0046	3.19e-09	15
rs9275356	6	32667850	0.027	0.0045	3.58e-09	15
rs9275532	6	32675634	0.027	0.0045	2.81e-09	15
rs7454108	6	32681483	0.027	0.0045	2.62e-09	15
rs3957146	6	32681530	0.027	0.0045	2.38e-09	15
rs3998159	6	32682019	0.025	0.0045	1.37e-08	15
Affx-28502500	6	32682137	0.025	0.0045	2.11e-08	15
rs6046144	20	19477390	0.022	0.003	5.26e-13	17
rs11591147	1	55505647	-0.091	0.0112	6.29e-16	18
rs17114036	1	56962821	-0.029	0.0051	1.89e-08	18
rs17114046	1	56966350	-0.028	0.0051	3.2e-08	18
rs585362	1	109789795	-0.023	0.0041	2.59e-08	18
rs72703203	1	109810200	-0.041	0.0073	1.65e-08	18
rs7528419	1	109817192	-0.044	0.0035	3.34e-36	18
Affx-4052417	1	109817245	-0.033	0.0031	1.45e-25	18
rs12740374	1	109817590	-0.045	0.0035	3.16e-37	18
rs660240	1	109817838	-0.045	0.0036	9.97e-36	18
rs629301	1	109818306	-0.045	0.0035	2e-37	18
rs646776	1	109818530	-0.045	0.0035	9.73e-37	18
rs11577931	1	109820884	-0.045	0.0051	1.16e-18	18
rs602633	1	109821511	-0.044	0.0036	2.28e-34	18
rs599839	1	109822166	-0.043	0.0035	5.01e-35	18
rs655246	1	109832283	-0.016	0.0029	3.03e-08	18
rs12127701	1	109838264	-0.033	0.0058	1.72e-08	18
rs2250377	1	201860626	0.017	0.0031	2.1e-08	18
rs2820312	1	201869257	0.018	0.0031	4.89e-09	18
rs2819348	1	201884952	0.017	0.0031	1.95e-08	18
rs1367117	2	21263900	0.019	0.0031	2.02e-09	18
rs515135	2	21286057	-0.022	0.0038	1.04e-08	18
rs562338	2	21288321	-0.022	0.0038	1.17e-08	18
rs541041	2	21294975	-0.022	0.0038	9.49e-09	18
rs12477249	2	21400661	0.018	0.0031	3.22e-09	18
rs67599264	2	21418083	-0.02	0.0037	4.75e-08	18
rs6544713	2	44073881	0.018	0.0031	1.55e-08	18
rs4245791	2	44074431	0.018	0.0031	1.49e-08	18
rs582384	2	45896437	-0.016	0.0029	3.41e-08	18
rs1446474	2	164990305	-0.018	0.0031	5.65e-09	18
rs1374264	2	164999883	-0.017	0.0029	1.96e-08	18
rs840616	2	188196469	-0.017	0.0031	4.73e-08	18
rs73078357	3	48695834	-0.027	0.0045	3.27e-09	18
rs73082331	3	48994943	-0.029	0.0045	2.16e-10	18
rs78807522	3	49056150	-0.029	0.0045	2.06e-10	18
rs34759087	3	49162284	-0.028	0.0045	4.27e-10	18
rs7623687	3	49448566	-0.026	0.0042	1.25e-09	18
rs73074830	3	49577017	-0.024	0.0042	6.76e-09	18
rs73079003	3	49832788	-0.027	0.0044	7.7e-10	18
rs17004846	4	81158221	0.018	0.0031	3.59e-09	18
rs1458038	4	81164723	0.027	0.0033	5.49e-17	18
rs16998073	4	81184341	0.028	0.0032	3.31e-18	18
rs61075980	4	148374767	0.023	0.0042	2.74e-08	18
rs3796587	4	156638073	-0.022	0.0038	4.67e-09	18
rs13139571	4	156645513	-0.023	0.0035	1.61e-11	18
rs12502903	4	156672738	-0.021	0.0037	9.33e-09	18
rs7682716	4	156676272	-0.023	0.0036	1.78e-10	18
rs10517621	4	156677592	-0.023	0.0036	2.23e-10	18
rs9313772	5	157804457	-0.017	0.0031	2.52e-08	18
rs9381462	6	12873775	-0.018	0.0029	4.84e-10	18
rs9349379	6	12903957	0.019	0.003	5.91e-11	18
rs12190287	6	134214525	-0.018	0.003	2.25e-09	18
rs2282143	6	160557643	0.129	0.0118	5.05e-28	18
rs9457843	6	160560933	-0.028	0.0049	1.12e-08	18
rs3798164	6	160575202	-0.02	0.003	7.82e-11	18
rs146534110	6	160578069	0.07	0.0129	4.83e-08	18
rs13209686	6	160595233	0.031	0.0056	2.77e-08	18
rs16891156	6	160608804	0.134	0.0104	5.01e-38	18
rs4709408	6	160625231	0.068	0.0075	4.99e-20	18
rs10945656	6	160635886	0.026	0.0045	1.39e-08	18
rs624249	6	160679400	-0.017	0.003	1.55e-08	18
rs3127573	6	160681393	0.027	0.0043	3.32e-10	18
rs10080815	6	160687412	0.129	0.0105	2.57e-34	18
rs932925	6	160719741	0.032	0.004	2.63e-15	18
rs412522	6	160727102	0.021	0.003	6.21e-13	18
rs428685	6	160739189	0.021	0.0031	4.15e-12	18
rs3120139	6	160741622	0.032	0.004	1.9e-15	18
rs555754	6	160769423	-0.017	0.003	8.64e-09	18
rs117446263	6	160847571	0.052	0.0095	3.9e-08	18
rs9457925	6	160848743	0.144	0.0109	2.45e-40	18
rs2292334	6	160858188	0.023	0.003	1.3e-14	18
rs2048327	6	160863532	0.024	0.003	1.19e-15	18
rs1810126	6	160872151	0.024	0.003	4.72e-16	18
rs117733303	6	160922870	0.142	0.0109	3.68e-39	18
rs3798220	6	160961137	0.143	0.0109	6.12e-39	18
rs74617384	6	160997118	0.093	0.0055	1.63e-64	18
rs10455872	6	161010118	0.093	0.0054	2.56e-66	18
rs6935921	6	161108536	-0.021	0.0032	1.16e-10	18
rs9457998	6	161109053	0.024	0.004	3.01e-09	18
rs783147	6	161137990	-0.017	0.0029	4.13e-09	18
rs4252117	6	161143376	-0.019	0.0032	7.2e-09	18
[truncated: 1,629 more rows]

## Sheet: S7F
Numbers of associated loci for the 40 treeLFA and flatLFA topics on the top-436 UKB dataset.
Topic cluster	Topic name	Number of loci
1	treeLFA-1	5
1	flatLFA-3	7
2	treeLFA-2	17
2	flatLFA-4	16
3	treeLFA-3	27
3	flatLFA-1	22
5	treeLFA-5	1
5	flatLFA-9	2
6	treeLFA-6	12
6	flatLFA-7	15
7	treeLFA-7	1
7	flatLFA-8	2
8	treeLFA-8	2
8	flatLFA-6	4
10	treeLFA-10	14
10	flatLFA-10	13
11	treeLFA-11	54
11	flatLFA-14	45
12	treeLFA-12	6
12	flatLFA-13	4
13	treeLFA-13	3
13	flatLFA-15	2
15	treeLFA-15	4
15	flatLFA-21	3
16	treeLFA-16	0
16	flatLFA-23	0
17	treeLFA-17	1
17	flatLFA-22	1
18	treeLFA-18	54
18	flatLFA-16	41
19	treeLFA-19	9
19	flatLFA-20	4
20	treeLFA-20	10
20	flatLFA-18	8
21	treeLFA-21	1
21	flatLFA-19	2
22	treeLFA-22	14
22	flatLFA-25	15
23	treeLFA-23	0
23	flatLFA-24	0
24	treeLFA-24	24
24	flatLFA-26	24
25	treeLFA-25	33
25	flatLFA-27	30
28	treeLFA-28	11
28	flatLFA-29	12
29	treeLFA-29	0
29	flatLFA-28	0
30	treeLFA-30	6
30	flatLFA-32	2
31	treeLFA-31	9
31	flatLFA-30	6
32	treeLFA-32	2
32	flatLFA-37	3
33	treeLFA-33	2
33	flatLFA-34	1
34	treeLFA-34	11
34	flatLFA-35	9
35	treeLFA-35	0
35	flatLFA-38	0
39	treeLFA-39	5
39	flatLFA-39	2
40	treeLFA-40	35
40	flatLFA-40	34
4	treeLFA-4	3
9	treeLFA-9	15
14	treeLFA-14	7
26	treeLFA-26	6
27	treeLFA-27	3
36	treeLFA-36	0
37	treeLFA-37	0
38	treeLFA-38	2
42	flatLFA-2	3
45	flatLFA-5	2
51	flatLFA-11	20
52	flatLFA-12	39
57	flatLFA-17	4
71	flatLFA-31	1
73	flatLFA-33	1
76	flatLFA-36	2

## Sheet: S7G
Effect sizes of lead SNPs associated with the 40 treeLFA inferred topics.
SNP	Type of SNP	Effect size (beta)
rs1416032	associated with topic but not code	-0.0208907
rs6985028	associated with topic but not code	0.0207996
rs10818400	associated with topic but not code	-0.0199643
rs12616949	associated with topic but not code	0.0238136
rs4744250	associated with topic but not code	-0.0207715
rs4799088	associated with topic but not code	0.022598
rs6801173	associated with topic but not code	0.025932
rs7018617	associated with topic but not code	-0.019997
rs723210	associated with topic but not code	0.0200064
rs75891980	associated with topic but not code	0.0886867
rs76940365	associated with topic but not code	-0.0422931
rs7940164	associated with topic but not code	0.0212188
rs9302725	associated with topic but not code	-0.0202904
rs10028410	associated with topic but not code	0.0194432
rs10835372	associated with topic but not code	-0.0202431
rs1085244	associated with topic but not code	0.02038
rs11959256	associated with topic but not code	-0.0254796
rs12033257	associated with topic but not code	-0.0203569
rs12373752	associated with topic but not code	0.0221425
rs12585180	associated with topic but not code	-0.0259347
rs12705973	associated with topic but not code	0.0205582
rs13107325	associated with topic but not code	0.049793
rs1491905	associated with topic but not code	0.0188092
rs34592089	associated with topic but not code	0.0429133
rs34751424	associated with topic but not code	-0.0199495
rs34809719	associated with topic but not code	-0.0262099
rs3774749	associated with topic but not code	-0.0211452
rs546738	associated with topic but not code	-0.022263
rs6594375	associated with topic but not code	-0.0290414
rs6671802	associated with topic but not code	0.0198386
rs72867447	associated with topic but not code	-0.0244058
rs73439779	associated with topic but not code	0.0388755
rs7873499	associated with topic but not code	-0.0199011
rs7940164	associated with topic but not code	0.0225534
rs9563574	associated with topic but not code	-0.0248899
rs12616949	associated with topic but not code	0.0231783
rs34809719	associated with topic but not code	-0.0242206
rs3790514	associated with topic but not code	-0.0272567
rs7018617	associated with topic but not code	-0.0206588
rs1970568	associated with topic but not code	-0.0242797
rs28415164	associated with topic but not code	0.0216152
rs2042074	associated with topic but not code	0.0168936
rs1988819	associated with topic but not code	-0.0174879
rs2596472	associated with topic but not code	-0.026978
rs3093998	associated with topic but not code	-0.0193877
rs3129927	associated with topic but not code	0.0418495
rs3130544	associated with topic but not code	0.03286
rs6491275	associated with topic but not code	0.018296
rs6906021	associated with topic but not code	0.0167188
rs9269081	associated with topic but not code	-0.0295693
rs55677935	associated with topic but not code	0.0606917
rs4754317	associated with topic but not code	-0.0203543
rs9789525	associated with topic but not code	-0.0153813
rs1446474	associated with topic but not code	-0.0180432
rs157580	associated with topic but not code	-0.0164006
rs2282143	associated with topic but not code	0.128995
rs582384	associated with topic but not code	-0.0162515
rs73078357	associated with topic but not code	-0.026591
rs78807522	associated with topic but not code	-0.0288269
rs7965087	associated with topic but not code	-0.0274735
rs11743851	associated with topic but not code	0.0155949
rs12050761	associated with topic but not code	-0.0172097
rs58221944	associated with topic but not code	-0.027753
rs10859995	associated with topic but not code	0.0143049
rs1541269	associated with topic but not code	-0.0227865
rs17749927	associated with topic but not code	-0.0249996
rs266869	associated with topic but not code	0.0157715
rs2942219	associated with topic but not code	-0.0161886
rs3130834	associated with topic but not code	-0.0261088
rs7767008	associated with topic but not code	-0.0187156
rs6491275	associated with topic but not code	0.0162264
rs10495783	associated with topic but not code	0.015614
rs1085244	associated with topic but not code	0.0158194
rs2760743	associated with topic but not code	0.0162776
rs4144501	associated with topic but not code	-0.0150797
rs6700597	associated with topic but not code	0.0153041
rs10086016	associated with topic but not code	-0.0195267
rs10995190	associated with topic but not code	-0.0198144
rs11822830	associated with topic but not code	-0.0132317
rs11244084	associated with topic but not code	0.0290221
rs1000947	associated with topic but not code	0.0214762
rs10835362	associated with topic but not code	0.0203952
rs114344942	associated with topic but not code	-0.045486
rs11665567	associated with topic but not code	-0.024207
rs12585180	associated with topic but not code	0.0204656
rs12616949	associated with topic but not code	-0.0218393
rs12705973	associated with topic but not code	-0.0183727
rs16895971	associated with topic but not code	-0.0267987
rs17850402	associated with topic but not code	-0.0341918
rs1801265	associated with topic but not code	-0.0243388
rs216196	associated with topic but not code	0.0197897
rs2815757	associated with topic but not code	0.0236259
rs34809719	associated with topic but not code	0.0278478
rs34811474	associated with topic but not code	0.0214674
rs35870000	associated with topic but not code	-0.0193282
rs3766823	associated with topic but not code	-0.025211
rs6941837	associated with topic but not code	0.0196644
rs7940164	associated with topic but not code	-0.0197784
rs797090	associated with topic but not code	0.0196527
rs9469913	associated with topic but not code	-0.0263716
rs9563574	associated with topic but not code	0.0246686
rs1416032	associated with both topic and code	-0.0208907
rs2855812	associated with both topic and code	0.0224042
rs6985028	associated with both topic and code	0.0207996
rs80215559	associated with both topic and code	0.0374468
rs9273363	associated with both topic and code	0.0225836
rs10818400	associated with both topic and code	-0.0199643
rs10828249	associated with both topic and code	0.0249676
rs12616949	associated with both topic and code	0.0238136
rs2230590	associated with both topic and code	-0.0211053
rs2814944	associated with both topic and code	0.0284049
rs3763312	associated with both topic and code	0.0254915
rs4744250	associated with both topic and code	-0.0207715
rs4799088	associated with both topic and code	0.022598
rs6801173	associated with both topic and code	0.025932
rs7018617	associated with both topic and code	-0.019997
rs723210	associated with both topic and code	0.0200064
rs75891980	associated with both topic and code	0.0886867
rs76940365	associated with both topic and code	-0.0422931
rs770087	associated with both topic and code	0.0244537
rs7940164	associated with both topic and code	0.0212188
rs9274552	associated with both topic and code	-0.0271458
rs9302725	associated with both topic and code	-0.0202904
rs10028410	associated with both topic and code	0.0194432
rs10828249	associated with both topic and code	0.0259831
rs10835372	associated with both topic and code	-0.0202431
rs1085244	associated with both topic and code	0.02038
rs11959256	associated with both topic and code	-0.0254796
rs12033257	associated with both topic and code	-0.0203569
rs12373752	associated with both topic and code	0.0221425
rs12585180	associated with both topic and code	-0.0259347
rs12705973	associated with both topic and code	0.0205582
rs13107325	associated with both topic and code	0.049793
rs1491905	associated with both topic and code	0.0188092
rs2230590	associated with both topic and code	-0.0273184
rs2393593	associated with both topic and code	0.0193617
rs34592089	associated with both topic and code	0.0429133
rs34751424	associated with both topic and code	-0.0199495
rs34809719	associated with both topic and code	-0.0262099
rs3774749	associated with both topic and code	-0.0211452
rs3800461	associated with both topic and code	0.0329074
rs546738	associated with both topic and code	-0.022263
rs6594375	associated with both topic and code	-0.0290414
rs6671802	associated with both topic and code	0.0198386
rs72867447	associated with both topic and code	-0.0244058
rs73439779	associated with both topic and code	0.0388755
rs7873499	associated with both topic and code	-0.0199011
rs7940164	associated with both topic and code	0.0225534
rs904803	associated with both topic and code	-0.0230684
rs9563574	associated with both topic and code	-0.0248899
Affx-20090007	associated with both topic and code	0.0401733
rs1408272	associated with both topic and code	0.034049
rs6983267	associated with both topic and code	-0.0177965
rs1408272	associated with both topic and code	0.0356822
Affx-4052417	associated with both topic and code	-0.020254
rs10455872	associated with both topic and code	0.0453152
rs117733303	associated with both topic and code	0.0722684
rs12616949	associated with both topic and code	0.0231783
rs16891156	associated with both topic and code	0.0753744
rs2814944	associated with both topic and code	0.0262952
rs2820312	associated with both topic and code	0.0200906
rs34809719	associated with both topic and code	-0.0242206
rs3790514	associated with both topic and code	-0.0272567
rs4977574	associated with both topic and code	0.0201188
rs7018617	associated with both topic and code	-0.0206588
rs9274552	associated with both topic and code	-0.0206023
rs429358	associated with both topic and code	0.0455053
rs2073044	associated with both topic and code	0.0203908
rs34250758	associated with both topic and code	0.0242246
rs10455872	associated with both topic and code	0.0481956
rs117733303	associated with both topic and code	0.0857044
rs12740374	associated with both topic and code	-0.026292
rs1333048	associated with both topic and code	0.0272575
rs16891156	associated with both topic and code	0.0714139
rs16998073	associated with both topic and code	0.0201
rs17630235	associated with both topic and code	0.0176589
rs1970568	associated with both topic and code	-0.0242797
rs28415164	associated with both topic and code	0.0216152
rs3184504	associated with both topic and code	0.0183708
rs35323363	associated with both topic and code	0.0216908
rs3853445	associated with both topic and code	-0.0245031
rs55791371	associated with both topic and code	-0.0330501
rs6843082	associated with both topic and code	0.0439598
rs7682716	associated with both topic and code	-0.0217872
rs1225591	associated with both topic and code	-0.0193466
rs1233478	associated with both topic and code	-0.0211306
rs1233604	associated with both topic and code	-0.0258016
rs1265757	associated with both topic and code	-0.0280442
rs1794282	associated with both topic and code	-0.0261673
rs200968	associated with both topic and code	-0.0213835
rs2042074	associated with both topic and code	0.0168936
rs2853677	associated with both topic and code	0.0165401
rs3094050	associated with both topic and code	-0.0252874
rs3132450	associated with both topic and code	-0.0259698
rs389884	associated with both topic and code	-0.0266493
rs401681	associated with both topic and code	-0.0207595
rs9295689	associated with both topic and code	0.0174335
rs9467703	associated with both topic and code	0.0174902
rs1048709	associated with both topic and code	-0.0289134
rs10517621	associated with both topic and code	-0.0190776
rs114355928	associated with both topic and code	0.0515868
rs115018313	associated with both topic and code	0.0798105
rs1150753	associated with both topic and code	0.0428868
rs115469976	associated with both topic and code	0.0573279
rs1233478	associated with both topic and code	0.0238445
rs13194504	associated with both topic and code	0.0274279
rs13197574	associated with both topic and code	0.026508
rs13219354	associated with both topic and code	0.0236576
rs1364063	associated with both topic and code	-0.0182127
rs146733600	associated with both topic and code	0.0855995
rs1988819	associated with both topic and code	-0.0174879
rs201002	associated with both topic and code	0.0257848
rs206017	associated with both topic and code	-0.0172518
rs2071469	associated with both topic and code	-0.0169191
rs2074478	associated with both topic and code	-0.0243605
rs2232423	associated with both topic and code	0.0269963
rs2476601	associated with both topic and code	0.0331626
rs2523989	associated with both topic and code	0.0249343
rs2596472	associated with both topic and code	-0.026978
rs2819348	associated with both topic and code	0.0173856
rs2857597	associated with both topic and code	-0.0298002
rs3093998	associated with both topic and code	-0.0193877
rs3094621	associated with both topic and code	0.0309258
rs3095345	associated with both topic and code	-0.0225344
rs3115665	associated with both topic and code	0.0375365
rs3129927	associated with both topic and code	0.0418495
rs3130299	associated with both topic and code	-0.018856
rs3130544	associated with both topic and code	0.03286
rs3130893	associated with both topic and code	0.0266005
rs3130931	associated with both topic and code	-0.0238433
rs3134792	associated with both topic and code	0.0360423
rs3752430	associated with both topic and code	-0.0259335
rs4279480	associated with both topic and code	-0.0348218
rs444921	associated with both topic and code	-0.026273
rs4794000	associated with both topic and code	-0.0154745
rs6475606	associated with both topic and code	0.0194294
rs6491275	associated with both topic and code	0.018296
rs6499270	associated with both topic and code	-0.017833
rs6904596	associated with both topic and code	0.0271287
rs6906021	associated with both topic and code	0.0167188
rs6912002	associated with both topic and code	0.0235557
rs6931277	associated with both topic and code	0.036781
rs703974	associated with both topic and code	-0.0156806
rs7903146	associated with both topic and code	0.0348009
rs886423	associated with both topic and code	0.0304072
rs9269081	associated with both topic and code	-0.0295693
rs9271348	associated with both topic and code	-0.0314729
rs9273363	associated with both topic and code	0.0474575
rs9465871	associated with both topic and code	0.0220269
rs9467711	associated with both topic and code	0.023825
rs9821675	associated with both topic and code	0.0159256
rs9939609	associated with both topic and code	0.0232486
rs2230590	associated with both topic and code	-0.0161994
rs2814982	associated with both topic and code	0.0256319
rs4283605	associated with both topic and code	-0.0169546
rs4908286	associated with both topic and code	-0.0167492
rs55677935	associated with both topic and code	0.0606917
rs613872	associated with both topic and code	-0.0211844
rs10069690	associated with both topic and code	0.0169265
rs4754317	associated with both topic and code	-0.0203543
rs9789525	associated with both topic and code	-0.0153813
rs11965214	associated with both topic and code	0.0300464
rs12199223	associated with both topic and code	0.0350339
rs148783236	associated with both topic and code	0.0269482
rs28732201	associated with both topic and code	0.0396002
rs3093668	associated with both topic and code	0.0447179
rs35337578	associated with both topic and code	0.0379082
rs3751812	associated with both topic and code	0.016012
rs4590689	associated with both topic and code	-0.0164439
rs532965	associated with both topic and code	0.0285172
rs6910071	associated with both topic and code	0.0231219
rs9271348	associated with both topic and code	-0.0193941
rs6046144	associated with both topic and code	0.0219942
rs10455872	associated with both topic and code	0.0928184
rs11066301	associated with both topic and code	0.0196752
rs11330240	associated with both topic and code	0.0314787
rs11591147	associated with both topic and code	-0.0908981
rs12127701	associated with both topic and code	-0.0327459
rs12190287	associated with both topic and code	-0.0181178
rs13139571	associated with both topic and code	-0.023337
rs1367117	associated with both topic and code	0.018568
rs1446474	associated with both topic and code	-0.0180432
rs146534110	associated with both topic and code	0.0702269
rs1529729	associated with both topic and code	0.0166909
rs1549306	associated with both topic and code	-0.0177207
rs157580	associated with both topic and code	-0.0164006
rs16948048	associated with both topic and code	0.017939
rs16998073	associated with both topic and code	0.0280314
rs17095428	associated with both topic and code	0.0174578
rs17114036	associated with both topic and code	-0.028514
rs17630235	associated with both topic and code	0.0212409
rs2282143	associated with both topic and code	0.128995
rs236720	associated with both topic and code	0.0257649
rs2820312	associated with both topic and code	0.0181106
rs2954038	associated with both topic and code	0.023925
rs3120139	associated with both topic and code	0.0319465
rs3184504	associated with both topic and code	0.0230104
rs3731239	associated with both topic and code	-0.0253354
rs3798164	associated with both topic and code	-0.0195405
rs4245791	associated with both topic and code	0.0177045
rs4766897	associated with both topic and code	0.0189823
rs4977574	associated with both topic and code	0.0459822
rs541041	associated with both topic and code	-0.0219246
rs55791371	associated with both topic and code	-0.0451208
rs582384	associated with both topic and code	-0.0162515
rs60049679	associated with both topic and code	0.0317509
rs61075980	associated with both topic and code	0.0234036
rs624249	associated with both topic and code	-0.0168851
rs629301	associated with both topic and code	-0.0449927
rs6859	associated with both topic and code	0.0170459
rs6935921	associated with both topic and code	-0.0206852
rs73078357	associated with both topic and code	-0.026591
rs73079003	associated with both topic and code	-0.0271504
rs7412	associated with both topic and code	-0.0608085
rs74625856	associated with both topic and code	0.0646386
rs7623687	associated with both topic and code	-0.0255057
rs769449	associated with both topic and code	0.0438075
rs783147	associated with both topic and code	-0.0173304
rs78807522	associated with both topic and code	-0.0288269
rs7965087	associated with both topic and code	-0.0274735
rs8043119	associated with both topic and code	-0.0228707
rs840616	associated with both topic and code	-0.0169532
rs9313772	associated with both topic and code	-0.0171578
rs9349379	associated with both topic and code	0.019497
rs9457925	associated with both topic and code	0.144336
rs9457998	associated with both topic and code	0.0235618
rs964184	associated with both topic and code	0.0256097
rs1150752	associated with both topic and code	0.0225487
rs11743851	associated with both topic and code	0.0155949
rs17264332	associated with both topic and code	0.0189366
rs2836878	associated with both topic and code	-0.019253
rs2856674	associated with both topic and code	0.0259241
rs3130070	associated with both topic and code	0.019899
rs3135394	associated with both topic and code	0.0252511
rs71536140	associated with both topic and code	-0.023859
rs7727038	associated with both topic and code	-0.0171226
rs11240754	associated with both topic and code	-0.0184464
rs12050761	associated with both topic and code	-0.0172097
rs2023523	associated with both topic and code	-0.0174517
rs35330276	associated with both topic and code	0.0328859
rs3757584	associated with both topic and code	0.0324198
rs3802842	associated with both topic and code	0.0166697
rs4939827	associated with both topic and code	-0.0240919
rs6143035	associated with both topic and code	-0.0252864
rs657152	associated with both topic and code	-0.0229586
rs6983267	associated with both topic and code	-0.0206615
rs17651978	associated with both topic and code	0.0192159
Affx-20090007	associated with both topic and code	0.113309
rs10426201	associated with both topic and code	-0.0236883
rs17031488	associated with both topic and code	-0.0273421
rs17031779	associated with both topic and code	0.0477221
rs1800961	associated with both topic and code	0.0412106
rs2081687	associated with both topic and code	0.0178889
rs3749574	associated with both topic and code	0.0204221
rs4148808	associated with both topic and code	-0.0237935
rs4245791	associated with both topic and code	-0.0338498
rs503279	associated with both topic and code	-0.0175118
rs58221944	associated with both topic and code	-0.027753
rs6720173	associated with both topic and code	0.0301827
rs72790077	associated with both topic and code	0.0539846
rs9843304	associated with both topic and code	0.0167929
Affx-35293625	associated with both topic and code	0.054518
rs10786775	associated with both topic and code	0.0237871
rs10859995	associated with both topic and code	0.0143049
rs10931936	associated with both topic and code	0.0163904
rs111460975	associated with both topic and code	0.0303862
rs11170164	associated with both topic and code	0.0284811
rs1126809	associated with both topic and code	0.0230822
rs11538871	associated with both topic and code	0.0257507
rs12203592	associated with both topic and code	0.0281531
rs16891982	associated with both topic and code	-0.044958
rs1805009	associated with both topic and code	0.049925
rs214803	associated with both topic and code	0.0244903
rs2280374	associated with both topic and code	0.0434651
rs293709	associated with both topic and code	0.0276955
rs35209607	associated with both topic and code	-0.0142504
rs5024431	associated with both topic and code	-0.0170206
rs55797833	associated with both topic and code	-0.0488589
rs6058339	associated with both topic and code	0.0221509
rs666006	associated with both topic and code	0.0279939
rs687751	associated with both topic and code	-0.0179621
rs75653149	associated with both topic and code	0.0299655
rs910873	associated with both topic and code	0.0312771
rs973409	associated with both topic and code	0.0153563
rs9926296	associated with both topic and code	-0.0218185
rs10786775	associated with both topic and code	0.0240968
rs115484013	associated with both topic and code	-0.0239986
rs12190473	associated with both topic and code	-0.0185553
rs1235162	associated with both topic and code	-0.0260188
rs13195040	associated with both topic and code	-0.0264729
rs13211507	associated with both topic and code	-0.0259662
rs13212534	associated with both topic and code	-0.0279263
rs13213200	associated with both topic and code	-0.0255026
rs138394556	associated with both topic and code	-0.0231189
rs1439466	associated with both topic and code	0.0147107
rs149990	associated with both topic and code	-0.023671
rs1541269	associated with both topic and code	-0.0227865
rs17632542	associated with both topic and code	-0.0299001
rs17749927	associated with both topic and code	-0.0249996
rs2535296	associated with both topic and code	-0.0210417
rs266869	associated with both topic and code	0.0157715
rs2734970	associated with both topic and code	-0.0223334
rs2844531	associated with both topic and code	-0.0254814
rs2853677	associated with both topic and code	0.0152132
rs2942219	associated with both topic and code	-0.0161886
rs3130126	associated with both topic and code	-0.0265165
rs3130288	associated with both topic and code	-0.0276647
rs3130834	associated with both topic and code	-0.0261088
rs3130893	associated with both topic and code	-0.0265509
rs3132449	associated with both topic and code	-0.0265953
rs401681	associated with both topic and code	-0.0174506
rs6983267	associated with both topic and code	-0.0152699
rs7743296	associated with both topic and code	0.0213483
rs7767008	associated with both topic and code	-0.0187156
rs7915008	associated with both topic and code	0.0160171
rs913455	associated with both topic and code	-0.0258468
rs9276731	associated with both topic and code	-0.0274943
rs9467711	associated with both topic and code	-0.0269884
rs16998073	associated with both topic and code	0.0161584
rs17042171	associated with both topic and code	0.0332064
rs3751812	associated with both topic and code	0.0154627
rs3853445	associated with both topic and code	-0.0176389
rs6491275	associated with both topic and code	0.0162264
rs80215559	associated with both topic and code	0.0297949
rs13194491	associated with both topic and code	0.0273915
rs2274089	associated with both topic and code	0.0275551
rs80215559	associated with both topic and code	0.0468469
rs10173193	associated with both topic and code	-0.017519
rs1342326	associated with both topic and code	0.0259162
rs1444782	associated with both topic and code	-0.0154092
rs1837253	associated with both topic and code	-0.0241688
rs28361060	associated with both topic and code	0.0193823
rs28732081	associated with both topic and code	-0.0286036
rs34250758	associated with both topic and code	0.0239562
rs62247171	associated with both topic and code	-0.0141421
rs9267677	associated with both topic and code	-0.0244326
rs9348876	associated with both topic and code	-0.0259958
rs9501624	associated with both topic and code	-0.0251339
rs10495783	associated with both topic and code	0.015614
rs1085244	associated with both topic and code	0.0158194
rs2760743	associated with both topic and code	0.0162776
rs4144501	associated with both topic and code	-0.0150797
rs4911494	associated with both topic and code	-0.0208925
rs6700597	associated with both topic and code	0.0153041
rs10086016	associated with both topic and code	-0.0195267
rs10995190	associated with both topic and code	-0.0198144
rs11822830	associated with both topic and code	-0.0132317
rs13387042	associated with both topic and code	-0.0130549
rs16886165	associated with both topic and code	0.020606
rs2981579	associated with both topic and code	0.0268655
rs4784227	associated with both topic and code	0.0242941
rs6929137	associated with both topic and code	0.0153232
rs75296154	associated with both topic and code	0.0420532
rs1333049	associated with both topic and code	-0.014471
rs505922	associated with both topic and code	-0.0198903
rs10069690	associated with both topic and code	0.0178027
rs7373685	associated with both topic and code	0.016315
rs11244084	associated with both topic and code	0.0290221
rs12061601	associated with both topic and code	0.0205532
rs2289252	associated with both topic and code	0.0171616
rs3736455	associated with both topic and code	-0.014042
rs4524	associated with both topic and code	-0.017854
rs6025	associated with both topic and code	0.145829
rs6050	associated with both topic and code	0.0191052
rs657152	associated with both topic and code	0.0288995
rs75112989	associated with both topic and code	0.0523548
rs78516619	associated with both topic and code	0.104778
rs78807356	associated with both topic and code	0.0379131
rs6046144	associated with both topic and code	0.014668
rs74342245	associated with both topic and code	0.0215151
rs3131622	associated with both topic and code	-0.0116335
rs3791679	associated with both topic and code	-0.0195457
rs3858455	associated with both topic and code	-0.0119414
rs4846567	associated with both topic and code	0.017786
rs9275602	associated with both topic and code	-0.0147771
rs1000947	associated with both topic and code	0.0214762
rs10835362	associated with both topic and code	0.0203952
rs114344942	associated with both topic and code	-0.045486
rs11665567	associated with both topic and code	-0.024207
rs12203592	associated with both topic and code	-0.0263455
rs12585180	associated with both topic and code	0.0204656
rs12616949	associated with both topic and code	-0.0218393
rs12705973	associated with both topic and code	-0.0183727
rs1364063	associated with both topic and code	0.0182501
rs16895971	associated with both topic and code	-0.0267987
rs17850402	associated with both topic and code	-0.0341918
rs1801265	associated with both topic and code	-0.0243388
rs2075580	associated with both topic and code	0.0217243
rs216196	associated with both topic and code	0.0197897
rs2814944	associated with both topic and code	-0.0289101
rs2815757	associated with both topic and code	0.0236259
rs28361060	associated with both topic and code	-0.0218262
rs34809719	associated with both topic and code	0.0278478
rs34811474	associated with both topic and code	0.0214674
rs35870000	associated with both topic and code	-0.0193282
rs3766823	associated with both topic and code	-0.025211
rs3828790	associated with both topic and code	0.0223248
rs4889490	associated with both topic and code	0.0183755
rs6941837	associated with both topic and code	0.0196644
rs7089656	associated with both topic and code	-0.0235538
rs7098100	associated with both topic and code	-0.0272844
rs770087	associated with both topic and code	-0.0252677
rs7818181	associated with both topic and code	-0.0193852
rs7940164	associated with both topic and code	-0.0197784
rs797090	associated with both topic and code	0.0196527
rs868891	associated with both topic and code	-0.0198433
rs904805	associated with both topic and code	0.021988
rs9401305	associated with both topic and code	0.0179923
rs9469913	associated with both topic and code	-0.0263716
rs9563574	associated with both topic and code	0.0246686

## Sheet: S7H
Numbers of associated loci and estimated heritability for the 40 topics inferred by treeLFA on the top-436 UKB dataset.
Topic	Number of loci associated with both topic and single code	Total number of topic-associated loci	Heritability	SE
1	3	5	0.0392	0.0029
2	6	17	0.0247	0.0026
3	5	27	0.0422	0.0031
4	3	3	0.0336	0.0028
5	1	1	0.0154	0.0021
6	8	12	0.0198	0.0025
7	1	1	0.0276	0.0025
8	2	2	0.0103	0.0023
9	13	15	0.0136	0.0026
10	13	14	0.0612	0.0055
11	46	54	0.0117	0.0027
12	5	6	0.0634	0.0036
13	1	3	0.0236	0.0029
14	7	7	0.025	0.0027
15	4	4	0.0248	0.0032
16	0	0	0.0147	0.0024
17	1	1	0.0186	0.0034
18	47	54	0.01	0.0024
19	8	9	0.0256	0.0028
20	9	10	0.0097	0.0021
21	1	1	0.0112	0.0026
22	13	14	0.0071	0.0019
23	0	0	0.0684	0.0038
24	23	24	0.0286	0.0032
25	27	33	0.014	0.0026
26	5	6	0.0181	0.0026
27	3	3	0.0088	0.002
28	11	11	0.0163	0.0034
29	0	0	0.004	0.0021
30	1	6	0.006	0.002
31	6	9	0.0113	0.0019
32	2	2	0.0224	0.0023
33	2	2	0.0229	0.0026
34	10	11	0.0155	0.0024
35	0	0	0.0781	0.0042
36	0	0	0.0108	0.0023
37	0	0	0.0557	0.0033
38	2	2	0.016	0.0025
39	5	5	0.0298	0.0029
40	21	35	0.0347	0.0034
Heritability: estimated with LD score regression (LDSC) using summary statistics of topic-GWAS results
SE: standard error of the estimated heritability

## Sheet: S7I
treeLFA inferred topics with a substantial numbers of novel loci found by topic-GWAS.
Topic	Total loci	Novel loci	Dominant ICD10 chapter	Heritability
2	17	11	Multiple	0.0247
3	27	22	Chapter 13 Diseases of the musculoskeletal system and connective tissue	0.0422
6	12	4	Chapter 11, Diseases of the digestive diseases	0.0198
11	54	8	Chapter 4, Endocrine, nutritional and metabolic diseases	0.0117
18	54	7	Chapter 9, Diseases of the circulatory system	0.01
25	33	6	Chapter 14, Diseases of genito-urinary system	0.014
30	6	5	Chapter 13 Diseases of the musculoskeletal system and connective tissue	0.006
40	35	21	Empty	0.0347

## Sheet: S7J
Functional validation for the topic-associated loci on the top-436 UKB dataset.
Proportions of SNPs in different chromHMM states for the 3 groups of SNPs on the top-436 UKB dataset.
SNP	chromHMM state	Proportion
all single code associated SNPs	1	0.151883
all single code associated SNPs	2	0.121507
all single code associated SNPs	3	0.0291616
all single code associated SNPs	4	0.236938
all single code associated SNPs	5	0.387606
all single code associated SNPs	6	0.00121507
all single code associated SNPs	7	0.0291616
all single code associated SNPs	8	0.00243013
all single code associated SNPs	9	0.0230863
all single code associated SNPs	10	0
all single code associated SNPs	11	0
all single code associated SNPs	12	0
all single code associated SNPs	13	0.00121507
all single code associated SNPs	14	0.0157959
all single code associated SNPs	15	0
random SNPs	1	0.070983
random SNPs	2	0.0939987
random SNPs	3	0.0116154
random SNPs	4	0.18176
random SNPs	5	0.442676
random SNPs	6	0
random SNPs	7	0.04302
random SNPs	8	0.0051624
random SNPs	9	0.104324
random SNPs	10	0
random SNPs	11	0
random SNPs	12	0.0004302
random SNPs	13	0.0111852
random SNPs	14	0.0266724
random SNPs	15	0.0081738
SNPs associated with topics but not single codes	1	0.0615385
SNPs associated with topics but not single codes	2	0.138462
SNPs associated with topics but not single codes	3	0
SNPs associated with topics but not single codes	4	0.369231
SNPs associated with topics but not single codes	5	0.307692
SNPs associated with topics but not single codes	6	0
SNPs associated with topics but not single codes	7	0.0461539
SNPs associated with topics but not single codes	8	0
SNPs associated with topics but not single codes	9	0.0461539
SNPs associated with topics but not single codes	10	0
SNPs associated with topics but not single codes	11	0
SNPs associated with topics but not single codes	12	0
SNPs associated with topics but not single codes	13	0
SNPs associated with topics but not single codes	14	0.0307692
SNPs associated with topics but not single codes	15	0
Proportions of SNPs that are eQTL in different tissues for the 3 groups of SNPs on the top-436 UKB dataset.
Loci	Tissue	Proportion
random SNPs	Adipose tissue	0
random SNPs	Adrenal gland	0
random SNPs	Blood	0.199398
random SNPs	Blood vessel	0
random SNPs	Brain	0.223489
random SNPs	Breast	0.137664
random SNPs	Colon	0.176812
random SNPs	Esophagus	0.265649
random SNPs	Heart	0.180684
random SNPs	Kidney	0.0148419
random SNPs	Liver	0.0746397
random SNPs	Lung	0.179609
random SNPs	Muscle	0.208432
random SNPs	Nerve	0.236395
random SNPs	Ovary	0.0656055
random SNPs	Pancreas	0.132287
random SNPs	Pituitary	0.100237
random SNPs	Prostate	0.081738
random SNPs	Salivary gland	0
random SNPs	Skin	0.259196
random SNPs	Small intestine	0
random SNPs	Spleen	0.129705
random SNPs	Stomach	0.11723
random SNPs	testis	0
random SNPs	Thyroid	0.243493
random SNPs	Uterus	0.0389331
random SNPs	Vagina	0.0374274
all single code associated SNPs	Adipose tissue	0
all single code associated SNPs	Adrenal gland	0
all single code associated SNPs	Blood	0.35966
all single code associated SNPs	Blood vessel	0
all single code associated SNPs	Brain	0.399757
all single code associated SNPs	Breast	0.277035
all single code associated SNPs	Colon	0.346294
all single code associated SNPs	Esophagus	0.487242
all single code associated SNPs	Heart	0.380316
all single code associated SNPs	Kidney	0.0449575
all single code associated SNPs	Liver	0.18955
all single code associated SNPs	Lung	0.345079
all single code associated SNPs	Muscle	0.368165
all single code associated SNPs	Nerve	0.420413
all single code associated SNPs	Ovary	0.145808
all single code associated SNPs	Pancreas	0.260024
all single code associated SNPs	Pituitary	0.211422
all single code associated SNPs	Prostate	0.166464
all single code associated SNPs	Salivary gland	0
all single code associated SNPs	Skin	0.467801
all single code associated SNPs	Small intestine	0
all single code associated SNPs	Spleen	0.264885
all single code associated SNPs	Stomach	0.247874
all single code associated SNPs	testis	0
all single code associated SNPs	Thyroid	0.428919
all single code associated SNPs	Uterus	0.0874848
all single code associated SNPs	Vagina	0.0935601
SNPs associated with topics but not single codes	Adipose tissue	0
SNPs associated with topics but not single codes	Adrenal gland	0
SNPs associated with topics but not single codes	Blood	0.384615
SNPs associated with topics but not single codes	Blood vessel	0
SNPs associated with topics but not single codes	Brain	0.415385
SNPs associated with topics but not single codes	Breast	0.353846
SNPs associated with topics but not single codes	Colon	0.353846
SNPs associated with topics but not single codes	Esophagus	0.492308
SNPs associated with topics but not single codes	Heart	0.276923
SNPs associated with topics but not single codes	Kidney	0.0461539
SNPs associated with topics but not single codes	Liver	0.169231
SNPs associated with topics but not single codes	Lung	0.415385
SNPs associated with topics but not single codes	Muscle	0.338462
SNPs associated with topics but not single codes	Nerve	0.461538
SNPs associated with topics but not single codes	Ovary	0.184615
SNPs associated with topics but not single codes	Pancreas	0.276923
SNPs associated with topics but not single codes	Pituitary	0.261538
SNPs associated with topics but not single codes	Prostate	0.169231
SNPs associated with topics but not single codes	Salivary gland	0
SNPs associated with topics but not single codes	Skin	0.461538
SNPs associated with topics but not single codes	Small intestine	0
SNPs associated with topics but not single codes	Spleen	0.261538
SNPs associated with topics but not single codes	Stomach	0.215385
SNPs associated with topics but not single codes	testis	0
SNPs associated with topics but not single codes	Thyroid	0.415385
SNPs associated with topics but not single codes	Uterus	0.107692
SNPs associated with topics but not single codes	Vagina	0.153846
Proportions of SNPs with chromatin mapping in different tissues for the 3 groups of SNPs on the top-436 UKB dataset.
SNP	Tissue	Proportion
random SNPs	Adrenal	0.0075285
random SNPs	Aorta	0.138309
random SNPs	Bladder	0.0096795
random SNPs	Dorsolateral prefrontal cortex	0
random SNPs	Hippocampus	0.0271026
random SNPs	Left ventricle	0
random SNPs	Liver	0.241127
random SNPs	Lung	0.0178533
random SNPs	Ovary	0
random SNPs	Pancreas	0.0311895
random SNPs	Psoas	0.0088191
random SNPs	Right ventricle	0
random SNPs	Small bowel	0
random SNPs	Spleen	0.116154
random SNPs	Lymphoblast	0.254678
random SNPs	Fibroblast	0.564638
random SNPs	Mesenchymal stem cell	0
random SNPs	Mesendoderm	0.53818
random SNPs	Neural progenitor cell	0
random SNPs	Trophoblast like cell	0
random SNPs	Embryonic stem cell	0.499892
all single code associated SNPs	Adrenal	0.0230863
all single code associated SNPs	Aorta	0.252734
all single code associated SNPs	Bladder	0.0486027
all single code associated SNPs	Dorsolateral prefrontal cortex	0
all single code associated SNPs	Hippocampus	0.0619684
all single code associated SNPs	Left ventricle	0
all single code associated SNPs	Liver	0.403402
all single code associated SNPs	Lung	0.0668287
all single code associated SNPs	Ovary	0.00243013
all single code associated SNPs	Pancreas	0.0862697
all single code associated SNPs	Psoas	0.0328068
all single code associated SNPs	Right ventricle	0
all single code associated SNPs	Small bowel	0
all single code associated SNPs	Spleen	0.256379
all single code associated SNPs	Lymphoblast	0.432564
all single code associated SNPs	Fibroblast	0.752126
all single code associated SNPs	Mesenchymal stem cell	0
all single code associated SNPs	Mesendoderm	0.686513
all single code associated SNPs	Neural progenitor cell	0
all single code associated SNPs	Trophoblast like cell	0
all single code associated SNPs	Embryonic stem cell	0.660996
SNPs associated with topics but not single codes	Adrenal	0
SNPs associated with topics but not single codes	Aorta	0.323077
SNPs associated with topics but not single codes	Bladder	0.0307692
SNPs associated with topics but not single codes	Dorsolateral prefrontal cortex	0
SNPs associated with topics but not single codes	Hippocampus	0.0923077
SNPs associated with topics but not single codes	Left ventricle	0
SNPs associated with topics but not single codes	Liver	0.584615
SNPs associated with topics but not single codes	Lung	0.0461539
SNPs associated with topics but not single codes	Ovary	0
SNPs associated with topics but not single codes	Pancreas	0.0769231
SNPs associated with topics but not single codes	Psoas	0.0615385
SNPs associated with topics but not single codes	Right ventricle	0
SNPs associated with topics but not single codes	Small bowel	0
SNPs associated with topics but not single codes	Spleen	0.292308
SNPs associated with topics but not single codes	Lymphoblast	0.615385
SNPs associated with topics but not single codes	Fibroblast	0.938462
SNPs associated with topics but not single codes	Mesenchymal stem cell	0
SNPs associated with topics but not single codes	Mesendoderm	0.953846
SNPs associated with topics but not single codes	Neural progenitor cell	0
SNPs associated with topics but not single codes	Trophoblast like cell	0
SNPs associated with topics but not single codes	Embryonic stem cell	0.938462

[truncated: 4 more sheets: S7K, S7L, S7M, S7N]
