# Supplementary material for: Topic modeling identifies novel genetic loci associated with multimorbidities in UK Biobank
Source: Cell Genom. 2023 Aug 1;3(8):100371. doi: 10.1016/j.xgen.2023.100371 (PMC10435382; doi:10.1016/j.xgen.2023.100371)
Supplement: Table S8. Names and top active codes of the 40 topics inferred by treeLFA on the top 436 UKB dataset, related to Figure 6 — Top ICD-10 codes (with an unnormalized probability of at least 0.3) in the 40 topics inferred by treeLFA on the top 436 UKB dataset are shown. Topics are named using the ICD-10 chapters that make major contributions to their top active codes (different chapters are connected with “-” in the names). Words after colons in the topic names give further description of the top active codes from a specific chapter. Topics with the same name are numbered sequentially. Topics 1 and 2 are not named since they are very dense, and there is no obvious pattern in their top active codes. Meanings of ICD-10 codes can be found in Table S7A. [file mmc9.xlsx]

## Sheet: S8
Names and top active codes of the 40 topics inferred by treeLFA on the top-436 UKB dataset.
Topic	Name	Top active codes
1	-	-
2	-	-
3	Musculoskeletal:joint-1	M19,I10,M17,M25,M13,M54,K21,E78,M47,M23,K44,E66,M15,M79,J45,K29,M16,M75,K57,G56,F32,E11,M51,M65
4	Neoplasm-Digestive	C78,C18,C77,I10,K56,D64,K63,C79,K59,K57,K66,C20,J90,K91,N39,K62,J18,K52,E87,N17,D12,B96,K43,K29,E86,A41
5	Neoplasm-Respiratory-Blood	C79,C78,D70,C77,J18,A41,J90,C34,I10,D64,J22,K59,C50,E87,N17,N39,A09,C80,J98,K52
6	Digestive-Circulatory	I10,I25,E78,K29,I20,K44,K57,K21,E11,K62,K63,I84,D12,K22,D50,J45,D64,K20,K92,J44,K31,I48
7	Nervous:cerebrovascular	I10,I63,E78,G81,I67,N39,I69,G40,F32,I48,J18,K59,E87,H53,B96,G45,J22,G93
8	Respiratory-Mental	J44,J18,F17,F32,J45,I10,F10,J22,F41,J43,J98,J47,J96,E87
9	Circulatory:heart-Metabolic-1	I10,I25,I48,I50,E78,I51,I20,I44,I34,I21,I08,I47,I35,J90,J18,I49,I42,E11
10	Urinary:male-1	I10,N32,N40,N39,E78,C67,N30,N35,N13,E11,N20,C61,K57
11	Metabolic:diabetes-Eye	E11,I10,E78,E10,H26,H36,E14,I25,H25,E66
12	Musculoskeletal:spine	M51,M54,G55,M47,M48,I10,M79,M43,M50
13	Reproductive:female-1	D25,N83,N92,N80,N73,N94
14	Skin:infection	L03,I10,L40,B95,L02
15	Musculoskeletal:joint-2	M19,M20,M25,I10,M75,M16
16	Reproductive:female-2	N95,N84,N85,I10,D25,N81
17	Eye-1	H26,H25,I10,H35,H40,H33,H52
18	Circulatory:heart-Metabolic-2	I25,I10,E78,I20,I21
19	Digestive:lower GI-1	K52,K51,K62,K63,K50,K57,I84,A09
20	Digestive:lower GI-2	K57,D12,K63,K62,I84,I10
21	Digestive:upper GI	K44,K29,K21,K22,K20,K31,I10
22	Digestive:hepatobiliary	K80,I10,K81,K82,K85
23	Urinary:female	N39,N81,N32
24	Neoplasm:skin-Skin	C44,D22,L57,L98,L82,I10,C43
25	Urinary:male-2	N40,N32,I10,C61,K40
26	Metabolic	I10,E78,I48,E11
27	Renal:kidney	N20,I10,N23,N13
28	Respiratory:upper	J34,J33,J32,J45
29	Ear:hearing	H72,H91,H90,H65,I10
30	Musculoskeletal:knee	M23,M17,I10
31	Neoplasm:breast	C50,C77,D05
32	Digestive:lower GI-3	I84,K62,K57
33	Reproductive:female-3	N92,D25,N84
34	Circulatory:peripheral vascular	I80,M79,I83,I26
35	Digestive:teeth	K02,K08,K01,K04
36	Reproductive:female-4	N87,N84,N95
37	Eye:appendicle	H02,H04
38	Eye-2	H26,H33
39	Digestive:hernia	K40
40	Healthy	Empty
