# Supplementary material for: Topic modeling identifies novel genetic loci associated with multimorbidities in UK Biobank
Source: Cell Genom. 2023 Aug 1;3(8):100371. doi: 10.1016/j.xgen.2023.100371 (PMC10435382; doi:10.1016/j.xgen.2023.100371)
Supplement: Table S9. Correspondence between treeLFA inferred topics on the top 436 UKB dataset and multimorbidity networks found by a recent study on UKB, related to Figure 6 — Nine different locus-level genetically interpretable multimorbidity networks were found by a recent study using the diagnosis data in UKB: “A global overview of genetically interpretable multimorbidities among common diseases in the UK Biobank.” Information on these nine multimorbidity networks is shown, together with their corresponding topics inferred by treeLFA on the top 436 UKB dataset. The first five columns come from the supplementary results of this study. [file mmc10.xlsx]

## Sheet: S9
Correspondence between treeLFA inferred topics on the top-436 UKB dataset and multimorbidity networks found by a recent study on UKB.
Multimorbidity Module	Module size	Disease	Featured categories	Hub diseases	Corresponding treeLFA topic
LG-module1	33	J22 | E66 | M54 | H53 | G51 | G47 | K66 | M43 | N62 | M13 | N28 | G99 | N60 | M75 | M16 | M15 | J30 | G93 | N83 | F32 | M84;M94 | F31 | M48 | G54;G55 | C50;D05 | G40 | H11 | G45 | N80 | M24 | L03 | M51 | J84	Neurological-Spine	E66 | M54	12
LG-module2	33	C61 | N41 | D41 | K63 | N13 | I84 | K58 | B96 | N32 | N92 | C18 | C67 | C19;C20 | N39 | I47 | G35 | N43 | N21 | N47 | N94 | N48 | N50 | N40 | N42 | N84 | A04 | N81 | N20 | K60;K61 | K56 | N35 | N23 | K62	Male genital organs-Neoplasm-Urinary	N40 | N39 | N32	10
LG-module3	31	F41 | D75 | L40 | K92 | K51 | K20;K21 | J47 | K41 | M20 | M07 | G56;G57 | K52 | L53 | K90 | M31 | K26;K27 | K44 | K50 | D64 | M72 | M06 | K30 | M67 | K22 | M18 | G62 | M35 | M81 | K29 | E05 | M05	Gastrointestinal-Immunological	/	2
LG-module4	29	D51 | B37 | D50 | H26 | I20 | E14 | D70 | E27 | H35 | E21 | J40 | N18 | H40 | H43 | I77 | I24 | L97 | E10 | E83 | H25 | H36 | M86 | E16 | E89 | D69 | H33 | I65 | H52 | D86	Endocrine-Hematological-Ophthalmological	I20 | N18 | H26	1,11
LG-module5	20	K14 | I67 | K25 | I21;I22 | I70 | I50 | I73 | J86;J93 | G31 | J18 | F17 | F05 | J90;J92;J94 | J96 | J42;J44 | J43 | C34 | M85 | I35 | I71	Cardiovascular-Respiratory	F17 | J42;J44 | J18	8,9
LG-module6	16	K43 | K82 | I85 | H91 | K74 | I12 | K75 | M10 | K42 | K70 | K76 | K40 | K81 | I45 | K80 | K83	Hepatobiliary pancreas	K80 | K74 | K76	22
LG-module7	14	M22;M23 | I80 | I74 | M19 | M47 | H81 | M25 | M17 | D68 | M65 | M79 | I83 | H83 | I26	Joint	I80 | M19 | M17 | M79 | I26	3
LG-module8	10	C44 | L85 | L57 | L98 | D04 | C43;D03 | L82 | L72 | L30 | G20	Dermatological-Neoplasm	C44	24
LG-module9	3	J31 | J33 | J32	/	/	28
The first 5 columns come from the supplementary results of the paper "A global overview of genetically interpretable multimorbidities among common diseases in the UK Biobank". The last module is omitted since it contains almost the same diseases as the first one.
