# Supplementary material for: Topic modeling identifies novel genetic loci associated with multimorbidities in UK Biobank
Source: Cell Genom. 2023 Aug 1;3(8):100371. doi: 10.1016/j.xgen.2023.100371 (PMC10435382; doi:10.1016/j.xgen.2023.100371)
Supplement: Data S2. Interactive heatmap for the 11 treeLFA topics on the top 100 dataset and the 40 treeLFA topics on the top 436 dataset, related to Figures 3 and 6 — Topics are plotted in an interactive heatmap. Double clicking the html file will open the heatmap on an internet browser. In each topic, the top 10 active codes with the largest probability are labeled. The meaning of the ICD-10 code and its probability in the topic are shown when the cursor is moved onto the corresponding cell in the heatmap (need to zoom in to check the meanings of codes). The chapters of ICD-10 codes are shown as a color bar on top of the heatmap. [file mmc12.zip]

Archive with 9 entries (6 files):
- Supplemental Data 2/
- Supplemental Data 2/11 treeLFA topics on the top-100 UKB dataset.html
- __MACOSX/
- __MACOSX/Supplemental Data 2/
- __MACOSX/Supplemental Data 2/._11 treeLFA topics on the top-100 UKB dataset.html
- Supplemental Data 2/.DS_Store
- __MACOSX/Supplemental Data 2/._.DS_Store
- Supplemental Data 2/40 treeLFA  topics on the top-436 UKB dataset.html
- __MACOSX/Supplemental Data 2/._40 treeLFA  topics on the top-436 UKB dataset.html
